# Supplementary material for: Ample glycosylation in membrane and cell envelope proteins may explain the phenotypic diversity and virulence in the Mycobacterium tuberculosis complex
Source: Sci Rep. 2019 Feb 27;9:2927. doi: 10.1038/s41598-019-39654-9 (PMC6393673; doi:10.1038/s41598-019-39654-9)
Supplement: Supplementary file 1 — Supplementary Dataset S1-S6 [file 41598_2019_39654_MOESM1_ESM.xlsx]

## Sheet: Table S1
Ample glycosylation in the membrane and cell envelope explains phenotypic diversity and virulence in the Mycobacterium tuberculosis complex
Alemayehu Godana Birhanu, Solomon Abebe Yimer, Shewit Kalayou, Tahira Riaz, Ephrem Debebe Zegeye, Carol Holm-Hansen, Gunnstein Norheim, Abraham Aseffa, Markos Abebe, Tone Tønjum
Supplementary Table S1. Abundance of class-I glycosylation sites in Mycobacterium tuberculosis Complex.
Protein name	Leading proteins	Protein	Gene ID	Amino acid	Position	Positions within proteins	Sequence window	Charge	Glycan residue	Diagnostic ak	Multiplicity	Localization prob	PEP	Score	Delta score	Score for localization	Mass error [ppm]	Intensity
Epoxide hydrolase A	I6YGS0	I6YGS0	ephA	N	12	12	____MGAPTERLVDTNGVRLRVVEAGEPGAP	3	Mur		___1	0.992107	0.0322638	45.614	34.815	45.614	-2.5761	13130000
Nitrate reductase	O06560	O06560	narH	N	12	12	____MKVMAQMAMVMNLDKCIGCHTCSVTCK	2	Mur		___1	1	0.0201095	44.457	36.057	41.293	-4.1265	112500000
Acetyl-CoA carboxylase subunit alpha	P71538	P71538	accA2	N	10	10	______MGITRVLVANRGEIARRVFATCRRL	3	Mur		___1	1	0.0412333	42.718	32.875	42.718	0.15273	441570
30S ribosomal protein S3	P9WH37	P9WH37	rpsC	N	6	6	__________MGQKINPHGFRLGITTDWKSR	2	Mur		___1	1	0.0271299	53.17	39.451	53.17	-0.32722	21468000
Probable soluble pyridine nucleotide transhydrogenase	P9WHH5	P9WHH5	sthA	N	106	106	VIGKEVDVVRNQLMRNRVDLIVGHGRFIDPH	2	Mur		___1	0.862367	0.00807294	56.729	32.98	45.161	0.97191	12237000
Trehalose monomycolate exporter MmpL3	P9WJV5	P9WJV5	mmpL3	N	517	517	ASKDPSVRVLQNGLINPADASKKLTELRAIT	3	Mur		___1	0.711644	0.00429417	54.355	43.888	54.355	0.47523	6562200
Uncharacterized protein Rv1507c	P9WLW5	P9WLW5	Rv1507c	N	125	125	EEQHTNLSLLNRRLLNAICSYLGISTRLANS	3	Mur		___1	0.998117	0.0078225	54.501	39.495	46.319	3.7118	65945000
Uncharacterized protein Rv2242	P9WPH5	P9WPH5	Rv2242	N	4	4	____________MNDNQLAPVARPRSPLELL	2	Mur		___1	0.998865	0.0466789	45.335	31.958	45.335	-2.1492	4158500
Putative cytochrome P450 128	P9WPN7	P9WPN7	cyp128	N	129	129	YPHYRELLAGERVQYNPKRDVYILSRYADVR	3	Mur		___1	0.998194	0.00826815	61.11	25.761	61.11	-2.9852	28155000
Aconitate hydratase A	O53166	O53166	acn	N	773	773	HEVMIRGTFANIRLRNQLLDDVSGGYTRDFT	3	HexHexHex		___1	0.999768	0.0234686	47.047	40.467	47.047	3.2342	5234400
Conserved protein	O53362	O53362	Rv3311	N	154	154	GTVSGGLEHFTGKAGNKRWNSIAEVIGRSWD	2	HexHexHex		___1	0.790371	0.0210572	45.661	8.9901	45.077	2.3938	49699000
tRNA-specific adenosine deaminase	O69719	O69719	tadA	N	42	42	AVVVGADGTELARAVNAREALGDPTAHAEIL	3	HexHexHex		___1	0.999888	0.0366928	40.381	15.183	40.381	-1.5905	29086000
Methyltransferase	P96395	P96395	Rv0213c	N	252	252	AADFANAVLRRGISVNFMVDIRLDSVVDLDL	2	HexHexHex		___1	0.963787	0.0341317	44.863	33.651	44.863	0.55698	10859000
Proline--tRNA ligase	P9WFT9	P9WFT9	proS	N	104	104	TQYGDSVFRLKDRRGNDYLLGPTHEELFTLT	4	HexHexHex		___1	0.998835	0.00577688	54.152	50.712	54.152	-4.4841	11646000
Serine/threonine-protein kinase PknK	P9WI65	P9WI65	pknK	N	875	875	FGTVYAQCLRGMAARNRLDIVAALQNFRTAF	4	HexHexHex		___1	0.999997	0.00156984	56.339	45.224	56.339	3.4584	898290
Trehalose monomycolate exporter MmpL3	P9WJV5	P9WJV5	mmpL3	N	513	513	YAVGASKDPSVRVLQNGLINPADASKKLTEL	3	HexHexHex		___1	0.998129	0.00429417	54.355	43.888	54.355	0.47523	6562200
Elongation factor 4	P9WK97	P9WK97	lepA	N	54	54	SSFADKTFTAPAQIRNFCIIAHIDHGKSTLA	2	HexHexHex		___1	1	0.0213921	80.755	61.484	68.657	3.1586	2970100000
DNA-binding protein HU homolog	P9WMK7	P9WMK7	hup	N	2	2	______________MNKAELIDVLTQKLGSD	4	HexHexHex		___1	0.999516	0.0433903	40.349	26.936	40.349	3.7518	9208300
Elongation factor G-like protein	P9WNM9	P9WNM9	Rv0120c	N	562	562	LDKVVGGAVPRQFIPNVEKGVRAQMDKGVHA	2	HexHexHex		___1	1	0.0105789	69.198	33.903	69.198	2.7122	26096000
10 kDa chaperonin	P9WPE5	P9WPE5	groS	N	5	5	___________MAKVNIKPLEDKILVQANEA	4	HexHexHex		___1	1	0.0155926	46.069	35.024	46.069	2.5465	1601400
60 kDa chaperonin 2	P9WPE7	P9WPE7	groEL2	N	20	20	IAYDEEARRGLERGLNALADAVKVTLGPKGR	3	HexHexHex		___1	1	0.0403356	46.706	33.302	46.706	-1.1781	48135000
Conserved protein	Q93IG6	Q93IG6	Rv3365c	N	577	577	SDSGLGMTDADRRMANMRLRAGGEVTPDSAR	2	HexHexHex		___1	1	0.028513	58.604	10.043	58.604	-2.2165	534690000
4-hydroxyacetophenone monooxygenase	I6Y2E2	I6Y2E2	Rv3049c	N	281	281	KRPNTLKIIEAYAKYNIRRSVKDRELRRKLT	3	OAcHexHex		___1	1	0.00621353	69.65	61.42	47.559	-0.11503	940410000
Membrane protein	O05884	O05884	Rv3239c	N	775	775	TPRSVHVVHYRRILENVRPLAARIAGRSIGL	2	OAcHexHex		___1	1	0.00458439	93.374	36.827	93.374	-4.3897	5719300
Methionine synthase	O33259	O33259	metH	N	314	314	GTTPAHIREVAAAVANIKRPERQVSYEPSVS	2	OAcHexHex		___1	1	0.0203431	50.292	27.057	50.292	0.86309	3556900
Superoxide dismutase [Fe]	P9WGE7	P9WGE7	sodB	N	183	183	LQYKNVKVDFAKAFWNVVNWADVQSRYAAAT	3	OAcHexHex		___1	0.99974	6.39e-06	75.239	65.481	75.239	0.48683	1601900
3-ketosteroid-9-alpha-monooxygenase, ferredoxin reductase component	P9WJ93	P9WJ93	hmp	N	163	163	SALAEGGGQVTLLYANRDDRSVIFGDALREL	2	OAcHexHex		___1	0.988011	0.0431407	40.577	18.704	40.577	-1.0286	8562700
Lipoprotein LprA	P9WK55	P9WK55	lprA	N	43	43	EGDAGKASDTAATASNGDAAMLLKQATDAMR	2	OAcHexHex		___1	0.760061	5.78e-05	87.184	77.18	87.184	0.24398	6258600
Transcriptional regulatory protein DevR (DosR)	P9WMF9	P9WMF9	devR	N	127	127	ARAVKDVGAGRSLLDNRAAAALMAKLRGAAE	2	OAcHexHex		___1	0.999947	0.0308252	48.004	32.973	48.004	1.0536	9650600
Conserved protein	O06241	O06241	Rv2134c	N	62	62	VAVLAERIGALLFEVNRRFGTPVPPEPTEID	2	HexHex		___1	1	0.0152197	68.735	53.195	68.735	-4.3757	15569000
Conserved protein	O06829	O06829	Rv1429	N	131	131	LLEPADRVSTIIELVNRSARLVDLVADQLIV	2	HexHex		___1	0.999854	0.0492602	45.137	22.219	45.137	2.4171	2208300
Ribonuclease VapC9	P9WFA9	P9WFA9	vapC9	N	15	15	_MIVVDASAALAALLNDGQARQLIAAERLHV	2	HexHex		___1	0.877995	0.0129541	46.592	34.031	46.592	-3.8375	3479400
Superoxide dismutase [Fe]	P9WGE7	P9WGE7	sodB	N	183	183	LQYKNVKVDFAKAFWNVVNWADVQSRYAAAT	3	HexHex		___1	0.99914	0.0106216	51.487	42.441	51.487	0.69313	11923000
Multifunctional 2-oxoglutarate metabolism enzyme	P9WIS5	P9WIS5	kgd	N	146	146	RAVPAKLLIDNRIVINNQLKRTRGGKISFTH	2	HexHex		___1	0.998612	0.0236109	89.369	42.375	89.369	0.20884	28576000
Isoniazid-induced protein IniC	P9WJ95	P9WJ95	iniC	N	103	103	PTPRVTANHRGGRRANVPITRRGGLSFDLRR	2	HexHex		___1	0.999997	0.00763068	71.692	28.507	71.501	1.5493	97070000
Uncharacterized transporter Rv0917	P9WPR7	P9WPR7	Rv0917	N	10	10	______MSAKERGDQNAVVDALRSIQPAVFI	4	HexHex		___1	0.989418	0.0351003	40.801	27.475	40.801	-1.6938	3617100
Uncharacterized protein	I6Y1K7	I6Y1K7	Rv2735c	N	11	11	_____MAREWSYWTRNKLEILAGYLPAFNRA	3	HexHexNac		___1	0.777473	0.0242431	46.592	15.631	46.592	3.2359	4426100
Methyltransferase	L7N6C0	L7N6C0	Rv0521	N	21	21	QALGFEVLDQRDLVRNLRTHYSRVFEELEAR	2	HexHexNac		___1	0.999658	0.0373927	43.651	12.922	43.651	-2.1564	6406500
Methionine synthase	O33259	O33259	metH	N	800	800	GMSGLLVKSTVVMKENLEEMNTRGVAEKFPV	2	HexHexNac		___1	0.999858	0.0147138	50.353	22.872	50.353	1.7209	21203000
Uncharacterized protein	O53630	O53630	Rv0108c	N	45	45	TVGDSCVVLELESRVNHQLQVIEKSFPAGYH	2	HexHexNac		___1	1	0.0211791	59.245	30.084	59.245	-0.19089	21800000
Probable dehydrogenase/reductase	O53726	O53726	Rv0439c	N	59	59	RGAHVVLAVRNLEKGNAARARIMAARPGAHV	2	HexHexNac		___1	0.837299	0.0336381	71.379	13.781	71.379	-0.068193	35869000
Uncharacterized protein	O86371	O86371	Rv1669	N	9	9	_______MSRRPGYSNGRAGASRQAARGGSA	2	HexHexNac		___1	0.960696	0.00591904	75.652	22.055	75.652	-2.5009	78465000
DNA repair protein RecN	P9WHI7	P9WHI7	recN	N	185	185	RDAWLTARRDLVDRRNRARELAQEADRLKFA	2	HexHexNac		___1	1	0.0111317	81.635	59.057	81.635	-0.54019	53295000
Protein PafC	P9WIL9	P9WIL9	pafC	N	13	13	___MSALSTRLVRLLNMVPYFQANPRITRAE	2	HexHexNac		___1	0.999545	0.0237724	44.203	19.912	44.203	-1.0639	2781300
Iron-sulfur cluster carrier protein	P9WJN7	P9WJN7	mrp	N	10	10	______MSGTRDGDLNAAIRTALGKVIDPEL	3	HexHexNac		___1	0.967993	0.0158875	50.207	25.166	50.207	-1.8821	54556000
GTP 3',8-cyclase 2	P9WJS1	P9WJS1	moaA2	N	187	187	GLAAAKAAGLTPVKVNAVLDPTTGREDVVDL	2	HexHexNac		___1	0.999922	0.0240598	50.805	17.912	50.805	-3.7866	30897000
DNA-binding protein HU homolog	P9WMK7	P9WMK7	hup	N	2	2	______________MNKAELIDVLTQKLGSD	4	HexHexNac		___1	0.865971	0.0110675	45.28	36.233	45.28	0.6903	5221500
Putative cytochrome P450 143	P9WPL3	P9WPL3	cyp143	N	261	261	LELARRPQLRAMLRDNPKQIRVFIEEIVRLE	3	HexHexNac		___1	1	0.0322337	61.962	45.76	61.962	0.28484	30122000
Acyl-CoA dehydrogenase	I6XFA9	I6XFA9	fadE21	N	318	318	QLIQLKLAKMEVARINVQNMVFQAIERLKAG	3	HexA		___1	0.869828	0.00450565	53.278	43.295	53.278	3.5253	26074000
Putative acetyltransferase Rv3034c	O53281	O53281	Rv3034c	N	2	2	______________MNVLSLGSSSGVVWGRV	2	HexA		___1	0.999999	3.96e-05	84.658	60.367	84.658	2.5433	60448000
Serine--tRNA ligase	P9WFT7	P9WFT7	serS	N	10	10	______MIDLKLLRENPDAVRRSQLSRGEDP	2	HexA		___1	1	0.00379536	76.679	21.148	66.27	-2.5663	308300000
DNA-binding protein HU homolog	P9WMK7	P9WMK7	hup	N	2	2	______________MNKAELIDVLTQKLGSD	2	HexA		___1	0.880679	0.00777169	57.019	50.726	54.471	-3.396	18975000
NAD-specific glutamate dehydrogenase	O53203	O53203	gdh	N	647	647	AVTAIWHGRVEIDRFNELVMRAGLTWQQVVL	3	HexOAc_MurNGly		___1	1	0.00130005	67.153	12.545	62.408	-3.9365	42084000
Uncharacterized protein Rv2075c	P9WLL5	P9WLL5	Rv2075c	N	255	255	QVLRRADGTSLIYRPNPARRATNGCVPLPLD	2	HexOAc_MurNGly		___1	0.974663	0.0311201	61.65	7.0421	61.65	1.0859	18764000
Fumarate reductase flavoprotein subunit	P9WN91	P9WN91	frdA	N	6	6	__________MTAQHNIVVIGGGGAGLRAAI	2	HexOAc_MurNGly		___1	0.83888	0.0101257	45.653	8.969	42.843	2.6499	55306000
Uncharacterized protein	O07739	O07739	Rv1893	N	4	4	____________MSFNPKDAVDAVRDIAANA	2	HexOAc_MurNac		___1	0.984033	0.0053507	66.692	9.7762	66.692	-3.5125	139240000
Possible transposase	O50414	O50414	Rv3387	N	4	4	____________MVRNAQRAVRRASGRRKAW	2	HexOAc_MurNac		___1	1	0.0290808	55.717	31.881	45.718	2.068	616150000
Conserved hypothetical proline rich protein	O53538	O53538	Rv2264c	N	271	271	TTLTDALGGDIRLTRNELEDTIRDSLDSVGR	3	HexOAc_MurNac		___1	0.983504	0.0471056	57.532	35.982	57.532	-2.5235	58604000
Probable bifunctional cobalamin biosynthesis protein CobU: cobinamide kinase + cobinamide phosphate guanylyltransferase	O53676	O53676	cobU	N	153	153	SHSSGVLFRDLLGTINRRVAAVCDEVHLVIA	3	HexOAc_MurNac		___1	0.868937	0.0119158	62.823	6.5978	62.823	0.80076	16990000
Protein translocase subunit SecD	P9WGP1	P9WGP1	secD	N	552	552	VYLASKSSLLAKPAYNGLGAVQQVARERRAM	2	HexOAc_MurNac		___1	1	0.0160735	63.216	24.649	56.013	-1.2543	111570000
Cytochrome bc1 complex Rieske iron-sulfur subunit	P9WH23	P9WH23	qcrA	N	229	229	FGLGTLVAFAGGLIKNPWKPVVPTAEGKKAV	2	HexOAc_MurNac		___1	0.788679	0.0254155	52.49	40.957	45.598	-3.9786	75377000
Serine/threonine-protein kinase PknA	P9WI83	P9WI83	pknA	N	308	308	APAAIPSGTTARVAANSAGRTAASRRSRPAT	2	HexOAc_MurNac		___1	0.909968	0.03847	48.504	37.63	47.067	0.96599	325940000
Glycerol-3-phosphate dehydrogenase 2	P9WN79	P9WN79	glpD2	N	544	544	PVLGWTAADIDREVANYMARVEAEVLSQAQP	2	HexOAc_MurNac		___1	1	0.035005	45.312	11.234	45.312	-0.90288	2536200
Conserved protein	I6XEK2	I6XEK2	Rv2548A	N	5	5	___________MLPENLEQRVTALESQVREL	4	HexMurNGly		___1	1	0.0423557	41.448	20.495	41.448	0.045734	117230
Probable acyl-CoA dehydrogenase FadE30	I6Y3V5	I6Y3V5	fadE30	N	262	262	VSTLGQQIVYARELSNLVELARRTAAADDPL	3	HexMurNGly		___1	0.893657	0.00540705	56.916	15.922	56.432	-1.9945	55417000
Probable short-chain dehydrogenase/reductase	O53324	O53324	Rv3174	N	222	222	DVLADEMSRQVRASLNVPARERIARLMGN__	2	HexMurNGly		___1	0.999996	0.0353407	94.662	43.959	94.662	3.4891	29697000
Possible oxidoreductase	P71847	P71847	Rv3553	N	71	71	AITKVKAVTDKPFGVNIRADAADAGDRVELM	4	HexMurNGly		___1	0.997223	0.00339984	55.763	37.765	55.763	3.9952	51555000
Probable acyl-CoA dehydrogenase FadE1	P96808	P96808	fadE1	N	225	225	LFIVPADTPGIEIVRNVGVGAESTRHASHGY	2	HexMurNGly		___1	0.991979	0.0415141	51.013	30.632	51.013	3.6566	12405000
50S ribosomal protein L33 1	P9WH97	P9WH97	rpmG1	N	30	30	TAGTGYTYTTRKNRRNDPDRLILRKYDPILR	3	HexMurNGly		___1	1	0.036463	57.532	16.248	57.532	-3.3067	9280400
Putative 2-dehydropantoate 2-reductase	P9WIL1	P9WIL1	Rv2573	N	181	181	CDPDFTTAAWRKLLVNALAGFMVLSGRRSAM	2	HexMurNGly		___1	0.973453	0.0347876	40.496	31.492	40.496	1.4831	4884500
ESX-1 secretion-associated protein EspB	P9WJD9	P9WJD9	espB	N	129	129	AELTDTPRVATAGEPNFMDLKEAARKLETGD	3	HexMurNGly		___1	0.997161	0.0228359	44.567	10.069	43.454	-4.2143	86469000
Uncharacterized ABC transporter ATP-binding protein Rv1273c	P9WQJ1	P9WQJ1	Rv1273c	N	194	194	MLPLFRRMQSLIDGINRVMRDQLSGVRVVRA	2	HexMurNGly		___1	0.99643	0.0353089	46.129	8.5796	46.129	1.5361	55946000
Uncharacterized protein	I6XFY8	I6XFY8	Rv3026c	N	91	91	RLFGVRITVSGSPVRNLRGVLVVSGHVSWLD	2	HexMurNac		___1	0.989657	0.0221508	76.827	14.827	76.827	-1.2662	8531100
Probable transposase (Fragment)	P71641	P71641	Rv2810c	N	105	105	GPTEAINGRLEALCRNALGFRNLTHYRIRSL	2	HexMurNac		___1	1	0.00167757	96.948	60.614	96.948	3.645	11309000
Aspartate--tRNA(Asp/Asn) ligase	P9WFW3	P9WFW3	aspS	N	407	407	KSSRALLGAARVEIANRLGLIDPDAWAFVWV	2	HexMurNac		___1	1	0.0477639	42.395	33.882	42.395	-1.3998	1866900
Dihydroorotate dehydrogenase (quinone)	P9WHL1	P9WHL1	pyrD	N	143	143	AIRLARHRPEIPIGVNIGKTKKTPAGDAVND	3	HexMurNac		___1	0.999977	0.0182312	48.704	33.45	48.704	4.0203	17838000
Putative acyltransferase plsB1	P9WI59	P9WI59	plsB1	N	139	139	RSYLDGMLLPEAILANRLSPALTFGGANLNF	2	HexMurNac		___1	0.999994	0.0297478	65.5	26.866	65.5	3.5358	5640700
Uncharacterized protein Rv1813c	P9WLS1	P9WLS1	Rv1813c	N	4	4	____________MITNLRRRTAMAAAGLGAA	2	HexMurNac		___1	0.989143	0.0461876	62.842	48.324	62.842	0.48116	21116000
Probable propionyl-CoA carboxylase beta chain 6	P9WQH5	P9WQH5	accD6	N	286	286	VGLGRLSGRTVGVLANNPLRLGGCLNSESAE	2	HexMurNac		___1	0.957259	0.042675	78.488	47.801	78.488	0.29964	5206700
Phosphotyrosine protein phosphatase	I6WXK4	I6WXK4	ptbB	N	11	11	_____MAVRELPGAWNFRDVADTATALRPGR	3	Pentoses		___1	0.99905	0.0407253	45.221	19.375	45.221	1.7541	10307000
Probable catechol-O-methyltransferase	L0TAD5	L0TAD5	Rv1703c	N	17	17	LATIDKFAYEKSMLINVGDEKGTLLDAAVRR	2	Pentoses		___1	0.969351	0.0211056	59.35	13.67	59.35	3.6068	87271000
Possible oxidoreductase	O06413	O06413	Rv0547c	N	282	282	AVAVNALDSIGPRWVNALMQRRNEQLNP___	2	Pentoses		___1	1	0.0470793	46.891	13.666	46.891	3.1806	7485400
Probable pyruvate, phosphate dikinase PpdK	O06579	O06579	ppdK	N	35	35	VALDGGANYPREILGNKGHGIDMMRRHHLPV	2	Pentoses		___1	1	0.0241231	60.518	10.226	60.518	-3.4381	76253000
Conserved protein	O07754	O07754	Rv1875	N	5	5	___________MTTLNEAAALAAAERGLAVV	2	Pentoses		___1	0.712766	0.0133992	54.259	31.539	54.259	2.3114	19048000
NAD-specific glutamate dehydrogenase	O53203	O53203	gdh	N	1422	1422	LDTRRLIDRAGRWLLNYRPQPLAVGAEINRF	2	Pentoses		___1	1	0.029522	61.65	38.733	47.261	2.9883	11593000
Antitoxin VapB35	P9WF17	P9WF17	vapB35	N	10	10	______MNEVSIRTLNQETSKVLARVKRGEE	2	Pentoses		___1	0.964704	0.0176228	54.198	23.647	54.198	0.41986	52658000
Antitoxin VapB40	P9WFC3	P9WFC3	vapB40	N	26	26	LVIPKRIRERLGLRGNDQVEITERDGRIEIE	2	Pentoses		___1	0.999941	0.0332352	48.284	15.761	48.284	0.25016	30920000
Redox sensor histidine kinase response regulator DevS	P9WGK3	P9WGK3	devS	N	10	10	______MTTGGLVDENDGAAMRPLRHTLSQL	2	Pentoses		___1	0.999999	8.66e-05	86.313	11.368	86.313	3.5057	212400000
Serine/threonine-protein kinase PknK	P9WI65	P9WI65	pknK	N	885	885	GMAARNRLDIVAALQNFRTAFEVGTAVGAHS	2	Pentoses		___1	0.999997	0.00146105	62.303	43.228	62.303	1.0261	20621000
Multifunctional 2-oxoglutarate metabolism enzyme	P9WIS5	P9WIS5	kgd	N	147	147	AVPAKLLIDNRIVINNQLKRTRGGKISFTHL	2	Pentoses		___1	0.854078	0.0114759	70.256	38.114	70.256	3.0754	188440000
Probable enoyl-CoA hydratase echA17	P9WNN3	P9WNN3	echA17	N	44	44	NAMTRQVYREVVAAANELGRRDDVAAVILYG	2	Pentoses		___1	1	0.0159202	62.582	41.118	62.582	-1.6367	74892000
Acyl-CoA dehydrogenase	I6Y4R2	I6Y4R2	fadE9	N	5	5	___________MFVLNDDERVIVETAAAFAG	3	Hep		___1	1	0.023089	54.982	23.56	40.724	-2.8178	154630000
Probable para-aminobenzoate synthase component I PABD	O05591	O05591	pabB	N	303	303	AKEVAENIMIVDLVRNDLGRVAVTGTVTVPE	2	Hep		___1	0.99967	0.0217409	64.55	11.995	64.55	4.3445	2621000
Long-chain fatty acid--CoA ligase	O07411	O07411	fadD5	N	550	550	VERRSASAGFTERRENRQKL___________	2	Hep		___1	0.998947	0.0230364	49.5	11.506	49.5	-3.5646	4773200
Mammalian cell entry protein	O07421	O07421	Rv0177	N	109	109	SHATGDFAKQYHERANDILIRISGVEPTTGT	3	Hep		___1	1	0.0142762	63.864	17.272	63.864	4.3907	399670000
Acyl-CoA dehydrogenase	O86319	O86319	fadE13	N	2	2	______________MNIWTTPERQQLRKTVR	2	Hep		___1	0.995049	0.0181252	65.06	22.196	65.06	-0.78514	16389000
Probable monoxygenase	P71662	P71662	Rv1393c	N	295	295	LTPRYAVGCKRPGFHNTYLSTFNRDNVRLVT	2	Hep		___1	0.982821	0.0299045	44.425	12.266	44.425	-1.0317	10009000
Conserved protein	P95137	P95137	Rv2955c	N	61	61	TYRMRAIRMLECAMPNRLVRSLQRWRPFGLP	3	Hep		___1	1	0.0418334	41.644	13.011	41.644	4.3817	25623000
UPF0051 protein Rv1461	P9WFP7	P9WFP7	Rv1461	N	192	192	DIFKEYFGTVIPAGDNKFSALNTAVWSGGSF	2	Hep		___1	0.904638	0.0236575	42.395	26.045	42.395	-2.1522	44081000
Multifunctional 2-oxoglutarate metabolism enzyme	P9WIS5	P9WIS5	kgd	N	146	146	RAVPAKLLIDNRIVINNQLKRTRGGKISFTH	2	Hep		___1	0.854078	0.0114759	70.256	38.114	70.256	3.0754	188440000
Uncharacterized protein Rv1899c	P9WK29	P9WK29	Rv1899c	N	209	209	VHQADVTKLELDAITNAANTRLRHAGGVAAA	3	Hep		___1	0.786094	0.0445177	49.62	26.629	44.132	-1.6889	66578000
Uncharacterized protein Rv2411c	P9WLA9	P9WLA9	Rv2411c	N	8	8	________MRRVSLPNQLNETRRRSPTRGER	2	Hep		___1	0.90177	0.0423346	43.308	26.428	43.308	-1.6025	10819000
Methionyl-tRNA formyltransferase	P9WND3	P9WND3	fmt	N	295	295	PVRLGQIQPPGKKLMNAADWARGARLDLAAR	2	Hep		___1	1	0.00811314	77.282	57.496	77.282	0.14702	157550000
Elongation factor G	P9WNM7	P9WNM7	fusA	N	369	369	KERLGKLFQMHSNKENPVDRASAGHIYAVIG	2	Hep		___1	0.728106	0.0423087	64.82	18.214	64.82	-0.018053	5772800
10 kDa chaperonin	P9WPE5	P9WPE5	groS	N	5	5	___________MAKVNIKPLEDKILVQANEA	3	Hep		___1	1	0.00173518	63.473	51.859	47.062	-2.8713	45352000
Lanosterol 14-alpha demethylase	P9WPP9	P9WPP9	cyp51	N	380	380	FVPARYEQPRQEDLLNRWTWIPFGAGRHRCV	3	Hep		___1	1	0.0397015	42.209	15.668	42.209	-3.0408	86809000
Probable L-asparaginase	P9WPX5	P9WPX5	ansA	N	234	234	AAGARAVVLEALGSGNAGAAVIEGVRRHCRD	2	Hep		___1	0.888221	0.0301983	51.211	29.452	51.211	-1.8766	2350700
Acyl-CoA dehydrogenase	I6Y0W5	I6Y0W5	fadE19	N	344	344	EAAIAKMISSEAAMDNSRDATQIHGGYGFMN	2	DeoxyHex		___1	0.962102	0.0283581	47.603	24.962	47.603	4.1006	56239000
AsnC family transcriptional regulator	I6YBQ3	I6YBQ3	lrpA	N	2	2	______________MNEALDDIDRILVRELA	2	DeoxyHex		___1	1	0.0412783	55.567	43.719	55.567	-2.3763	16227000
LysR family transcriptional regulator	L7N677	L7N677	oxyS	N	44	44	QPALSSAIAKLERELNVTLINRGHSFEGLTR	2	DeoxyHex		___1	0.967359	0.0046054	68.422	42.685	65.777	2.0503	60159000
FAD-linked oxidase	O05784	O05784	agpS	N	85	85	RAGHARGKAYRDIARNLQGQLDHLPDLIARP	3	DeoxyHex		___1	1	0.0022125	67.275	34.541	46.3	-0.076287	198700000
ABC transporter ATP-binding protein	O06138	O06138	cydD	N	408	408	WLPQRPVLVPGTVRHNLVLLGPVDDLERACA	2	DeoxyHex		___1	1	0.0404153	80.102	46.873	80.102	0.39291	24598000
Nitrate reductase	O06560	O06560	narH	N	132	132	GDTFPTAAPRSLISGNPMKVSWGSNWDDNLA	3	DeoxyHex	+	___1	0.86729	0.0456971	46.462	18.288	46.462	0.27397	3629300
Heat shock protein Hsp (Heat-stress-induced ribosome-binding protein A)	O53673	O53673	hsp	N	2	2	______________MNNLALWSRPVWDVEPW	2	DeoxyHex		___1	0.777027	0.0420255	46.129	26.492	46.129	-0.90846	2956900
Probable monoxygenase	P71662	P71662	Rv1393c	N	295	295	LTPRYAVGCKRPGFHNTYLSTFNRDNVRLVT	2	DeoxyHex		___1	0.888345	0.00716677	57.836	26.947	57.836	-2.6708	16732000
Adenylate cyclase (ATP pyrophosphate-lyase) (Adenylyl cyclase)	P94982	P94982	Rv1647	N	50	50	PVPRQRSALRWLRTVNRSPGLVSFIHRARRL	3	DeoxyHex		___1	0.719276	0.0498892	40.801	18.97	40.801	-1.0216	18647000
Probable acyl-CoA dehydrogenase FadE1	P96808	P96808	fadE1	N	185	185	GNGDWIINGEKWFSTNAKHASFFIVMAVTKP	2	DeoxyHex		___1	0.754331	0.0356972	46.016	6.3528	46.016	3.5783	1129700
SsrA-binding protein	P9WGD3	P9WGD3	smpB	N	15	15	_MSKSSRGGRQIVASNRKARHNYSIIEVFEA	3	DeoxyHex		___1	0.955449	0.0335586	40.237	18.023	40.237	1.2826	4842000
Transcriptional regulatory protein EmbR	P9WGJ9	P9WGJ9	embR	N	45	45	SGTPKQRAVLAMLVINRNRPVGVDALITALW	2	DeoxyHex		___1	0.874578	0.0404505	42.395	20.999	42.395	0.25182	3171900
Uncharacterized oxidoreductase Rv1543	P9WGS1	P9WGS1	Rv1543	N	2	2	______________MNLGDLTNFVEKPLAAV	3	DeoxyHex		___1	0.997523	6.58e-06	92.225	81.029	61.45	-0.63862	13195000
DNA-directed RNA polymerase subunit beta'	P9WGY7	P9WGY7	rpoC	N	5	5	___________MLDVNFFDELRIGLATAEDI	2	DeoxyHex		___1	1	0.0011347	87.184	42.048	47.288	-2.3855	263960000
LexA repressor	P9WHR7	P9WHR7	lexA	N	2	2	______________MNDSNDTSVAGGAAGAD	2	DeoxyHex		___1	0.832206	0.000571663	76.262	57.187	75.764	-1.1938	4673000
Serine/threonine-protein kinase PknK	P9WI65	P9WI65	pknK	N	875	875	FGTVYAQCLRGMAARNRLDIVAALQNFRTAF	2	DeoxyHex		___1	0.999997	0.00146105	62.303	43.228	62.303	1.0261	20621000
Putative ATP-dependent 6-phosphofructokinase isozyme 2	P9WID3	P9WID3	pfkB	N	289	289	GLSRGWSLIKSVRLGNAAGAAMLLTPGTAAC	2	DeoxyHex		___1	0.949936	0.0395176	43.991	7.5743	43.991	1.9563	26935000
Heme uptake protein MmpL11	P9WJT9	P9WJT9	mmpL11	N	153	153	RDRIGVKGDQSGQTANGKVRLYVIGQGALSA	2	DeoxyHex		___1	0.873855	0.0406996	40.373	13.224	40.373	-3.3839	58131000
Uncharacterized protein Rv2075c	P9WLL5	P9WLL5	Rv2075c	N	255	255	QVLRRADGTSLIYRPNPARRATNGCVPLPLD	2	DeoxyHex		___1	0.985816	0.0294765	43.628	11.13	43.628	0.93701	35987000
Iron-dependent repressor IdeR	P9WMH1	P9WMH1	ideR	N	2	2	______________MNELVDTTEMYLRTIYD	2	DeoxyHex		___1	0.949362	0.000821276	82.379	54.97	76.85	-2.5353	39884000
Chaperone protein DnaK	P9WMJ9	P9WMJ9	dnaK	N	425	425	VQIQVYQGEREIAAHNKLLGSFELTGIPPAP	3	DeoxyHex		___1	0.727234	0.00940548	47.32	38.232	47.32	-2.138	614500
DNA-binding protein HU homolog	P9WMK7	P9WMK7	hup	N	2	2	______________MNKAELIDVLTQKLGSD	3	DeoxyHex		___1	0.999757	1.67e-06	133.23	105.9	57.106	-3.5875	1206700000
1,4-alpha-glucan branching enzyme GlgB	P9WN45	P9WN45	glgB	N	438	438	RPEGGWTPNVHGGRENLEAVQFLQEMNATAH	2	DeoxyHex		___1	0.993714	0.0378648	40.237	14.28	40.237	1.4377	113740000
Putative cytochrome P450 143	P9WPL3	P9WPL3	cyp143	N	261	261	LELARRPQLRAMLRDNPKQIRVFIEEIVRLE	3	DeoxyHex		___1	1	0.0437377	42.568	28.149	42.568	-1.843	3939100
Lanosterol 14-alpha demethylase	P9WPP9	P9WPP9	cyp51	N	102	102	VVFDASPERRKEMLHNAALRGEQMKGHAATI	2	DeoxyHex		___1	1	0.000268224	114.5	25.202	60.91	-2.2824	24518000
Argininosuccinate lyase	P9WPY7	P9WPY7	argH	N	455	455	DCRGGTAPGRVAEQLNAIGEAAERLRRQLVR	2	DeoxyHex		___1	1	0.0440084	78.655	34.452	78.655	0.10413	13850000
Acetate kinase	P9WQH1	P9WQH1	ackA	N	253	253	WRTARMGVEDIESMLNHRSGMLGLAGERDFR	2	DeoxyHex		___1	0.988902	0.0111349	56.359	9.6548	56.359	-4.0945	35683000
DNA-directed RNA polymerase subunit beta	P9WGY9	P9WGY9	rpoB	N	891	891	KRKISDGDKLAGRHGNKGVIGKILPVEDMPF	2	HexNac(1)OAc_MurNac(2)		___1	1	0.0428558	47.938	31.995	47.938	-0.94855	16027000
DNA-binding protein HU homolog	P9WMK7	P9WMK7	hup	N	2	2	______________MNKAELIDVLTQKLGSD	3	HexNac(1)OAc_MurNac(2)		___1	0.891207	0.00071037	67.964	62.646	67.964	0.98607	4078200
Probable acyl-CoA dehydrogenase FadE10	P9WQF7	P9WQF7	fadE10	N	247	247	FVVEADSPGITVERRNKFMGLRGIENGVTRL	2	HexNac(1)OAc_MurNac(2)		___1	1	0.031124	60.358	17.112	60.358	-1.6279	15153000
Possible oxidoreductase	O53537	O53537	Rv2263	N	47	47	RRLSAAGADVIMAIRNRAKGEAAVEEIRTAV	3	HexNac(1)OAc_MurNGly(2)		___1	0.999927	0.0127054	47.037	24.181	47.037	0.68859	49887000
Uncharacterized protein	O33198	O33198	Rv1697	N	25	25	NTSRPGLIGIARVDRNIDRLLRRVCPGDIVV	3	HexNac(1)(OAc)2_MurNGly(2)		___1	1	0.00369779	101.64	12.501	101.64	-0.0020004	8478600
Penicillin-binding protein A	P9WKD1	P9WKD1	pbpA	N	40	40	MTQVFTADGLRADPRNQRVLLDEYSRQRGQI	5	HexNac(1)(OAc)2_MurNGly(2)		___1	0.97329	0.0141407	42.317	26.135	41.227	3.2043	3241500
Glucosyl-3-phosphoglycerate synthase	P9WMW9	P9WMW9	gpgS	N	252	252	IDTFDRLGLDAIAQVNLGVRAHRNRPLDELG	3	HexNac(1)(OAc)2_MurNGly(2)		___1	1	0.0196486	43.991	20.535	43.991	1.5437	25710000
Oxidative stress response regulatory protein OxyS	L7N677	L7N677	oxyS	N	44	44	QPALSSAIAKLERELNVTLINRGHSFEGLTR	3	HexNac(1)(OAc)2_MurNac(2)		___1	0.916636	0.0251818	57.598	19.577	55.112	2.7583	15871000
Probable conserved transmembrane protein	O69704	O69704	Rv3737	N	201	201	AAVTSGVIDRLGRLLNRIGTPLFFQRVFGAG	3	HexNac(1)(OAc)2_MurNac(2)		___1	1	0.0400697	63.486	54.092	63.486	-1.2622	175250000
Elongation factor G	P9WNM7	P9WNM7	fusA	N	479	479	DILVDRMRREFKVEANVGKPQVAYKETIKRL	4	HexNac(1)(OAc)2_MurNac(2)		___1	1	0.0291126	50.284	23.686	44.425	-2.6448	15075000
Argininosuccinate synthase	P9WPW7	P9WPW7	argG	N	245	245	VDGKPVSMLAAIEELNRRAGAQGVGRLDVVE	3	HexNac(1)(OAc)2_MurNac(2)		___1	0.853468	0.0330693	43.544	27.788	43.544	4.1125	1034100
Uncharacterized protein	Q6MX36	Q6MX36	Rv0492A	N	62	62	NVPGLGMLWRPFRAQNGRDFMWNSGVFSVDV	4	HexNac(1)(OAc)2_MurNac(2)		___1	0.733178	2.43e-05	60.747	45.354	60.747	-3.5769	18881000
Probable acyl-CoA dehydrogenase FadE30	I6Y3V5	I6Y3V5	fadE30	N	370	370	TRADTIYGGSNEIQRNIIAERVLGLPREAKG	3	HexNac(2)OAc_MurNGly		___1	1	0.00807338	57.159	37.5	57.159	-2.4317	9254200
Possible SOJ/para-related protein	O05853	O05853	Rv3213c	N	236	236	AEASASGSSVMAGRKNKGAVAYRELAQALLK	2	HexNac(2)OAc_MurNGly		___1	1	0.0394893	42.821	21.919	42.821	1.4778	7741200
Probable conserved transmembrane protein	P71708	P71708	Rv0051	N	41	41	RDCPSRTDVLGAALANVVGGPVGRHALIGRT	2	HexNac(2)OAc_MurNGly		___1	0.998455	0.00201678	62.408	29.884	62.408	4.3214	10700000
Glutamate synthase [NADPH] large chain	P96218	P96218	gltB	N	580	580	ILRNHELAKLVSLDPNDKVNGRPHGLRSKVI	3	HexNac(2)OAc_MurNGly		___1	0.876159	0.0264838	53.252	39.573	53.252	4.3468	12430000
Probable acyl-CoA dehydrogenase FadE1	P96808	P96808	fadE1	N	95	95	ELGGQGFGQVKLALLNEIIGRSRWAPSAFGC	3	HexNac(2)OAc_MurNGly		___1	0.975185	0.030873	45.879	7.8583	45.879	-4.4008	54630000
SL659 acyltransferase papA1	P9WIK9	P9WIK9	papA1	N	460	460	TAYLRAIRSVCMRIANGGTAERVGNVVALSP	2	HexNac(2)OAc_MurNGly	+	___1	0.917138	0.0252984	76.143	48.161	76.143	-2.5956	14101000
Multifunctional 2-oxoglutarate metabolism enzyme	P9WIS5	P9WIS5	kgd	N	1137	1137	KLYYELAARKAKDNRNDLAIVRLEQLAPLPR	3	HexNac(2)OAc_MurNGly		___1	1	0.0460949	82.671	39.802	79.469	-0.63818	45005000
Oxidative stress response regulatory protein OxyS	L7N677	L7N677	oxyS	N	44	44	QPALSSAIAKLERELNVTLINRGHSFEGLTR	2	HexNac(1)OAc_MurNac(1)OAc_MurNGly(1)		___1	0.803757	0.00809384	57.281	39.12	57.281	-3.59	7797100
30S ribosomal protein S7	P9WH29	P9WH29	rpsG	N	14	14	__MPRKGPAPKRPLVNDPVYGSQLVTQLVNK	4	HexNac(1)OAc_MurNac(1)OAc_MurNGly(1)		___1	0.94317	2.36e-07	89.846	81.877	89.846	0.42582	5857000
Chaperone protein DnaK	P9WMJ9	P9WMJ9	dnaK	N	425	425	VQIQVYQGEREIAAHNKLLGSFELTGIPPAP	4	HexNac(1)OAc_MurNac(1)OAc_MurNGly(1)		___1	0.877038	4.12e-05	68.49	58.69	68.49	-2.7198	718150
Uncharacterized protein	O07428	O07428	Rv0184	N	3	3	_____________MTNDKMLARIAALLRQAE	2	HexNac(1)MurNac(1)MurNGly(1)		___1	0.913843	0.0285012	62.659	13.562	62.659	-0.36436	13931000
CRISPR-associated protein Cas10/Csm1	P71629	P71629	cas10	N	176	176	PRRIEFDKDRYAAIVNKLKAILVDLERSDTY	3	HexNac(1)MurNac(1)MurNGly(1)		___1	1	0.0439004	41.227	13.549	41.227	-0.38463	16008000
Probable ATP-dependent helicase Lhr (Large helicase-related protein)	P96901	P96901	lhr	N	293	293	FANSRRLAERLTARLNEIHAARCGIELAPDT	3	HexNac(1)MurNac(1)MurNGly(1)		___1	0.998163	0.0309805	50.207	41.013	50.207	2.6009	12035000
Uncharacterized protein Rv2305	P9WLD1	P9WLD1	Rv2305	N	163	163	GEPDEVGGPPIEEARNLKGVAGSRDLFDVLI	2	HexNac(1)MurNac(1)MurNGly(1)		___1	0.999829	0.0129935	84.498	38.127	84.498	1.2862	89158000
Uncharacterized protein Rv1829	P9WLR5	P9WLR5	Rv1829	N	16	16	MGEVRVVGIRVEQPQNQPVLLLREANGDRYL	3	HexNac(1)MurNac(1)MurNGly(1)		___1	1	0.000423896	85.288	75.007	85.288	0.45846	20548000
DNA-binding protein HU homolog	P9WMK7	P9WMK7	hup	N	2	2	______________MNKAELIDVLTQKLGSD	3	HexNac(1)MurNac(1)MurNGly(1)		___1	0.891207	0.000513204	67.964	55.471	67.964	3.0884	4078200
60 kDa chaperonin 2	P9WPE7	P9WPE7	groEL2	N	111	111	QALVREGLRNVAAGANPLGLKRGIEKAVEKV	2	HexNac(1)MurNac(1)MurNGly(1)		___1	0.923427	0.0241527	42.041	28.613	42.041	-1.4218	206650
Uncharacterized protein	O33198	O33198	Rv1697	N	25	25	NTSRPGLIGIARVDRNIDRLLRRVCPGDIVV	2	HexNac(2)MurNGly		___1	1	0.00846142	123.96	26.993	114.78	-3.4345	39640000
Putative antitoxin VapB10	P9WLZ1	P9WLZ1	vapB10	N	36	36	AQEGVSRAELIRLLLNRALTTAGDDLASDLQ	3	HexNac(2)MurNGly		___1	1	0.0348377	48.004	17.454	48.004	3.4077	5950000
Malonyl CoA-acyl carrier protein transacylase	P9WNG5	P9WNG5	fabD	N	155	155	TEVLSRLEQLDLVPANRNAAGQIVAAGRLTA	3	HexNac(2)MurNGly		___1	1	0.000428919	82.543	71.273	82.543	2.9464	63164000
Uncharacterized protein	L7N6B6	L7N6B6	Rv1507A	N	6	6	__________MQSGQNILAKVCNLIEQSRLS	2	HexNac(2)MurNac		___1	0.999572	0.0301378	55.676	35.569	55.676	-3.4387	20469000
50S ribosomal protein L6	P9WH81	P9WH81	rplF	N	148	148	TVSGIDKQKVGQIAANIRRLRRPDPYKGKGV	4	HexNac(2)MurNac		___1	1	0.0224253	48.659	41.115	48.659	2.0306	7993000
N5-carboxyaminoimidazole ribonucleotide mutase	P9WHM1	P9WHM1	purE	N	139	139	AGNAGLLAVRMLGAANPQLRARIVAFQDRLA	3	HexNac(2)MurNac		___1	1	0.0407294	56.563	46.331	56.563	0.76192	307690000
Dephospho-CoA kinase	P9WPA3	P9WPA3	coaE	N	84	84	LAAKAFRDDESRGVLNGIVHPLVARRRSEII	3	HexNac(2)MurNac		___1	1	0.0081547	51.013	25.031	49.188	-0.34557	184020000
Oxidative stress response regulatory protein OxyS	L7N677	L7N677	oxyS	N	44	44	QPALSSAIAKLERELNVTLINRGHSFEGLTR	2	HexNac(1)MurNGly(2)		___1	0.848845	0.00733818	69.954	54.752	50.127	1.1103	151840000
Putative ligase Rv1013	O05598	O05598	pks16	N	446	446	VVCGRVKDVIIMAGRNIYPTDIERAAGRVDG	3	HexNac(1)MurNGly(2)		___1	0.814391	0.029763	44.005	13.578	44.005	3.1252	12804000
Mce-family protein Mce1C	O07415	O07415	mce1C	N	310	310	GETFASGPYFKVLLANLVPGQILQPFVDAAF	4	HexNac(1)MurNGly(2)		___1	1	0.00403757	48.229	37.971	48.229	3.3765	793930
Uncharacterized protein	O07428	O07428	Rv0184	N	3	3	_____________MTNDKMLARIAALLRQAE	2	HexNac(1)MurNGly(2)		___1	0.853014	0.0124373	62.659	16.53	62.659	-2.0655	36467000
Lanosterol 14-alpha demethylase	P9WPP9	P9WPP9	cyp51	N	309	309	RSVSFHALRQIPQLENVLKETLRLHPPLIIL	2	HexNac(1)MurNGly(2)		___1	1	0.0124806	69.812	40.339	69.812	-0.33449	14310000
Exopolysaccharide phosphotransferase CpsY	P9WGD1	P9WGD1	cpsY	N	74	74	YLLIRNHKNRPVLAINIELRAGLERALAAAC	2	HexNac(1)MurNac(2)		___1	1	0.0071574	89.55	63.991	67.981	0.33167	84335000
Uncharacterized oxidoreductase Rv2971	P9WQA5	P9WQA5	Rv2971	N	227	227	ASEYVKTPAQVLLRWNLQLGNAVVVRSARPE	3	HexNac(1)MurNac(2)		___1	0.817564	0.021828	51.727	38.849	51.727	-2.5564	5661900
Conserved protein	I6Y3Q7	I6Y3Q7	Rv3510c	N	263	263	ELGLSDEARRDFLHGNAVRVFKLDPRGKVQT	2	HexNacOAc_MurNac		___1	1	0.0493307	55.37	15.325	55.37	-2.3933	3016600
Possible type I restriction/modification system specificity determinant HsdS (S protein)	I6YEB1	I6YEB1	hsdS	N	154	154	RIGEILGAFDDKIAANDRVIEAAEALMLAIV	3	HexNacOAc_MurNac		___1	1	0.0131194	51.888	10.8	51.888	4.4556	16023000
Possible bifunctional enzyme long-chain acyl-CoA synthase and lipase	O33185	O33185	Rv1683	N	22	22	SMVTRPIERLVATAQNGLEVLRLGGLETGSV	3	HexNacOAc_MurNac		___1	0.992054	0.0446598	47.991	18.651	47.991	4.4488	31467000
NAD-specific glutamate dehydrogenase	O53203	O53203	gdh	N	1106	1106	NLIRAILRAPVDLLFNGGIGTYIKAESESDA	3	HexNacOAc_MurNac		___1	0.933927	0.0404153	44.953	36.665	44.953	1.7008	2727600
Possible oxidoreductase	O53537	O53537	Rv2263	N	47	47	RRLSAAGADVIMAIRNRAKGEAAVEEIRTAV	2	HexNacOAc_MurNac		___1	0.999977	0.00940427	51.092	14.789	51.092	-0.72926	3957800
Probable acetyl-/propionyl-coenzyme A carboxylase alpha chain (Alpha subunit) AccA2: biotin carboxylase + biotin carboxyl carrier protein (BCCP)	P71538	P71538	accA2	N	427	427	RARLHGLRTNRELLVNVLRHPAFLDGATDTG	3	HexNacOAc_MurNac		___1	1	0.0131732	57.177	13.408	57.177	-3.603	2989800
Possible lipoprotein	P95268	P95268	lppG	N	105	105	SHDGELYRAVTALRQNGPRPHASRRLHAPAL	3	HexNacOAc_MurNac		___1	0.999521	0.0290033	41.704	24.679	41.704	-1.4367	1470200
Uncharacterized HTH-type transcriptional regulator Rv0494	P9WMG7	P9WMG7	Rv0494	N	169	169	AADLAYFRVLIHSTRNRALGLLYRWVEHAFG	2	HexNacOAc_MurNac		___1	0.842487	0.0289834	56.011	14.847	56.011	-2.5122	48262000
Uncharacterized protein Rv0891c	P9WMV1	P9WMV1	Rv0891c	N	77	77	GRCEFVPPRRRVLIANQGLDVSRLPPTGTVT	2	HexNacOAc_MurNac		___1	0.999984	0.0250165	51.875	7.5655	51.875	1.4167	5310300
Probable enoyl-CoA hydratase 1	P9WNP3	P9WNP3	Rv0130	N	88	88	LQHQMYTVKGVKLAINYGLNKVRFPAPVPVG	2	HexNacOAc_MurNac		___1	0.999308	0.0151093	71.379	53.515	71.379	-1.5565	186810000
Probable transcriptional regulatory protein Rv2603c	P9WGA5	P9WGA5	Rv2603c	N	108	108	PNGVAVLIECLTDNRNRAASEVRVAMTRNGG	2	HexNacOAc_MurNGly		___1	0.962232	0.0145969	71.342	9.6636	71.342	-2.5409	10334000
50S ribosomal protein L20	P9WHC5	P9WHC5	rplT	N	44	44	SRLYRKAKEQQLHSLNYAYRDRRARKGEFRK	3	HexNacOAc_MurNGly		___1	0.870284	0.0162596	47.09	24.859	47.09	4.045	88901000
Acyltrehalose exporter MmpL10	P9WJU1	P9WJU1	mmpL10	N	651	651	SLNSVVRSLKSLGLDNPDAARARLISMQNGA	4	HexNacOAc_MurNGly		___1	0.895956	0.0181247	53.967	25.64	53.967	-3.0572	16352000
Uncharacterized protein Rv2411c	P9WLA9	P9WLA9	Rv2411c	N	188	188	DLIRDHRGDFRVLEDNLRSPSGVSYVMENRR	2	HexNacOAc_MurNGly		___1	1	0.0379004	75.311	40.211	75.311	-4.2287	24200000
Segregation and condensation protein B	I6XCB2	I6XCB2	scpB	N	139	139	RQPVTRARVSAVRGVNVDAVMRTLLARGLIT	2	OAcMurNac		___1	0.999947	0.0247454	45.879	15.329	45.879	1.3377	1352600
CRISPR-associated protein Cas10/Csm1	P71629	P71629	cas10	N	2	2	______________MNPQLIEAIIGCLLHDI	4	OAcMurNac		___1	1	9.98e-09	116.24	103	48.641	3.0286	35432000
Sulfate adenylyltransferase subunit 2	P9WIK1	P9WIK1	cysD	N	179	179	QWDPKAQRPELWNLYNGRHHKGEHIRVFPLS	2	OAcMurNac		___1	0.992488	0.0319008	46.001	15.796	46.001	0.6589	13756000
Probable fatty-acid-CoA ligase FadD7 (Fatty-acid-CoA synthetase) (Fatty-acid-CoA synthase)	O07169	O07169	fadD7	N	426	426	AAGDLSIRGRIKELINRGGEKISPERVEGVL	3	OAcMurNGly		___1	1	0.0262037	52.79	9.2775	52.79	1.1261	403210000
Possible moprotectant (Glycine betaine/carnitine/choline/L-proline) transport integral membrane protein ABC transporter ProZ	O69722	O69722	proZ	N	141	141	MGMTESQVLLRVEVPNALPLMLGGLRSATLQ	3	OAcMurNGly		___1	1	0.0447958	41.092	15.77	41.092	0.54925	79039000
Uncharacterized protein	O86351	O86351	Rv1111c	N	299	299	QVRYRGSATRDARRDNYREEQRFDRRDRSRA	4	OAcMurNGly		___1	1	0.0465745	41.448	7.5728	41.448	4.3836	117230
Alpha-mannosidase	P96937	P96937	Rv0648	N	758	758	APQMEPFEDRTVALLNRGVPSFAVDSEGTLH	2	OAcMurNGly		___1	0.949424	0.0234967	77.282	21.192	77.282	-1.0799	17691000
Sulfate adenylyltransferase subunit 2	P9WIK1	P9WIK1	cysD	N	176	176	EFGQWDPKAQRPELWNLYNGRHHKGEHIRVF	2	OAcMurNGly		___1	0.992488	0.0299	46.001	15.796	46.001	0.73946	13756000
10 kDa chaperonin	P9WPE5	P9WPE5	groS	N	5	5	___________MAKVNIKPLEDKILVQANEA	2	OAcMurNGly	+	___1	1	0.00599401	75.825	45.213	75.825	3.1322	70205000
ATP synthase subunit beta	P9WPU5	P9WPU5	atpD	N	186	186	GGAGVGKTVLIQEMINRIARNFGGTSVFAGV	3	OAcMurNGly		___1	0.898122	0.000262101	90.412	68.539	90.412	-3.3058	2717300
LysR family transcriptional regulator	L7N677	L7N677	oxyS	N	44	44	QPALSSAIAKLERELNVTLINRGHSFEGLTR	3	HexNac(2)		___1	0.869875	0.0364738	49.627	33.743	49.627	-2.0416	6505300
Uncharacterized protein	O53630	O53630	Rv0108c	N	45	45	TVGDSCVVLELESRVNHQLQVIEKSFPAGYH	4	HexNac(2)		___1	1	0.00321026	64.439	46.38	64.439	-4.4785	1928400
CRISPR-associated protein Cas10/Csm1	P71629	P71629	cas10	N	2	2	______________MNPQLIEAIIGCLLHDI	4	HexNac(2)		___1	1	5.41e-09	107.47	103.87	45.423	-3.0305	37959000
Probable acyl-CoA dehydrogenase FadE1	P96808	P96808	fadE1	N	95	95	ELGGQGFGQVKLALLNEIIGRSRWAPSAFGC	4	HexNac(2)		___1	1	0.0408448	45.137	24.674	45.137	2.4211	2255100
Phosphoserine phosphatase SerB1	P9WGJ3	P9WGJ3	serB1	N	108	108	GFLYAQAKFQLLGKENSNDVAAGRRKALAFI	3	HexNac(2)		___1	0.973253	0.00372229	62.823	44.092	62.823	1.7231	6929800
Carboxylesterase	I6Y9F7	I6Y9F7	lipQ	N	152	152	AAQTSDIPYGPGGRENLLDIWRRPDLAPGRR	3	Hex(1)HexNAc(2)		___1	1	0.016576	56.729	27.773	56.729	-1.2386	2981100
Aconitate hydratase A	O53166	O53166	acn	N	928	928	AVVRIDTPGEADYYRNGGILQYVLRNILKSG	3	Hex(1)HexNAc(2)		___1	1	0.00133846	76.465	64.299	72.643	-1.3754	14125000
Lipoarabinomannan carrier protein LprG	P9WK45	P9WK45	lprG	N	161	161	LANFADAKAEGRDTINGQNTIRISGKVSAQA	3	Hex(1)HexNAc(2)		___1	0.907359	0.000839498	87.258	40.06	85.533	-0.11709	54222000
GDP-L-fucose synthase	P71791	P71791	epiA	N	40	40	VGSALLRTFAGAGFTNLLVRSRAELDLTDRA	2	Hex(2)HexNAc(2)		___1	0.997225	0.0110497	66.056	49.802	66.056	-1.2772	19831000
10 kDa chaperonin	P9WPE5	P9WPE5	groS	N	5	5	___________MAKVNIKPLEDKILVQANEA	3	Hex(2)HexNAc(2)		___1	1	0.00101355	69.258	57.465	69.258	-0.1199	46932000
LysR family transcriptional regulator	L7N677	L7N677	oxyS	N	44	44	QPALSSAIAKLERELNVTLINRGHSFEGLTR	3	MurNGly		___1	0.710633	0.035789	48.004	32.802	48.004	-4.2652	27892000
ESX conserved component EccC2. ESX-2 type VII secretion system protein. Possible membrane protein	O05450	O05450	eccC2	N	613	613	KQRYELFKSVGARDANDYEEIRLAGRDLPPV	2	MurNGly		___1	1	0.00130044	86.898	30.64	86.898	-0.67364	672660000
Possible roxidase BpoB (Non-haem roxidase)	O06575	O06575	bpoB	N	159	159	GLVLVDVVPRYEKEGNARIRDFMLGNIDGFG	2	MurNGly		___1	1	0.0403606	60.961	41.484	52.683	-0.34229	206930000
Penicillin-binding protein 1A	P71707	P71707	ponA1	N	129	129	RLPQPRVDLPRVGQINWKWIRRSLYLTAAVV	2	MurNGly		___1	1	0.0294876	60.682	18.806	60.682	-2.1268	53146000
Membrane protein	P71708	P71708	Rv0051	N	41	41	RDCPSRTDVLGAALANVVGGPVGRHALIGRT	2	MurNGly		___1	0.99882	0.00982463	53.001	21.337	53.001	-3.8744	5052800
Probable lipoprotein aminopeptidase LpqL	P96264	P96264	lpqL	N	252	252	TTVKLTASTQSFKARNVIAQTKTGSSANVVM	2	MurNGly		___1	1	0.00287087	94.662	71.733	89.298	0.18946	79261000
Probable transposase	P96366	P96366	Rv1035c	N	39	39	EALLAKAAEAKLLGTNRIRADTTVARANVSY	3	MurNGly		___1	0.709046	0.0374186	60.59	8.7354	51.066	-2.8091	129140000
UPF0053 protein Rv1842c	P9WFP3	P9WFP3	Rv1842c	N	165	165	SLLLTPAIRLTNGAANWIVRRLGIEPAEELR	2	MurNGly		___1	0.999598	0.00421619	61.78	42.68	58.699	0.7463	15234000
Valine--tRNA ligase	P9WFS9	P9WFS9	valS	N	849	849	AGAQKELASTAAKLANADFLAKAPDAVIAKI	4	MurNGly		___1	0.900934	0.00135189	57.826	41.233	43.523	-1.979	81710000
Putative antitoxin VapB6	P9WJ57	P9WJ57	vapB6	N	30	30	DVMRIAAVHTKKEAVNLAMRDYVERFRRIEA	2	MurNGly		___1	1	0.0141561	50.284	23.611	48.44	-0.072076	24632000
Probable transport accessory protein MmpS3	P9WJT1	P9WJT1	mmpS3	N	5	5	___________MSGPNPPGREPDEPESEPVS	2	MurNGly		___1	0.999512	0.0426304	42.914	25.066	42.914	-2.9977	21416000
Uncharacterized protein Rv2627c	P9WL67	P9WL67	Rv2627c	N	82	82	DEIVLLGLKARRPVSNHRVFERISQEVAAGL	2	MurNGly		___1	0.948738	0.021842	65.252	21.444	65.252	4.1957	23234000
Putative antitoxin VapB10	P9WLZ1	P9WLZ1	vapB10	N	36	36	AQEGVSRAELIRLLLNRALTTAGDDLASDLQ	2	MurNGly		___1	1	0.00868978	74.127	35.851	74.127	-4.1336	45146000
ATP synthase subunit b	P9WPV5	P9WPV5	atpF	N	102	102	EAMTEARVQASSLRDNARADGRKVIEDARVR	2	MurNGly		___1	0.818936	0.0367663	44.318	9.633	44.318	3.9887	1589500
Uncharacterized protein	O53405	O53405	Rv1057	N	5	5	___________MSVMNGREVARESRDAQVFE	3	MurNac		___1	0.981612	0.0221759	40.577	10.139	40.577	4.4075	3012800
Uncharacterized protein	P71730	P71730	Rv2413c	N	106	106	LVVVHSGGGRAKSLANQLRSMGAQVHPCARI	2	MurNac		___1	0.867548	0.0338626	60.799	22.561	60.799	0.20934	4153800
Tryptophan synthase beta chain	P9WFX9	P9WFX9	trpB	N	76	76	RVSQDFLDDLDRLQANYAGRPSPLYEATRLS	2	MurNac		___1	0.999916	0.00910224	53.569	19.787	53.569	-2.4962	4725700
Hypoxanthine-guanine phosphoribosyltransferase	P9WHQ9	P9WHQ9	hpt	N	142	142	SGLTLSWLSRNLTSRNPRSLRVCTLLRKPDA	2	MurNac		___1	0.893224	0.00388839	125.25	80.903	91.9	2.8791	712150000
Malate synthase G	P9WK17	P9WK17	glcB	N	9	9	_______MTDRVSVGNLRIARVLYDFVNNEA	2	MurNac		___1	0.988039	0.00828	60.436	23.88	40.045	4.4105	35556000
Acyl carrier protein	I6WX95	I6WX95	acpA	N	6	6	__________MKEAINATIQRILRTDRGITA	2	HexNac		___1	0.766295	0.000568385	80.165	56.812	58.246	0.64483	37025000
Pyruvate carboxylase	I6YEU0	I6YEU0	pca	N	9	9	_______MFSKVLVANRGEIAIRAFRAAYEL	2	HexNac		___1	0.994991	0.035351	41.652	20.189	41.652	-3.7826	4574300
LysR family transcriptional regulator	L7N677	L7N677	oxyS	N	44	44	QPALSSAIAKLERELNVTLINRGHSFEGLTR	2	HexNac		___1	0.920114	0.00670626	58.604	46.557	58.604	4.4252	7540300
Membrane protein	O53650	O53650	Rv0199	N	198	198	SVSENAGAKPQTVHWNLRLDVSDVDGKLMIS	2	HexNac		___1	0.994105	0.0174343	87.616	55.682	87.616	3.1328	6318100
Ribosomal silencing factor RsfS	O86327	O86327	rsfS	N	4	4	____________MTANREAIDMARVAAGAAA	2	HexNac		___1	0.99999	0.002694	67.993	29.717	67.993	4.2918	80164000
Transcriptional regulator WhiB5	P71592	P71592	whiB5	N	106	106	RRIAGGEINSRQLPDNAALLARNEGLEVTPV	2	HexNac		___1	1	0.0102794	83.948	65.636	83.948	0.15882	5717700
Conserved protein	P96375	P96375	Rv1025	N	68	68	AAASRLETTGLMREMNRRLGQDAELAAAYRR	3	HexNac		___1	0.791609	0.0195743	50.207	50.207	50.207	-3.9013	43271000
Acyl-CoA dehydrogenase	P96414	P96414	fadE4	N	561	561	PARYDQIWKDHVLALNGAYQMAP________	2	HexNac		___1	1	0.0322181	56.258	34.701	48.423	3.693	47392000
Putative S-adenosyl-L-methionine-dependent methyltransferase Rv0145	P9WFJ1	P9WFJ1	Rv0145	N	234	234	VEAFTMNTKGNTQRWNRMRERLGLDIDVQAL	2	HexNac		___1	1	0.010378	74.439	11.291	74.439	1.7713	11595000
UPF0053 protein Rv1842c	P9WFP3	P9WFP3	Rv1842c	N	161	161	QVLFSLLLTPAIRLTNGAANWIVRRLGIEPA	2	HexNac		___1	0.864017	0.00421619	61.78	42.68	61.78	0.065745	5676400
Immunogenic protein MPT64	P9WIN9	P9WIN9	mpt64	N	68	68	NISLPSYYPDQKSLENYIAQTRDKFLSAATS	3	HexNac		___1	0.906484	0.00497675	74.162	48.224	74.162	2.8415	78732000
Penicillin-binding protein A	P9WKD1	P9WKD1	pbpA	N	139	139	FTGRDPRGGNVDTTINPRIQQAGWDAMQQGC	2	HexNac		___1	0.998496	0.0221065	53.237	28.446	53.08	-4.4848	23640000
Potassium-transporting ATPase KdpC subunit	P9WKF1	P9WKF1	kdpC	N	150	150	VVNAKLQAPRVAQARNISIRQVERLIEDHTD	3	HexNac		___1	0.859566	0.0266759	46.481	27.087	46.481	-4.0009	23849000
DNA ligase A	P9WNV1	P9WNV1	ligA	N	516	516	TKAGELSANGKRLLVNLDKAKAAPLWRVLVA	2	HexNac		___1	1	0.0329663	82.305	30.441	67.032	-0.036871	130030000
10 kDa chaperonin	P9WPE5	P9WPE5	groS	N	5	5	___________MAKVNIKPLEDKILVQANEA	3	HexNac		___1	1	0.00151729	61.409	56.608	50.806	1.4317	97719000
2-isopropylmalate synthase	P9WQB3	P9WQB3	leuA	N	60	60	RYRPFAEEVEPIRLRNRTWPDRVIDRAPLWC	2	HexNac		___1	0.95834	0.0450361	86.866	38.305	86.866	3.5633	24034000
Diacylglycerol acyltransferase/mycolyltransferase Ag85C	P9WQN9	P9WQN9	fbpC	N	235	235	ANSMWGPSSDPAWKRNDPMVQIPRLVANNTR	2	HexNac		___1	1	0.0376244	42.109	26.958	42.109	-0.33226	4374300
Probable fatty-acid-CoA ligase FadD7 (Fatty-acid-CoA synthetase) (Fatty-acid-CoA synthase)	O07169	O07169	fadD7	N	426	426	AAGDLSIRGRIKELINRGGEKISPERVEGVL	3	HexNacOAc_MurNacMurNGly		___1	1	0.0368905	47.559	32.528	47.559	-0.93616	8595000
L,D-transpeptidase 5	P9WKV3	P9WKV3	lprQ	N	302	302	PCSYGEADLARNVTRNGIHVVTEKYSDFYMS	3	HexNacOAc_MurNacMurNGly		___1	0.866588	0.0195628	47.568	22.974	47.568	1.3873	61296000
DNA-binding protein HU homolog	P9WMK7	P9WMK7	hup	N	2	2	______________MNKAELIDVLTQKLGSD	3	HexNacOAc_MurNacMurNGly		___1	0.891207	0.00886771	67.964	61.333	67.964	0.8419	35031000
Uncharacterized protein	I6Y4G1	I6Y4G1	Rv0690c	N	156	156	DLPIRLFEIGSSAGLNLRPDRYRYRYLGGEW	2	Hex		___1	0.947968	0.00507862	60.255	9.3049	60.255	2.9995	47776000
Alkyl hydroperoxide reductase AhpD	O06218	O06218	Rv2159c	N	5	5	___________MKFVNHIEPVAPRRAGGAVA	2	Hex		___1	1	0.0139117	54.501	39.262	46.158	2.3434	32805000
Conserved protein	P71737	P71737	Rv2406c	N	9	9	_______MRIADVLRNKGAAVVTINPDATVG	2	Hex		___1	1	0.0275758	51.346	34.806	51.346	-3.5823	5274500
DNA-directed RNA polymerase subunit beta'	P9WGY7	P9WGY7	rpoC	N	5	5	___________MLDVNFFDELRIGLATAEDI	2	Hex		___1	1	0.0136059	51.998	39.021	40.577	-1.8558	32707000
50S ribosomal protein L36	P9WH89	P9WH89	rpmJ	N	4	4	____________MKVNPSVKPICDKCRLIRR	3	Hex		___1	0.957402	0.0300125	47.189	38.59	40.725	-2.5114	13870000
Peptidyl-prolyl cis-trans isomerase A	P9WHW3	P9WHW3	ppiA	N	41	41	IKIALFGNHAPKTVANFVGLAQGTKDYSTQN	3	Hex		___1	0.833136	0.000113013	87.388	73.984	82.707	-2.0341	103750000
Putative roxiredoxin Rv2238c	P9WIE3	P9WIE3	Rv2238c	N	3	3	_____________MLNVGATAPDFTLRDQNQ	2	Hex		___1	0.999894	2.99e-07	123.62	108.05	119.01	-1.531	12399000
DNA-binding protein HU homolog	P9WMK7	P9WMK7	hup	N	2	2	______________MNKAELIDVLTQKLGSD	3	Hex		___1	0.999996	8.84e-05	100.22	79.841	100.22	-2.7081	166720000
Meromycolate extension acyl carrier protein	P9WQF3	P9WQF3	acpM	N	84	84	TVGDVVAYIQKLEEENPEAAQALRAKIESEN	3	Hex		___1	0.851218	0.000212574	69.952	59.084	69.952	3.6984	3442700
Sulfate/thiosulfate import ATP-binding protein CysA	P9WQM1	P9WQM1	cysA	N	133	133	LLQVVGLSGFQSRYPNQLSGGQRQRMALARA	2	Hex		___1	0.89033	0.014012	51.346	40.133	41.029	1.1198	8826200
Possible transcriptional regulatory protein (Possibly TetR-family)	O53612	O53612	Rv0067c	N	15	15	_MAPTDRRVRADAARNRARVLEVAYQTFAAD	2	HexNacMurNGly		___1	1	0.0499704	57.559	33.404	49.358	3.5134	5914600
GDP-mannose 4,6-dehydratase	O53634	O53634	gca	N	171	171	YHKSYGMHTVVARIFNCTGPRKVGDALSDFV	3	HexNacMurNGly		___1	0.7772	0.0294994	55.549	20.135	55.549	3.1553	4390800
Enhanced intracellular survival protein	P9WFK7	P9WFK7	eis	N	306	306	ARTTWRQDGLWLRIMNVPAALEARGYAHEVG	4	HexNacMurNGly		___1	1	0.00422261	64.439	31.815	64.439	0.46353	21568000
Protein translocase subunit SecA 1	P9WGP5	P9WGP5	secA1	N	595	595	SRFYLSLGDELMRRFNGAALETLLTRLNLPD	3	HexNacMurNGly		___1	0.782729	0.0022283	60.489	44.599	58.98	-3.7866	16040000
Uncharacterized oxidoreductase Rv1543	P9WGS1	P9WGS1	Rv1543	N	37	37	NTPNSAGRYRPFYLRNLLDAVQGRNLNDAVK	3	HexNacMurNGly		___1	1	0.0153587	92.611	77.409	84.479	-1.3642	391250000
30S ribosomal protein S13	P9WH61	P9WH61	rpsM	N	31	31	EVALTYIFGIGRTRSNEILAATGIDRDLRTR	2	HexNacMurNGly		___1	0.746021	0.04653	40.496	9.2686	40.496	-0.43823	46442000
DNA polymerase III subunit alpha	P9WNT7	P9WNT7	dnaE1	N	685	685	PMGMNAHNDYADRKNNRQAIKPIHPELEEPL	2	HexNacMurNGly		___1	0.997894	0.0185159	60.76	32.583	60.76	0.48754	37046000
Conserved protein	I6WZD7	I6WZD7	Rv0760c	N	116	116	GGFTSEVRGVFTYRVNKAGLITNMRGYWNLD	4	HexNacMurNac		___1	0.964448	0.0485501	45.158	18.746	45.158	-4.2797	10675000
Uncharacterized protein	I6YAC9	I6YAC9	Rv2828A	N	4	4	____________MCRNITELRGLQPPATPVE	2	HexNacMurNac		___1	0.999912	0.00118303	87.616	17.618	72.485	2.3521	72074000
Probable short-chain dehydrogenase/reductase	O53324	O53324	Rv3174	N	222	222	DVLADEMSRQVRASLNVPARERIARLMGN__	2	HexNacMurNac		___1	0.999127	0.0248304	52.579	27.564	52.579	-0.92266	335210000
Putative acyltransferase Rv0859	O53871	O53871	fadA	N	342	342	NEAFASVVLKFQKDLNIPDEKLNVNGGAIAM	3	HexNacMurNac		___1	1	0.0400331	60.436	36.282	52.482	2.7008	11384000
ATPase	P96281	P96281	Rv0435c	N	17	17	THPDPARQLTLTARLNTSAVDSRRGVVRLHP	3	HexNacMurNac		___1	0.713036	0.0253994	58.172	46.959	58.172	1.6858	1286200
Leucine--tRNA ligase	P9WFV1	P9WFV1	leuS	N	144	144	QTGTHPRTRTEANVVNFRRQLGRLGFGHDSR	2	HexNacMurNac		___1	0.839667	0.0427896	42.001	27.843	42.001	2.217	13132000
Transcription termination factor Rho	P9WHF3	P9WHF3	rho	N	63	63	LANRAGVKGTSGMRKNELIAAIEEIRRQANG	4	HexNacMurNac		___1	1	0.0209832	45.14	37.359	45.14	-1.9641	7143500
Putative diacyglycerol O-acyltransferase Rv3371	P9WKA9	P9WKA9	Rv3371	N	293	293	PVEYDDPVRRLRTVHNRSQQSGRRQPDSLSD	2	HexNacMurNac		___1	0.897696	0.031567	57.281	32.358	57.281	-4.259	31799000
Uncharacterized protein Rv2248	P9WLG5	P9WLG5	Rv2248	N	12	12	____MTRQQLDVQVKNGGLVRVWYGVYAAQE	2	HexNacMurNac		___1	1	0.0150447	51.927	17.394	51.927	1.6048	9700200
Phosphoglucosamine mutase	P9WN41	P9WN41	glmM	N	15	15	_MGRLFGTDGVRGVANRELTAELALALGAAA	3	HexNacMurNac		___1	0.999919	0.0354398	43.382	26.443	43.382	1.8136	8891700
DNA polymerase III subunit alpha	P9WNT7	P9WNT7	dnaE1	N	684	684	GPMGMNAHNDYADRKNNRQAIKPIHPELEEP	2	HexNacMurNac		___1	0.997894	0.0185159	60.76	32.583	60.76	0.48754	37046000
Probable transcriptional regulatory protein Mce1R (Probably GntR-family)	Q79G00	Q79G00	mce1R	N	2	2	______________MNAPLSAKPRSQLPLRR	3	HexNacMurNac		___1	0.99945	0.0419126	43.808	29.362	43.808	3.7548	821230
Possible transposase	O50414	O50414	Rv3387	N	4	4	____________MVRNAQRAVRRASGRRKAW	3	AraGlc		___1	1	0.0357764	60.151	41.42	43	2.1633	40728000
Ribonuclease VapC43	P9WF55	P9WF55	vapC43	N	7	7	_________MLCVDVNVLVYAHRADLREHAD	2	AraGlc		___1	1	0.0392575	43.544	22.243	43.544	0.64506	16687000
Anti-sigma-D factor RsdA	P9WJ71	P9WJ71	rsdA	N	6	6	__________MREFGNPLGDRPPLDELARTD	7	UDP-DeoxyHex		___1	1	0.00664985	43.454	37.097	43.454	-4.3501	573450
HTH-type transcriptional repressor KstR	P96856	P96856	kstR	N	122	122	GATPFQRLNFMVGKLNRAMQRNPLLTEAMTR	3	UDP-HexNac		___1	0.999805	0.0101572	49.423	23.275	49.423	-2.8152	3923400
Uncharacterized protein Rv2411c	P9WLA9	P9WLA9	Rv2411c	N	188	188	DLIRDHRGDFRVLEDNLRSPSGVSYVMENRR	2	UDP-HexNac		___1	1	0.0151542	86.086	50.987	86.086	2.4124	167460000
N-acetylmuramoyl-L-alanine amidase CwlM	L7N653	L7N653	cwlM	N	378	378	EGILAAVKRLYLLGKNDRPTGTFTFAELLAH	2	UDP-Hex		___1	1	0.0178678	60.59	20.588	60.59	-2.3725	3386600
Beta-glucosidase	O07430	O07430	bglS	N	104	104	SSGKAIGREARSRGFNVQLAGAINLARDPRN	3	UDP-HexN		___1	0.997395	0.0287767	46.481	34.772	46.481	2.2502	9834000
Cell wall synthesis protein Wag31	P9WMU1	P9WMU1	wag31	N	135	135	TAKAESDKMLADARANAEQILGEARHTADAT	4	UDP-Pent		___1	1	6.9e-05	67.605	48.559	67.605	3.9405	1512300
30S ribosomal protein S13	P9WH61	P9WH61	rpsM	N	63	63	LTEEQLIHLRDYIEANLKVEGDLRREVQADI	3	UDP-MurNGly		___1	1	0.0105017	48.704	31.765	48.704	-1.2435	95347000
Uncharacterized zinc protease Rv2782c	P9WHT5	P9WHT5	Rv2782c	N	381	381	EDSSSRMSRLGRSELNYGKHRSIEHTLRQIE	2	UDP-MurNGly		___1	0.998134	0.0348165	57.281	35.083	56.011	-2.5965	60243000
(3R)-hydroxyacyl-ACP dehydratase subunit HadB	I6WYY7	I6WYY7	hadB	N	105	105	VVPVPNDGKGAELVFNGRVKSVDPESKSVTI	3	ADP-Hex		___1	1	0.031345	71.223	31.957	57.96	4.1818	195750000
Possible transposase	O50413	O50413	Rv3386	N	138	138	EALLAKAASEKLLRTNKVRADTTVVEGDVGY	2	ADP-Pent		___1	0.961031	0.0334223	62.714	54.827	62.714	-0.28863	79117000
Conserved protein	V5QQR7	V5QQR7	Rv1366A	N	20	20	RQGEVGEVAGYVVEYNRRTHVRRITEFATPQ	2	ADP-DeoxyHex		___1	1	0.00506952	47.288	17.284	42.041	-2.2626	28051000
Uncharacterized oxidoreductase Rv1543	P9WGS1	P9WGS1	Rv1543	N	166	166	LSYDRIHDYQRTMQLNYLGAVQLILKFIPGM	4	ADP-HexN		___1	0.843145	0.0141306	49.216	46.397	49.216	1.7778	8109600
Chaperone protein DnaK	P9WMJ9	P9WMJ9	dnaK	N	140	140	AQRQATKDAGQIAGLNVLRIVNEPTAAALAY	3	ADP-HexNac		___1	1	0.0015585	61.657	56.342	61.657	-0.14044	833190
Probable transcriptional regulatory protein (Probably TetR-family)	O06169	O06169	Rv2506	N	157	157	QRQYVEVWVGVLRELNPGLAEADARLMAHAV	2	ADP-MurNac		___1	1	0.0416169	49.418	34.267	49.418	-0.65229	14439000
FAD-dependent oxidoreductase	O06826	O06826	Rv1432	N	141	141	AGFDELAEDLLRPVLNMPRHPIRLARFGPRA	2	ADP-MurNac		___1	1	0.0465313	42.464	11.746	42.464	-3.0641	4215100
Probable transport protein MmpL6	P9WJU9	P9WJU9	mmpL6	N	386	386	YGPRPVVRELLLREGNDDPRTQVATHR____	2	ADP-MurNac		___1	1	0.0350089	45.368	10.981	44.203	0.040185	17955000
LysR family transcriptional regulator	L7N677	L7N677	oxyS	N	44	44	QPALSSAIAKLERELNVTLINRGHSFEGLTR	3	ADP-MurNGly		___1	0.727714	0.0331301	47.198	19.185	47.198	-0.32685	1636900
Energy-dependent translational throttle protein EttA	P9WQK3	P9WQK3	ettA	N	449	449	PDQQKPAGVLSGGERNRLNLALTLKQGGNLI	4	ADP-MurNGly		___1	0.876959	0.00187753	67.726	58.293	66.19	-1.2726	86859000
Uncharacterized protein	I6Y4S9	I6Y4S9	Rv0776c	N	89	89	LNRDFRQFEAGAYPANTEKPEFADVPRAARL	2	Mur		___2	1	0.00979045	58.699	37.828	43.77	0.14732	2754500000
Ribokinase	P71913	P71913	rbsK	N	3	3	_____________MANASETNVGPMAPRVCV	2	Mur		___2	0.986699	0.00980081	51.162	40.527	51.162	4.1738	31400000
UPF0118 membrane protein Rv1101c	P9WFM3	P9WFM3	Rv1101c	N	2	2	______________MNTEFTLTQKRALAILT	2	Mur		___2	0.856912	0.0365127	47.198	16.943	47.198	4.4158	2148700
Serine/threonine-protein kinase PknA	P9WI83	P9WI83	pknA	N	256	256	LPPNVRELIEITLVKNPAMRYRSGGPFADAV	3	Mur		___2	1	0.029261	45.79	34.022	41.577	-3.2666	69097000
Hydrolase Rv0480c	P9WJ01	P9WJ01	Rv0480c	N	102	102	GRVTNTLIAAGPGTPNQPDAHYHKIHLYDAF	3	Mur		___2	0.804574	0.0231216	43.598	30.796	43.598	1.947	5331700
Uncharacterized protein Rv2292c	P9WLE3	P9WLE3	Rv2292c	N	58	58	PGFPVQFFVYKQIAANNAARVTEAFLQNWAG	2	Mur		___2	1	0.0319495	52.403	10.901	52.403	3.1807	20172000
Uncharacterized protein Rv2292c	P9WLE3	P9WLE3	Rv2292c	N	59	59	GFPVQFFVYKQIAANNAARVTEAFLQNWAGV	2	Mur		___2	1	0.0319495	52.403	10.901	52.403	3.1807	20172000
N-acetyl-gamma-glutamyl-phosphate reductase	P9WPZ9	P9WPZ9	argC	N	3	3	_____________MQNRQVANATKVAVAGAS	2	Mur		___2	0.9989	0.0244959	49.418	30.638	49.418	4.4513	3670400
N-acetyl-gamma-glutamyl-phosphate reductase	P9WPZ9	P9WPZ9	argC	N	8	8	________MQNRQVANATKVAVAGASGYAGG	2	Mur		___2	0.998627	0.0244959	49.418	30.638	49.418	4.4513	3670400
Putative methyltransferase Rv1407	P9WGX3	P9WGX3	Rv1407	N	313	313	TAVEPSPHRADLVAQNTRGLPVELLRVDGRH	3	HexHexHex		___2	1	0.0270959	43.454	8.733	43.454	0.73676	6025200
Membrane protein	O06311	O06311	Rv0361	N	3	3	_____________MSNAPEPDRSAGESGSEP	2	OAcHexHex		___2	1	0.0347288	48.423	31.884	48.423	-0.16336	14612000
Uncharacterized protein	O53298	O53298	Rv3081	N	26	26	SRLDTHRTQKLRSQTNGGKDRHQLTYEQFAR	2	OAcHexHex		___2	0.997259	0.0330204	47.288	33.382	47.288	4.1451	6204700
Uncharacterized protein	I6XW93	I6XW93	Rv0762c	N	165	165	LSPGMQKRIERAVSGNKVPGYYPLGKTPVPL	2	HexHex		___2	1	0.0230715	45.161	16.434	45.161	4.2887	9147800
Conserved protein	P71737	P71737	Rv2406c	N	98	98	TKSDTVDKISVLMTENRVRHVPVLDGKKLIG	2	HexHex		___2	0.999958	0.0461557	46.462	26.7	46.462	1.1791	41671000
Uncharacterized oxidoreductase Rv1144	P9WGQ7	P9WGQ7	Rv1144	N	110	110	DGVFPLAAFRKIVDINLVGTFNVLRLGAERI	2	HexHex		___2	0.800874	0.0076724	54.784	36.711	40.715	1.6676	65084000
Uncharacterized oxidoreductase Rv1144	P9WGQ7	P9WGQ7	Rv1144	N	116	116	AAFRKIVDINLVGTFNVLRLGAERIAKTEPI	2	HexHex		___2	0.901871	0.0076724	54.784	36.711	47.894	1.5045	65084000
Meromycolate extension acyl carrier protein	P9WQF3	P9WQF3	acpM	N	99	99	NPEAAQALRAKIESENPDAVANVQARLEAES	3	HexHex		___2	0.99966	0.0489892	40.962	30.495	40.962	-0.33776	3691500
Conserved protein	I6XGJ1	I6XGJ1	Rv3190A	N	8	8	________MITVLDMNGFKDARPDRLPLSAS	2	HexHexNac		___2	1	0.0385623	43.282	29.075	42.348	0.85405	80303000
Adenylosuccinate lyase	I6XWA1	I6XWA1	purB	N	106	106	HEHVHKGMTSRDLTENVEQLQIRRSLEVIFA	3	HexHexNac		___2	1	0.0264636	51.03	46.028	51.03	-4.3751	2948200
Conserved protein	O53362	O53362	Rv3311	N	133	133	AIGSVCELAAVSKFFNGNPILGTVSGGLEHF	4	HexHexNac		___2	0.946697	8.63e-10	97.49	91.888	97.49	-0.44482	1616300
Conserved protein	O53362	O53362	Rv3311	N	135	135	GSVCELAAVSKFFNGNPILGTVSGGLEHFTG	4	HexHexNac		___2	0.957372	8.63e-10	97.49	91.888	97.49	-0.44482	1616300
Phosphate transport system rmease protein PstA 2	P9WG09	P9WG09	pstA2	N	292	292	LIVFLLLLIFIGRLINWLSRRRWDV______	2	HexHexNac		___2	1	0.0216574	60.788	10.748	49.358	4.3826	79364000
Mce-family protein Mce2A	Q79FY7	Q79FY7	mce2A	N	9	9	_______MPTLVTRKNRRAWLYVEGVVLLLV	2	HexHexNac		___2	0.993368	0.0139585	57.019	34.788	44.299	-2.6689	263350000
Uncharacterized protein Rv2248	P9WLG5	P9WLG5	Rv2248	N	138	138	DAALRSMRCARSEIENAVAEQRGRRGIVAAR	2	HexN		___2	0.999904	0.00792124	59.57	30.666	59.57	-2.0111	6684000
Possible transmembrane cation transporter	O53346	O53346	Rv3200c	N	147	147	SRQAYKIQRWRSRVRNHTVVIGYGTKGKTAV	2	HexA		___2	0.951423	0.00733973	62.166	28.296	62.166	2.1697	9471000
Ribonuclease J	P9WGZ9	P9WGZ9	rnj	N	392	392	YAGELLFLYNGVRPRNVMPVHGTWRMLRANA	2	HexA		___2	0.837844	0.00629802	52.693	30.461	44.299	2.2782	25043000
Ribonuclease J	P9WGZ9	P9WGZ9	rnj	N	406	406	RNVMPVHGTWRMLRANAKLAASTGVPQESIL	2	HexA		___2	0.999117	0.00629802	52.693	30.461	52.693	1.3532	28081000
CRISPR-associated protein Cas10/Csm1	P71629	P71629	cas10	N	157	157	NLAFAPEMLDDRKPINIPSPRRIEFDKDRYA	2	HexOAc_MurNac		___2	1	0.0341407	58.981	7.6353	58.981	4.2709	3128200
Uncharacterized protein Rv1417	P9WLY1	P9WLY1	Rv1417	N	86	86	ARPRLRVGSAGLSVRNLLGDRIVGWSEVIGV	3	HexOAc_MurNac		___2	0.970935	0.0426931	43.813	11.745	41.621	-1.1989	141930000
Probable enoyl-CoA hydratase EchA5 (Enoyl hydrase) (Unsaturated acyl-CoA hydratase) (Crotonase)	I6Y4E8	I6Y4E8	echA5	N	19	19	LVRVERKGRVTTVILNRPASRNAVNGPTAAA	3	HexMurNGly		___2	0.783371	0.0373448	59.542	31.215	59.542	-2.3336	3096800
Conserved protein	I6YGW9	I6YGW9	Rv3678c	N	32	32	VAAPLAAYVPAVRTGNLVYTAGQLPLEAGKL	3	HexMurNGly		___2	0.926102	0.0036719	54.805	47.096	54.805	0.91699	1057800
Phosphopantetheinyl transferase PptT (CoA:APO-[ACP]pantetheinephosphotransferase) (CoA:APO-[acyl-carrier protein]pantetheinephosphotransferase)	O33336	O33336	pptT	N	50	50	PEEAPLIARSVAKRRNEFITVRHCARIALDQ	2	HexMurNGly		___2	1	0.0128383	61.999	6.4498	61.999	-1.8937	9729200
Outer membrane protein Rv1973	P9WJ77	P9WJ77	Rv1973	N	124	124	SVSTSADRAVVLLFVNQTITVGKDAPTTAAS	3	HexMurNGly		___2	0.980093	0.0300336	43.282	21.523	42.209	2.7196	243560000
Ribosomal RNA small subunit methyltransferase G	P9WGW9	P9WGW9	rsmG	N	156	156	ALDKLTKWSMPLIRPNGRMLAIKGERAHDEV	3	HexMurNac		___2	0.998595	0.0393898	45.115	24.653	45.115	-3.9929	98943000
Monoacylglycerol lipase	O07427	O07427	Rv0183	N	9	9	_______MTTTRTERNFAGIGDVRIVYDVWT	2	Pentoses		___2	0.999278	0.0189028	46.706	11.7	46.706	3.1869	30342000
Oxygenase	P95277	P95277	Rv1937	N	180	180	ECEFIIRLLPDGVMSNYLRDRAQPGDHIALR	3	Pentoses		___2	1	0.0336167	46.001	21.18	45.915	1.4833	65578000
Exodeoxyribonuclease 7 large subunit	P9WF31	P9WF31	xseA	N	289	289	RLIDDLRRRSAQALRNWVSREQRAVAQLRSR	2	Pentoses		___2	0.999166	0.0414649	42.743	17.89	42.743	-3.0863	2401100
Ribonuclease VapC9	P9WFA9	P9WFA9	vapC9	N	15	15	_MIVVDASAALAALLNDGQARQLIAAERLHV	2	Pentoses		___2	1	0.0145481	46.481	17.578	46.481	3.9987	12966000
DNA gyrase subunit B	P9WG45	P9WG45	gyrB	N	329	329	GTHEEGFRSALTSVVNKYAKDRKLLKDKDPN	2	Pentoses		___2	0.992791	0.0389854	47.574	7.5071	47.574	-3.1445	41420000
NADPH-ferredoxin reductase FprA	P9WIQ3	P9WIQ3	fprA	N	155	155	QVSPDLSGARAVVIGNGNVALDVARILLTDP	2	Pentoses		___2	1	0.0247778	51.276	23.947	51.276	1.1127	328980000
NADPH-ferredoxin reductase FprA	P9WIQ3	P9WIQ3	fprA	N	157	157	SPDLSGARAVVIGNGNVALDVARILLTDPDV	2	Pentoses		___2	1	0.0247778	51.276	23.947	51.276	1.1127	328980000
Probable 8-oxo-dGTP diphosphatase 1	P9WIY3	P9WIY3	mutT1	N	79	79	VGAVREILEETGHRANLGRRLLTVTYPTDSP	2	Pentoses		___2	1	0.0314221	63.283	11.357	63.283	2.8842	18923000
Anti-sigma-D factor RsdA	P9WJ71	P9WJ71	rsdA	N	124	124	ARPGDLLYGLHAMMFNRSRVSDDQIVLSAKA	2	Pentoses		___2	1	0.0266982	43.68	19.426	43.68	3.863	19638000
Nucleoid-associated protein EspR	P9WJB7	P9WJB7	espR	N	10	10	______MSTTFAARLNRLFDTVYPPGRGPHT	3	Pentoses		___2	1	0.030282	42.913	39.675	42.913	3.0201	2085700
Siderophore exporter MmpL5	P9WJV1	P9WJV1	mmpL5	N	156	156	SSDGKAAYVQVKLAGNQGESLANESVEAVKT	2	Pentoses		___2	0.91405	0.0117787	50.053	6.5091	50.053	3.4544	6120600
Uncharacterized HTH-type transcriptional regulator Rv1255c	P9WMD5	P9WMD5	Rv1255c	N	105	105	RLLVSITTTLRMVRDNPALAAWFTTTRPPIG	2	Pentoses		___2	0.998241	0.0379995	42.718	8.8513	42.718	3.6518	6772000
ESX-3 secretion system ATPase EccB3	P9WNR3	P9WNR3	eccB3	N	98	98	ITGLIGSFVFSLIRPNGQAGSNAVLADRSTA	2	Pentoses		___2	0.994551	0.0461412	44.425	8.9022	41.704	1.1869	37565000
ESX-3 secretion system ATPase EccB3	P9WNR3	P9WNR3	eccB3	N	104	104	SFVFSLIRPNGQAGSNAVLADRSTAALYVRV	2	Pentoses		___2	0.990511	0.0461412	44.425	8.9022	44.425	2.3214	37565000
DNA polymerase I	P9WNU5	P9WNU5	polA	N	649	649	NQTIAATGRLSSTEPNLQNIPIRTDAGRRIR	2	Pentoses		___2	0.938493	0.0296522	50.452	30.321	50.452	-0.8275	11157000
DNA polymerase I	P9WNU5	P9WNU5	polA	N	652	652	IAATGRLSSTEPNLQNIPIRTDAGRRIRDAF	2	Pentoses		___2	0.935374	0.0296522	50.452	30.321	50.452	-0.8275	11157000
Cytochrome c oxidase subunit 2	P9WP69	P9WP69	ctaC	N	101	101	VWGLIFWSAVFHRKKNTDTELPRQFGYNMPL	2	Pentoses		___2	0.973398	0.0412393	45.68	8.1311	45.68	-2.7664	12361000
Oxidoreductase	O06813	O06813	opcA	N	14	14	__MIVDLPDTTTTAVNKKLDELREKIGAVAM	2	Hep		___2	0.714277	0.0122423	56.548	6.1942	56.548	-1.367	22669000
Probable UDP-glucose 6-dehydrogenase UdgA (UDP-GLC dehydrogenase) (UDP-GLCDH) (UDPGDH)	O07248	O07248	udgA	N	58	58	DIPFYEPGLRKLLTDNLAAGRLRFTTDYDMA	3	Hep		___2	1	0.0341721	44.203	27.036	44.203	4.2008	5520000
Aconitate hydratase A	O53166	O53166	acn	N	50	50	KLPYSLKVLAENLLRNEDGSNITKDHIEAIA	2	Hep		___2	0.980993	0.0294013	40.616	25.949	40.616	-1.4157	21111000
Fe3+-citrate ABC transporter substrate-binding protein	O53291	O53291	fecB	N	48	48	MITPTTQIAGAGVLGNDRKPDESCARAAAAA	2	Hep		___2	0.998852	0.0215563	52.891	18.617	52.891	2.0624	4725700
Acyl-CoA dehydrogenase	O53926	O53926	fadE16	N	314	314	DDTTLTHVLGVKASVNDAALTITESAMRVCG	2	Hep		___2	0.999986	0.0024203	63.408	27.731	63.408	3.8291	85241000
Mammalian cell entry protein	O53969	O53969	mce3C	N	173	173	ATLAQTFADTPAHFRNAIHGVARLAQTLDER	4	Hep		___2	1	0.0348575	44.105	14.469	44.105	2.4366	26786000
Probable fatty acid methyltransferase Rv3720	O69687	O69687	Rv3720	N	133	133	APPPQEARPRWRRMANGLLHSKTRDAEAIHH	3	Hep		___2	0.999748	0.0291512	40.577	13.241	40.577	1.6283	127090000
Putative integration host factor MihF	P71658	P71658	mihF	N	123	123	RARAELKDRLKRGGTNLTQVLKDAESDEVLG	4	Hep		___2	0.841526	7.63e-05	72.771	58.363	72.771	-2.6482	16962000
Glycolipid sulfotransferase Rv1373	P9WGB9	P9WGB9	Rv1373	N	2	2	______________MNSEHPMTDRVVYRSLM	2	Hep		___2	0.806019	0.0379872	47.603	30.372	47.603	-2.4125	90829000
50S ribosomal protein L36	P9WH89	P9WH89	rpmJ	N	4	4	____________MKVNPSVKPICDKCRLIRR	5	Hep		___2	1	0.0010427	65.477	54.533	65.477	2.2098	3177600
NAD(P)H dehydrogenase (quinone)	P9WHH7	P9WHH7	lpdA	N	389	389	AGSVAARTIMLPLRTNARAKMSEMRHGFVKI	2	Hep		___2	0.985973	0.0335844	51.211	32.136	46.481	1.3216	51358000
Lipoprotein LprA	P9WK55	P9WK55	lprA	N	43	43	EGDAGKASDTAATASNGDAAMLLKQATDAMR	3	Hep		___2	0.789629	0.0337297	44.567	34.818	44.567	-3.4531	20311000
Translation initiation factor IF-2	P9WKK1	P9WKK1	infB	N	422	422	VDHGKTRLLDTIRKANVREAEAGGITQHIGA	2	Hep		___2	1	0.00555187	69.954	40.146	47.823	-0.95739	1087700000
Glutamine synthetase 1	P9WN39	P9WN39	glnA1	N	359	359	QRNRSACVRIPITGSNPKAKRLEFRSPDSSG	2	Hep		___2	0.748117	0.00196697	80.219	44.723	68.016	3.3758	532110000
Nitrogen fixation protein NifU	O53156	O53156	Rv1465	N	91	91	VLTEQVIGQRVPRALNIVDAFTEMVSSRGTV	2	DeoxyHex		___2	0.99966	0.0273985	41.401	17.981	40.767	2.5196	4461300
LuxR family transcriptional regulator	O53720	O53720	Rv0386	N	1044	1044	PTEIDVVRLVGEGLANKDIATRLFVSPRTVQ	2	DeoxyHex		___2	1	0.00258587	59.067	17.363	59.067	-0.62675	22200000
Uncharacterized protein	O69712	O69712	Rv3745c	N	57	57	AVMTTEFLAHQRSVGNDLSIARPPRWLRP__	3	DeoxyHex		___2	0.99911	0.0236751	49.559	19.017	49.559	-0.073366	40536000
CRISPR-associated protein Cas10/Csm1	P71629	P71629	cas10	N	693	693	EVGDLEDAAKSLPGKNGVALFDREFTFGWDE	3	DeoxyHex		___2	1	0.00729576	47.808	20.313	40.012	-2.0295	14368000
Uncharacterized protein	P71643	P71643	Rv2808	N	22	22	AISTEHRPVIEQELENRNPALFDELRRTEKP	3	DeoxyHex		___2	0.967917	0.00367962	50.539	30.552	50.539	-2.8912	48009000
GDP-mannose 4,6-dehydratase	P71790	P71790	gmdA	N	177	177	WATRNYREAYGLFAVNGILFNHESPRRGETF	2	DeoxyHex		___2	0.974282	0.0226861	42.209	12.521	42.209	1.4539	3748300
GDP-mannose 4,6-dehydratase	P71790	P71790	gmdA	N	182	182	YREAYGLFAVNGILFNHESPRRGETFVTRKI	2	DeoxyHex		___2	0.974282	0.0226861	42.209	12.521	42.209	1.4539	3748300
Probable chromosome-partitioning protein ParB	P9WIJ9	P9WIJ9	parB	N	71	71	MGAIYREIPPSAIEANPRQPRQVFDEEALAE	2	DeoxyHex		___2	1	0.0309796	46.88	10.455	46.88	-0.38514	3717200
Isocitrate lyase	P9WKK7	P9WKK7	icl	N	125	125	SLYPANSVPQVVRRINNALQRADQIAKIEGD	2	DeoxyHex		___2	1	0.0127473	58.167	25.813	44.721	1.9913	37562000
Isocitrate lyase	P9WKK7	P9WKK7	icl	N	126	126	LYPANSVPQVVRRINNALQRADQIAKIEGDT	2	DeoxyHex		___2	1	0.0127473	58.167	25.813	44.721	1.9913	37562000
Uncharacterized protein Rv2411c	P9WLA9	P9WLA9	Rv2411c	N	8	8	________MRRVSLPNQLNETRRRSPTRGER	3	DeoxyHex		___2	0.998845	0.0366059	45.79	29.906	45.79	0.54759	92261000
Bifunctional enzyme CysN/CysC	P9WNM5	P9WNM5	cysNC	N	588	588	ITHFTGIDSPYQRPKNPDLRLTPDRSIDEQA	2	DeoxyHex		___2	1	0.00875915	54.982	12.646	42.395	1.964	46311000
Diacylglycerol acyltransferase/mycolyltransferase Ag85B	P9WQP1	P9WQP1	fbpB	N	231	231	AADMWGPSSDPAWERNDPTQQIPKLVANNTR	2	DeoxyHex		___2	0.999116	0.014899	54.471	10.172	54.471	0.213	32153000
Thioredoxin	P9WG67	P9WG67	trxA	N	74	74	TVAKLDVDTNPETARNFQVVSIPTLILFKDG	4	HexNac(1)(OAc)2_MurNac(2)		___2	0.998681	0.00547745	52.185	33.362	52.185	1.1682	1645500
Arginine--tRNA ligase	P9WFW5	P9WFW5	argS	N	537	537	TARLALCQATRQVIANGLAIIGVTAPERM__	4	HexNac(1)OAc_MurNac(1)OAc_MurNGly(1)		___2	1	0.000378969	69.947	60.026	69.947	-0.58115	5004900
DNA-directed RNA polymerase subunit beta'	P9WGY7	P9WGY7	rpoC	N	351	351	ATSDLNDLYRRVINRNNRLKRLIDLGAPEII	3	HexNac(1)MurNac(1)MurNGly(1)		___2	0.997609	0.0447821	48.283	15.677	47.823	-2.3763	27134000
DNA-directed RNA polymerase subunit beta'	P9WGY7	P9WGY7	rpoC	N	352	352	TSDLNDLYRRVINRNNRLKRLIDLGAPEIIV	3	HexNac(1)MurNac(1)MurNGly(1)		___2	0.997369	0.0447821	48.283	15.677	47.823	-2.3763	27134000
Putative cytochrome P450 143	P9WPL3	P9WPL3	cyp143	N	387	387	YAPEIRFPSKSFALKNLPLRWS_________	3	HexNac(1)MurNac(1)MurNGly(1)		___2	0.999181	0.0296265	43.594	13.461	43.594	2.6528	27899000
D-alpha-D-mannose-1-phosphate guanylyltransferase ManB (D-alpha-D-heptose-1-phosphate guanylyltransferase)	L7N6A5	L7N6A5	manB	N	129	129	LSGADLAQLLDFHRSNRADVTLQLVRVGDPR	4	HexNac(1)MurNGly(2)		___2	0.977656	0.0484506	45.257	30.683	45.257	-0.083526	16329000
DNA-binding protein HU homolog	P9WMK7	P9WMK7	hup	N	27	27	QKLGSDRRQATAAVENVVDTIVRAVHKGDSV	4	HexNac(1)MurNGly(2)		___2	0.794219	0.0113597	51.524	41.775	51.524	1.5744	4377000
Mce-family protein Mce4C	I6YGB1	I6YGB1	mce4C	N	276	276	KEFGPALSKLNLVLANLNERRDYITEALKRL	3	HexNacOAc_MurNac		___2	0.999869	0.0437328	49.5	16.297	49.5	0.49174	40914000
Mce-family protein Mce4C	I6YGB1	I6YGB1	mce4C	N	278	278	FGPALSKLNLVLANLNERRDYITEALKRLPT	3	HexNacOAc_MurNac		___2	0.999857	0.0437328	49.5	16.297	49.5	0.49174	40914000
Mce-family protein Mce1B	O07414	O07414	mce1B	N	203	203	SQIAERDQAIGEVVKNLNIVLDTTVKHRKEF	3	HexNacOAc_MurNac		___2	0.882487	0.0448987	41.401	8.4198	41.401	4.0304	11338000
O-succinylhomoserine sulfhydrylase	P9WGB5	P9WGB5	metZ	N	288	288	VQHSNASAQRIAEFLNGHPSVRWVRYPYLPS	3	HexNacOAc_MurNGly		___2	1	0.0272619	45.115	8.4776	45.115	-2.5321	12686000
Conserved hypothetical proline rich protein	O53538	O53538	Rv2264c	N	271	271	TTLTDALGGDIRLTRNELEDTIRDSLDSVGR	3	OAcMurNac		___2	0.999974	0.0303247	59.418	15.823	59.418	-1.0942	22988000
Catalase-peroxidase	P9WIE5	P9WIE5	katG	N	44	44	PVEGGGNQDWWPNRLNLKVLHQNPAVADPMG	4	OAcMurNac		___2	0.882941	0.00085538	51.632	40.425	51.632	-2.1792	1549000
Catalase-peroxidase	P9WIE5	P9WIE5	katG	N	51	51	QDWWPNRLNLKVLHQNPAVADPMGAAFDYAA	4	OAcMurNac		___2	0.909309	0.00085538	51.632	40.425	51.632	-2.1792	1549000
Acyl carrier protein	I6WX95	I6WX95	acpA	N	6	6	__________MKEAINATIQRILRTDRGITA	2	HexNac(2)		___2	1	0.0476564	54.611	22.197	54.611	3.0311	73662000
Hydrolase	I6XU97	I6XU97	Rv0045c	N	210	210	KSLRRGVFHNSRRLDNGNWVWRYDAIRTFGD	3	HexNac(2)		___2	1	0.0489515	47.198	15.263	40.352	-0.76023	9330300
Hydrolase	I6XU97	I6XU97	Rv0045c	N	212	212	LRRGVFHNSRRLDNGNWVWRYDAIRTFGDFA	3	HexNac(2)		___2	1	0.0489515	47.198	15.263	40.352	-0.76023	9330300
Probable conserved proline, glycine, valine-rich secreted protein	O06823	O06823	Rv1435c	N	8	8	________MTLMAIVNRFNIKVIAGAGLFAA	3	HexNac(2)		___2	1	0.0400631	44.188	29.835	44.188	-2.8773	38230000
ATPase	O53313	O53313	Rv3163c	N	207	207	ADIRPYVPGDQLRAVNWVVSARRGRLHVTRR	4	HexNac(2)		___2	1	0.0422192	40.52	26.265	40.52	-1.5494	33394000
LysR family transcriptional regulator	L7N677	L7N677	oxyS	N	49	49	SAIAKLERELNVTLINRGHSFEGLTREGERL	3	Hex(1)HexNAc(2)		___2	0.934938	0.0364738	49.627	33.743	49.627	-2.0416	6505300
Possible oxidoreductase	O69694	O69694	Rv3727	N	277	277	PWIRHLTRLGVDIHFNTRVGDLEFDDGRVTA	2	Hex(1)HexNAc(2)		___2	1	0.0353897	51.854	28.426	51.854	-3.6116	7287900
Probable cation-transporting ATPase E	P9WPT1	P9WPT1	ctpE	N	26	26	LTDAEVAQRVAEGKSNDIPERVTRTVGQIVR	3	Hex(1)HexNAc(2)		___2	1	0.0210853	49.448	35.095	49.448	0.12338	22159000
1-pyrroline-5-carboxylate dehydrogenase	O50443	O50443	rocA	N	172	172	RQILEQQPISGPGEWNRIDYRPLDGFVYAIT	3	MurNGly		___2	1	0.0440636	40.237	18.779	40.237	-2.7688	28545000
Acyl-CoA dehydrogenase	P96414	P96414	fadE4	N	6	6	__________MLLNPNHLTRKYPDRRSGEIM	2	MurNGly		___2	0.995176	0.00677797	62.2	15.738	62.2	-2.4461	51318000
Transcriptional regulatory protein PrrA	P9WGM1	P9WGM1	prrA	N	154	154	VGPLEVDIPGRRARVNGVDVDLTKREFDLLA	3	MurNGly		___2	1	0.00152041	64.842	56.738	43.297	-0.30236	69248000
Putative lipoprotein LppW	P9WK67	P9WK67	lppW	N	69	69	LLRAITPPRAPAASPNVGFGELPTRVRQATD	3	MurNGly		___2	0.713274	0.0130513	48.883	37.261	40.962	3.8802	436420000
Uncharacterized protein Rv1360	P9WM03	P9WM03	Rv1360	N	15	15	_MGGARRLKLDGSIPNQLARAADAAVALERN	3	MurNGly		___2	1	0.0228663	54.486	14.011	46.844	0.51362	33495000
Alpha-pyrone synthesis polyketide synthase-like Pks18	P9WPF1	P9WPF1	pks18	N	2	2	______________MNVSAESGAPRRAGQRH	2	MurNGly		___2	0.998633	0.00244106	66.538	22.858	66.538	1.0779	105950000
Enoyl-CoA hydratase	I6YEH6	I6YEH6	echA16	N	195	195	PTARRVAASIVGNNQNAVRALLASYHRIDES	3	MurNac		___2	0.932227	0.0111681	46.249	10.623	46.249	-4.2984	718530000
Possible oxidoreductase	O53537	O53537	Rv2263	N	99	99	GEQLMADGRPIDLLINNAGVMTPPERVTTAD	3	MurNac		___2	0.9999	0.0171443	43.454	21.3	43.454	-3.2379	22774000
Possible oxidoreductase	O53537	O53537	Rv2263	N	100	100	EQLMADGRPIDLLINNAGVMTPPERVTTADG	3	MurNac		___2	0.9999	0.0171443	43.454	21.3	43.454	-3.2379	22774000
Oxidoreductase	O53667	O53667	Rv0245	N	2	2	______________MNSTNNLTPSSLREAFG	2	MurNac		___2	0.97459	0.0106516	56.432	14.037	54.416	2.873	112750000
CRISPR-associated protein Cas10/Csm1	P71629	P71629	cas10	N	386	386	NDLMRRPNESASQASNRALRYSGLYRELSEQ	3	MurNac		___2	0.998948	0.0242311	44.543	26.275	44.543	1.2753	3323400
Valine--tRNA ligase	P9WFS9	P9WFS9	valS	N	736	736	EPSGISVDLVAAQRINDMQKLVTEVRRFRSD	2	MurNac		___2	1	0.0361555	44.98	12.972	42.19	0.80902	45075000
Proline--tRNA ligase	P9WFT9	P9WFT9	proS	N	355	355	PFLVKGYIGPKALRENNVRYLVDPRIVDGTS	2	MurNac		___2	1	0.0244423	50.123	24.906	48.64	-2.9903	60863000
Proline--tRNA ligase	P9WFT9	P9WFT9	proS	N	356	356	FLVKGYIGPKALRENNVRYLVDPRIVDGTSW	2	MurNac		___2	1	0.0244423	50.123	24.906	48.64	-2.9903	60863000
DNA-directed RNA polymerase subunit beta	P9WGY9	P9WGY9	rpoB	N	1161	1161	ELREGEDEDLERAAANLGINLSRNESASVED	3	MurNac		___2	0.996893	0.0290866	42.52	14.551	42.52	4.0235	3690000
ATP-dependent DNA helicase RecG	P9WMQ7	P9WMQ7	recG	N	306	306	GQREVLDVLSDGLAANRPLNRLLQGEVGSGK	2	MurNac		___2	1	0.038397	49.5	18.611	49.5	2.5453	25880000
Mammalian cell entry protein	I6WYT7	I6WYT7	mce2D	N	272	272	RIDDVLGTVRKFVSDNRSVLAADVNNLADAT	2	HexNac		___2	1	0.0400288	58.981	22.586	56.011	-3.915	108810000
Mammalian cell entry protein	I6WYT7	I6WYT7	mce2D	N	189	189	IESAADNLAGKGRQLNETLNSLSQALTALNE	2	HexNac		___2	0.805827	0.0159265	45.28	24.22	45.28	2.0606	10585000
Aldehyde dehydrogenase	I6X8S7	I6X8S7	Rv0223c	N	464	464	GSPFGGYKNSGIGRENGPEGVEHFTQQKSVL	2	HexNac		___2	1	0.0356252	41.704	10.21	41.704	-4.3101	21412000
DNA-binding protein	O53337	O53337	Rv3191c	N	314	314	STYTPDHLRAVEYEINNRPRQVLGHRSPAEL	2	HexNac		___2	1	0.0264514	55.676	11.868	55.676	0.80475	32978000
DNA-binding protein	O53337	O53337	Rv3191c	N	315	315	TYTPDHLRAVEYEINNRPRQVLGHRSPAELF	2	HexNac		___2	1	0.0264514	55.676	11.868	55.676	0.80475	32978000
UPF0353 protein Rv1481	P9WFJ7	P9WFJ7	Rv1481	N	218	218	ARIVLFSDGKETMPTNPDNPKGAYTAARTAK	3	HexNac		___2	0.99058	0.0361834	45.433	19.874	45.433	-2.2131	1391300
50S ribosomal protein L20	P9WHC5	P9WHC5	rplT	N	72	72	FRKLWIARINAAARLNDITYNRLIQGLKAAG	2	HexNac		___2	0.91785	0.0429473	43.124	29.616	43.124	1.7466	49552000
Uncharacterized PPE family protein PPE28	P9WI11	P9WI11	PPE28	N	4	4	____________MLPNFAVLPPEVNSARVFA	2	HexNac		___2	0.999619	0.0177668	45.077	14.188	45.077	-0.95886	12425000
Uncharacterized PPE family protein PPE28	P9WI11	P9WI11	PPE28	N	13	13	___MLPNFAVLPPEVNSARVFAGAGSAPMLA	2	HexNac		___2	0.965955	0.0177668	45.077	14.188	45.077	-0.95886	12425000
Malate synthase G	P9WK17	P9WK17	glcB	N	496	496	GTMKSQPWILAYEDHNVDAGLAAGFSGRAQV	3	HexNac		___2	0.787062	2.75e-06	99.866	76.537	99.866	-1.4833	10999000
Uncharacterized protein Rv2091c	P9WLJ5	P9WLJ5	Rv2091c	N	234	234	SIDGTSKRVTVTFQDNKGTYEVGRPQ_____	4	HexNac		___2	0.928908	0.0119587	52.5	43.496	52.5	0.83267	988180
Uncharacterized protein Rv3778c	P9WQ67	P9WQ67	Rv3778c	N	349	349	VHKVPADRVVQRLADNGILAIANTGSRVLDV	2	HexNac		___2	0.998528	0.00556018	57.348	35.355	57.348	-1.0129	35748000
Meromycolate extension acyl carrier protein	P9WQF3	P9WQF3	acpM	N	99	99	NPEAAQALRAKIESENPDAVANVQARLEAES	3	HexNac		___2	0.999855	0.00480138	76.759	67.226	76.759	-1.6708	2000300
Conserved threonine rich protein	I6WZ30	I6WZ30	Rv0679c	N	142	142	AFDRIDERLVVVGLDNTVTYKNGDPTIDNLG	2	Hex		___2	0.752461	0.00639706	54.608	37.172	54.608	-2.8527	9506000
Conserved protein	O53362	O53362	Rv3311	N	277	277	TLRCYLDDRPIFLGRNGRISVFGSERALARY	3	Hex		___2	0.983188	0.0266504	48.741	24.398	48.741	-4.4676	4379800
Probable transposase fusion protein	O53377	O53377	Rv3327; Rv0797	N	206	206;206	ARAELTDIIRLTGEINTLAQRISARVHQVAP	3	Hex		___2	0.88147	0.00350188	71.531	61.609	69.729	-0.072646	158770000
Serine/threonine-protein kinase PknA	P9WI83	P9WI83	pknA	N	256	256	LPPNVRELIEITLVKNPAMRYRSGGPFADAV	2	Hex		___2	1	0.00218165	62.303	41.921	41.54	-0.984	155330000
2,3-bisphosphoglycerate-dependent phosphoglycerate mutase	P9WIC9	P9WIC9	gpmA	N	3	3	_____________MANTGSLVLLRHGESDWN	2	Hex		___2	0.881063	0.0305735	40.002	9.8193	40.002	-3.4988	47016000
Multifunctional 2-oxoglutarate metabolism enzyme	P9WIS5	P9WIS5	kgd	N	146	146	RAVPAKLLIDNRIVINNQLKRTRGGKISFTH	3	Hex		___2	1	0.04353	56.013	32.694	43.77	1.8839	343430000
Multifunctional 2-oxoglutarate metabolism enzyme	P9WIS5	P9WIS5	kgd	N	147	147	AVPAKLLIDNRIVINNQLKRTRGGKISFTHL	3	Hex		___2	1	0.04353	56.013	32.694	43.77	1.8839	343430000
Malate synthase G	P9WK17	P9WK17	glcB	N	457	457	LKACIKAAADRVVFINTGFLDRTGDEIHTSM	2	Hex		___2	1	0.0375887	43.69	25.99	43.69	-1.9052	2285800
Uncharacterized protein Rv1545	P9WLU9	P9WLU9	Rv1545	N	10	10	______MPNGVLGLGNPSRLAALYGLQLAHE	3	Hex		___2	0.999919	0.0207149	50.354	30.258	50.354	-3.0167	19823000
Cytochrome c oxidase subunit 2	P9WP69	P9WP69	ctaC	N	211	211	KDKYGEELVGPVRGLNTEDRTYLNFDKVETL	2	Hex		___2	0.999484	0.0145686	46.844	6.7766	46.844	-2.4528	13962000
Probable cobalt/nickel-exporting P-type ATPase	P9WPT3	P9WPT3	ctpD	N	646	646	GSTVLVALNGMRLLTNRSWRAAASAAR____	2	Hex		___2	0.999717	0.00198777	91.041	29.391	91.041	0.57967	149660000
UvrABC system protein A	P9WQK7	P9WQK7	uvrA	N	636	636	VDPRRQLTVVGAREHNLRGIDVSFPLGVLTS	2	Hex		___2	1	0.0245053	53.124	42.294	41.283	-1.389	37146000
Uncharacterized oxidoreductase Rv1843c	P9WKI3	P9WKI3	guaB1	N	401	401	GMASKRAVVARTGADNPFDRARKALFEEGIS	4	HexNacMurNGly		___2	1	0.0417957	43.03	34.81	43.03	2.7025	1260900
ESX-1 secretion system protein EccA1	P9WPH9	P9WPH9	eccA1	N	450	450	IIAGYSSDIDRLLETNEGLRSRFATRIEFDT	3	HexNacMurNGly		___2	0.925628	0.029557	48.741	8.8239	43.084	-0.029974	58872000
Putative amidase AmiA2	P9WQ99	P9WQ99	amiA2	N	56	56	VRRSLRAIDVSQPTLNAFRVVLTESALADAA	3	HexNacMurNGly		___2	0.700119	0.00590209	54.501	35.741	54.501	3.4116	29177000
Mycothione reductase	P9WHH3	P9WHH3	mtr	N	234	234	FTRIASTKWELRTHRNVVDGQQRGSGVALRL	2	HexNacMurNac		___2	1	0.0460946	48.794	12.377	48.794	-0.69998	48772000
Acyltransferase	O07808	O07808	Rv3815c	N	79	79	MRFMIKAEMQRVRLVNFLIRHTRTIPVDRGA	3	AraGlc		___2	1	0.0355365	50.452	41.957	50.452	0.21691	7873500
Vitamin B12-dependent ribonucleoside-diphosphate reductase	P9WH77	P9WH77	nrdZ	N	329	329	LSVGVTDAFLRAVERNGLHRLVNPRTGKIVA	3	AraGlc		___2	1	0.00441689	63.48	43.383	44.318	-3.9218	7895900
Vitamin B12-dependent ribonucleoside-diphosphate reductase	P9WH77	P9WH77	nrdZ	N	336	336	AFLRAVERNGLHRLVNPRTGKIVARMPAAEL	3	AraGlc		___2	1	0.00441689	63.48	43.383	44.318	-3.9218	7895900
Uncharacterized protein	O05769	O05769	Rv3090	N	106	106	PMDGAVQIDKYVKEGNTDQRITVRLGNQSTA	2	Mur		___3	1	0.00987246	51.927	24.829	51.927	-3.6456	21529000
Probable diacyglycerol O-acyltransferase Tgs4	P9WKC3	P9WKC3	tgs4	N	338	338	MGAPKASPVERLKEINAATTRAKDKGRGMQT	2	Mur		___3	0.979464	0.0274042	45.915	33.289	45.915	0.40406	34104000
CRP-like cAMP-activated global transcriptional regulator	P9WMH3	P9WMH3	crp	N	135	135	SEQLLRVLARRLRRTNNNLADLIFTDVPGRV	4	Mur		___3	0.75004	0.00813493	46.132	34.39	46.132	2.112	1088000
CRP-like cAMP-activated global transcriptional regulator	P9WMH3	P9WMH3	crp	N	136	136	EQLLRVLARRLRRTNNNLADLIFTDVPGRVA	4	Mur		___3	0.75004	0.00813493	46.132	34.39	46.132	2.112	1088000
CRP-like cAMP-activated global transcriptional regulator	P9WMH3	P9WMH3	crp	N	137	137	QLLRVLARRLRRTNNNLADLIFTDVPGRVAK	4	Mur		___3	0.75004	0.00813493	46.132	34.39	46.132	2.112	1088000
Acetyl-CoA acetyltransferase	I6XHJ3	I6XHJ3	fadA6	N	169	169	EISQFRGSELIAEKWNLSREEMERYSLTSHE	2	HexN		___3	1	0.00454331	62.303	16.33	62.303	-3.3086	1280500
Sensor protein KdpD	P9WGL3	P9WGL3	kdpD	N	218	218	AERVDAALSNYFRTGNLTALREIALLWLADQ	2	HexN		___3	1	0.00331855	91.9	11.671	91.9	1.2232	8340200
50S ribosomal protein L5	P9WH83	P9WH83	rplE	N	134	134	RDFRGLSPKQFDGVGNYTFGLAEQAVFHEVD	4	HexN		___3	1	0.00197105	52.669	46.508	52.669	3.8684	1657900
Uncharacterized protein Rv0955	P9WKN3	P9WKN3	Rv0955	N	2	2	______________MNRVSASADDRAAGARP	2	HexA		___3	1	0.00105382	72.365	54.532	42.718	0.42527	432720000
60 kDa chaperonin 2	P9WPE7	P9WPE7	groEL2	N	503	503	AGVADPVKVTRSALQNAASIAGLFLTTEAVV	4	HexA		___3	0.912746	6.12e-14	100.41	94.439	100.41	3.2119	2848500
Bacterioferritin	P9WPQ9	P9WPQ9	bfr	N	12	12	____MQGDPDVLRLLNEQLTSELTAINQYFL	5	HexA		___3	0.993299	0.000636439	56.231	51.019	56.231	3.2968	1017300
Bifunctional apolipoprotein N-acyltransferase/polyprenol monophosphomannose synthase	O53493	O53493	ppm1	N	676	676	QADPGRTHVMHRTAKNGLGAAYLAGFAWGLS	3	Pentoses		___3	1	0.0100922	47.68	11.042	47.68	-3.8741	195990000
Isocitrate dehydrogenase	O53611	O53611	icd2	N	646	646	LLGKTLDAAIGKLLDNDKSPSRKTGELDNRG	2	Pentoses		___3	1	0.000805958	78.334	32.176	46.891	1.2079	1066400000
Haloacid dehalogenase	P96271	P96271	ctpH	N	66	66	AKALSGELSRETLGRNCWRGERRAWIEVRGL	3	Pentoses		___3	0.996245	0.0210357	45.14	18.665	45.14	1.6883	38578000
Universal stress protein Rv1636	P9WFC9	P9WFC9	Rv1636	N	131	131	GLSTIAGRLLGSVPANVSRRAKVDVLIVHTT	3	Pentoses		___3	1	0.0410568	46.706	6.7879	46.706	4.4366	52280000
Malate dehydrogenase	P9WK13	P9WK13	mdh	N	162	162	DIPRERFSALTRLDHNRAISQLAAKTGAAVT	3	Pentoses		___3	1	0.0411476	41.422	16.942	41.422	1.9248	43818000
Lysine N-acyltransferase MbtK	P9WK15	P9WK15	mbtK	N	195	195	CEWAGCKFLGEHDTTNRRMALYALEAPTTAA	2	Pentoses		___3	1	0.038336	51.995	32.234	42.109	3.0889	9534300
Uncharacterized HIT-like protein Rv0759c	P9WML3	P9WML3	Rv0759c	N	9	9	_______MSIFTKIINRELPGRFVYEDDDVV	3	Pentoses		___3	1	0.0465966	42.789	17.853	42.789	2.8456	1514400000
60 kDa chaperonin 2	P9WPE7	P9WPE7	groEL2	N	503	503	AGVADPVKVTRSALQNAASIAGLFLTTEAVV	4	Pentoses		___3	0.982022	1.65e-07	80.984	73.955	80.984	-0.86196	33735000
ATPase	I6Y0X6	I6Y0X6	Rv2510c	N	514	514	VWEEILKNPTVKSVLNTTAREITRSIFGTGR	2	Hep		___3	0.750161	0.0373564	44.318	11.502	44.318	4.4999	13567000
LuxR family transcriptional regulator	O53720	O53720	Rv0386	N	368	368	YRAQRVRPDFRLTDDNSAAVTEICKRLDGLP	3	Hep		___3	1	0.00423214	59.512	32.731	59.512	-2.5991	39858000
Acyl-CoA dehydrogenase	O53926	O53926	fadE16	N	314	314	DDTTLTHVLGVKASVNDAALTITESAMRVCG	2	Hep		___3	0.999986	0.0024203	63.408	27.731	63.408	3.8291	85241000
Uncharacterized protein Rv0966c	P9WKM1	P9WKM1	Rv0966c	N	3	3	_____________MSNSAQRDARNSRDESAR	3	Hep		___3	1	0.0258731	47.067	26.738	47.067	0.011412	2231900
Uncharacterized protein	L7N658	L7N658	Rv3294c	N	121	121	LETLYLIDRIPAWSTNLSKRVVDRPKVLLLD	2	DeoxyHex		___3	0.993242	0.0420737	44.349	19.934	44.349	0.061126	55022000
Glycerol-3-phosphate acyltransferase	P9WI61	P9WI61	plsB	N	349	349	YVLKEYVGYVVEKRFNLSWSIEGTRSRTGKM	2	DeoxyHex		___3	0.998652	0.0189228	44.309	8.3656	44.309	1.9779	15303000
Chorismate pyruvate-lyase	P9WIC5	P9WIC5	Rv2949c	N	25	25	EIRKLNRDLRILIAANGTLTRVLNIVADDEV	2	DeoxyHex		___3	1	0.0233731	49.06	21.288	49.06	3.5088	2509000
Malate synthase G	P9WK17	P9WK17	glcB	N	646	646	MEDRATLRISSQLLANWLRHGVITSADVRAS	2	DeoxyHex		___3	0.999944	0.0310306	42.314	21.069	42.314	-1.4867	104860000
NADPH oxidoreductase	P9WNE9	P9WNE9	Rv3230c	N	9	9	_______MSKKHTTLNASIIDTRRPTVAGAD	2	DeoxyHex		___3	0.753126	0.0182081	49.35	8.1086	49.35	4.0505	1905300
ATP-dependent Clp protease proteolytic subunit 1	P9WPC5	P9WPC5	clpP1	N	10	10	______MSQVTDMRSNSQGLSLTDSVYERLL	4	DeoxyHex		___3	0.724086	3.24e-05	77.287	58.502	77.287	-4.2019	2692600
DNA gyrase subunit B	P9WG45	P9WG45	gyrB	N	207	207	RRLQEMAFLNKGLTINLTDERVTQDEVVDEV	2	MurNGly		___3	1	0.00349863	70.256	12.397	48.283	2.2878	28896000
Cyclase	I6X666	I6X666	Rv3076	N	143	143	RLAELVVGRAMAKRSNTMLAGLAQRLEDKHG	4	MurNac		___3	1	0.00363107	56.548	44.49	56.548	-4.0626	223960
Thioredoxin	P9WG67	P9WG67	trxA	N	25	25	IKVTDASFATDVLSSNKPVLVDFWATWCGPC	3	MurNac		___3	0.857214	0.014956	42.58	32.659	42.58	2.2627	357210
Putative hydrolase LipZ	P9WLR1	P9WLR1	lipZ	N	135	135	LDGRLPFDLRRAVLSNGSVILERASLRPIQK	2	MurNac		___3	1	0.0437676	45.161	14.594	45.161	-2.4015	8423900
Probable diacyglycerol O-acyltransferase tgs3	P9WKC5	P9WKC5	tgs3	N	237	237	IARTVARGTAPSSPLNATVSRNRRFTVARAS	2	HexNac		___3	0.957706	0.0295529	40.589	12.576	40.589	2.5784	11320000
pH-sensitive adenylate cyclase Rv1264	P9WMU9	P9WMU9	Rv1264	N	292	292	LLDTVLKLVEVVDTDNNFPRLRAGVASGMAV	3	HexNac		___3	1	0.0218781	43.813	20.805	43.813	-4.361	13055000
pH-sensitive adenylate cyclase Rv1264	P9WMU9	P9WMU9	Rv1264	N	293	293	LDTVLKLVEVVDTDNNFPRLRAGVASGMAVS	3	HexNac		___3	1	0.0218781	43.813	20.805	43.813	-4.361	13055000
60 kDa chaperonin 2	P9WPE7	P9WPE7	groEL2	N	503	503	AGVADPVKVTRSALQNAASIAGLFLTTEAVV	4	HexNac		___3	0.719417	4.42e-07	86.529	80.583	86.529	1.5855	10745000
Dihydrolipoyl dehydrogenase	P9WHH9	P9WHH9	lpdC	N	354	354	LGDHRMLPRATFCQPNVASFGLTEQQARNEG	4	Hex		___3	0.993498	0.00896743	44.896	36.077	44.896	2.8532	252960000
Glycogen accumulation regulator GarA	P9WJA9	P9WJA9	garA	N	65	65	GLPPGSALLVVKRGPNAGSRFLLDQAITSAG	4	Hex		___3	0.756992	0.00870364	42.828	29.403	42.828	-3.3664	69633000
Meromycolate extension acyl carrier protein	P9WQF3	P9WQF3	acpM	N	99	99	NPEAAQALRAKIESENPDAVANVQARLEAES	3	Hex		___3	1	3.25e-05	80.632	57.27	53.779	1.7765	6282700
Meromycolate extension acyl carrier protein	P9WQF3	P9WQF3	acpM	N	105	105	ALRAKIESENPDAVANVQARLEAESK_____	3	Hex		___3	1	0.00798256	53.779	36.56	53.779	1.7765	6282700
Uncharacterized protein	I6YEY1	I6YEY1	Rv3008	N	189	189	EFRHAYDRAATIGTLNVYRRNSPDGDEPLPA	4	AraGlc		___3	1	0.0225112	49.5	27.967	49.5	1.9672	53355000
AsnC family transcriptional regulator	O33321	O33321	Rv2779c	S	112	112	MISVNLQSSARGKIRSFIQQIRRKRQVMDVY	4	Mur		___1	1	0.0366098	41.283	25.191	41.283	0.21544	1081800
Alpha-(1->6)-mannopyranosyltransferase Rv1459c	O53150	O53150	Rv1459c	S	299	299	PSPETWRLGPATIRASRRPELGASPRAGASR	2	Mur		___1	0.902171	0.0335345	48.796	14.264	48.796	0.29917	40576000
Uncharacterized protein Rv3776	P72042	P72042	Rv3776	S	174	174	RYDPAALRRTRISARSRDLCIGDPDEDAGTA	2	Mur		___1	0.84758	0.0156354	68.422	60.75	68.422	-1.5323	15289000
Uncharacterized SURF1-like protein Rv2235	P9WGA7	P9WGA7	Rv2235	S	250	250	FAYAEIRARRREKAGSPPPDKPMTVEQKLAD	2	Mur		___1	0.932577	0.011991	46.159	18.896	46.159	3.8781	53269000
DNA repair protein RecN	P9WHI7	P9WHI7	recN	S	257	257	CGTPDADAFDRGAVDSLGRARAALQSSDDAA	4	Mur		___1	0.71106	0.0388592	40.756	32.047	40.756	-3.8921	15061000
Uncharacterized protein Rv2312	P9WLB9	P9WLB9	Rv2312	S	16	16	MMKEIELHLVDAAAPSGEIAIKDLAALATAL	5	Mur		___1	1	0.00251721	50.425	30.27	50.425	0.83479	107240000
Uncharacterized protein Rv2077c	P9WLL1	P9WLL1	Rv2077c	S	6	6	__________MLATLSQIRAWSTEHLIDAAG	3	Mur		___1	0.777906	0.0378576	45.161	35.104	42.556	2.6818	312690000
Fumarate reductase iron-sulfur subunit	P9WN89	P9WN89	frdB	S	10	10	______MMDRIVMEVSRYRPEIESAPTFQAY	3	Mur		___1	1	0.0267988	63.408	29.23	63.408	-1.346	1616100
Riboflavin biosynthesis protein RibD	P9WPH1	P9WPH1	ribD	S	122	122	VADPNGIAGGGAGRLSAAGLQVRSGVLAEQV	3	Mur		___1	1	0.0269647	65.719	29.399	57.347	-3.2196	75848000
Uncharacterized protein	O53408	O53408	Rv1060	S	4	4	____________MAKSVVVEQSRAIPVQSED	2	HexHexHex		___1	0.999536	0.0314459	40.715	20.725	40.715	3.6405	3344300
Conserved protein	O53506	O53506	Rv2172c	S	33	33	GKERAIEDARKVVQYSAASGLDGRIRHVMMP	4	HexHexHex		___1	0.720602	0.000931539	60.55	40.169	55.885	2.3892	97309000
ATP-dependent DNA ligase	O69697	O69697	Rv3730c	S	161	161	TGFVEARTVAVDVLRSVLDDLGLVGYPKTSG	3	HexHexHex		___1	0.999949	0.0412519	43.12	22.823	43.12	-3.5747	85707000
Universal stress protein Rv1636	P9WFC9	P9WFC9	Rv1636	S	57	57	PQHEDARAADILKDESYKVTGTAPIYEILHD	2	HexHexHex		___1	1	0.0154191	67.897	40.568	47.96	-1.7243	194810000
Indole-3-glycerol phosphate synthase	P9WFX7	P9WFX7	trpC	S	2	2	______________MSPATVLDSILEGVRAD	3	HexHexHex		___1	0.944469	0.0332599	53.168	45.079	53.168	3.6852	1497300
Multifunctional 2-oxoglutarate metabolism enzyme	P9WIS5	P9WIS5	kgd	S	1114	1114	EEPTYEDGIGDRNKVSRILLTSGKLYYELAA	2	HexHexHex		___1	0.999994	0.0348531	54.982	30.638	54.982	1.4838	100450000
Putative diacylated glycolipid transporter LprF	P9WK47	P9WK47	lprF	S	53	53	GCGKKPTTASSPSPGSPSPEAQQILQDSSKA	3	HexHexHex		___1	0.72792	3.33e-05	73.072	64.784	70.465	0.48312	3884300
Translation initiation factor IF-2	P9WKK1	P9WKK1	infB	S	19	19	GKARVHELAKELGVTSKEVLARLSEQGEFVK	2	HexHexHex		___1	0.952231	0.0454356	43.185	27.613	43.185	1.8233	10062000
Probable amino acid aminotransferase	Q79FW0	Q79FW0	Rv0812	S	125	125	SPVPARVIGARRDGVSAITLDRGLPADGGDA	2	HexHexHex		___1	0.998889	0.0475415	43.308	23.004	43.308	4.4305	3508000
Alkyl hydroperoxide reductase AhpD	O06218	O06218	Rv2159c	S	41	41	ARREFGRLPEPLAMLSPDEGLLTAGWATLRE	5	OAcHexHex		___1	0.999974	2.36e-05	60.133	57.251	60.133	-1.5156	5791900
Acetyltransferase	O06625	O06625	Rv1565c	S	5	5	___________MLTLSPPRPPALTPEPALPP	2	OAcHexHex		___1	0.999997	0.0103714	73.039	27.957	73.039	-0.2316	72921000
Probable fatty-acid-CoA ligase FadD7 (Fatty-acid-CoA synthetase) (Fatty-acid-CoA synthase)	O07169	O07169	fadD7	S	502	502	ERLAAFEIPASFQEASGLPHTAKGSLDRRAV	3	OAcHexHex		___1	0.912097	0.0364362	40.428	11.615	40.428	-4.1202	63695000
Possible resolvase	O07795	O07795	Rv3828c	S	75	75	GRTLVYARVSSADQRSDLDRRVARVTAWATS	4	OAcHexHex		___1	0.998661	0.0150278	44.616	27.674	44.616	0.059908	586920
DNA-binding protein	O53151	O53151	Rv1460	S	11	11	_____MTSTTLPHRASLVDRSTEFCHTDVVK	2	OAcHexHex		___1	0.999986	0.00547297	57.785	36.154	57.785	1.8324	73146000
Possible conserved secreted protein	O53718	O53718	Rv0383c	S	40	40	DRRRGRSRRRKSWARSHGFDYERESTEILKR	2	OAcHexHex		___1	0.723984	0.0167471	66.595	25.147	66.595	-3.5932	11055000
Acyl-CoA transferase	P96877	P96877	Rv3272	S	264	264	QPSDAFRTADGYIVISAYVPKHWQKLCYLIG	3	OAcHexHex		___1	0.855389	0.0367372	49.929	39.284	49.929	3.3273	72932000
Lysine N-acyltransferase MbtK	P9WK15	P9WK15	mbtK	S	6	6	__________MTKPTSAGQADDALVRLARER	2	OAcHexHex		___1	0.99945	0.00370391	61.435	22.801	61.435	1.7706	6280300
Uncharacterized protein Rv2716	P9WL43	P9WL43	Rv2716	S	6	6	__________MAIEVSVLRVFTDSDGNFGNP	2	OAcHexHex		___1	1	0.0239019	52.403	36.761	41.429	2.0879	330930000
GTP cyclohydrolase 1	P9WN57	P9WN57	folE	S	51	51	PDRDGLVATPSRVARSYREMFAGLYTDPDSV	2	OAcHexHex		___1	0.999552	0.0297942	58.37	40.561	58.37	0.61558	51906000
3',5'-cyclic adenosine monophosphate phosphodiesterase CpdA	P9WP65	P9WP65	cpdA	S	295	295	QARRKIAESGIFIEPSRRDSLFKHPPMVLTS	2	OAcHexHex		___1	0.999968	0.0111638	87.298	62.445	87.298	-1.1721	390930000
Probable membrane protein	I6XFB7	I6XFB7	Rv2799	S	77	77	MSTTMKSPIVATTDPSPFDPCRDIPFDVIQR	2	HexHex		___1	0.769652	6.93e-05	106.29	87.9	104.79	-0.35896	12647000
Ribosome hibernation promotion factor	O05886	O05886	hpf	S	2	2	______________MSRLAVDSGQVLAEPKS	2	HexHex		___1	0.999421	0.0370481	43.184	31.925	43.184	-1.0895	104940000
Uncharacterized protein	O07166	O07166	Rv3300c	S	130	130	TALVRLRRELGLPELSPAHRLDRLTAGVLLF	3	HexHex		___1	1	0.0117554	55.885	44.941	55.885	-3.5637	4512800
Probable fatty-acid-CoA ligase FadD7 (Fatty-acid-CoA synthetase) (Fatty-acid-CoA synthase)	O07169	O07169	fadD7	S	497	497	VQFCRERLAAFEIPASFQEASGLPHTAKGSL	3	HexHex		___1	0.975099	0.0364362	40.428	11.615	40.428	-4.1202	63695000
Cysteine desulfurase	O53154	O53154	sufC	S	12	12	____MTILEIKDLHVSVENPAEADHEIPILR	2	HexHex		___1	0.999999	0.0390036	63.091	47.67	63.091	3.7625	2746000
Conserved protein	O53740	O53740	Rv0455c	S	2	2	______________MSRLSSILRAGAAFLVL	3	HexHex		___1	0.957649	0.0462181	43.808	10.967	43.808	2.5614	307500000
Conserved hypothetical transmembrane protein	P71796	P71796	Rv1517	S	27	27	MAIDPARLGLAVVMLSRRRPMLNLFAFWVGG	2	HexHex		___1	1	0.03679	51.854	29.114	51.854	-0.76637	6754300
Acyl-CoA dehydrogenase	P95186	P95186	fadE23	S	371	371	TGYSEQSLLEKWARDSKILDIFEGTQQIQQL	4	HexHex		___1	0.950982	0.000124872	59.372	47.249	59.372	-1.8569	1395100
Proline--tRNA ligase	P9WFT9	P9WFT9	proS	S	6	6	__________MITRMSELFLRTLRDDPADAE	3	HexHex		___1	0.980351	0.0242784	44.309	15.504	44.309	-3.5321	453910
tRNA pseudouridine synthase B	P9WHP7	P9WHP7	truB	S	214	214	LRRTRVGRFELDQARSLDDLAERPALSLSLD	2	HexHex		___1	1	0.0443126	72.434	29.25	72.434	3.4671	6192800
3-ketosteroid-9-alpha-monooxygenase, ferredoxin reductase component	P9WJ93	P9WJ93	hmp	S	148	148	LAAGSGITPIMSICKSALAEGGGQVTLLYAN	2	HexHex		___1	0.905302	0.0431407	40.577	18.704	40.577	-1.0286	8562700
Lipoprotein LprA	P9WK55	P9WK55	lprA	S	42	42	TEGDAGKASDTAATASNGDAAMLLKQATDAM	2	HexHex		___1	0.735337	5.99e-12	142.1	125.26	100.04	-0.16189	48555000
Antitoxin VapB11	P9WLU3	P9WLU3	vapB11	S	7	7	_________MYRWCMSRTNIDIDDELAAEVM	2	HexHex		___1	1	0.0339781	60.151	38.851	46.566	-0.047922	198770000
Uncharacterized ABC transporter ATP-binding protein Rv2564	P9WQI5	P9WQI5	Rv2564	S	188	188	HLDFIQVEEVLRLIRSLAQGDRVVVVATHDS	3	HexHex		___1	1	0.0284248	64.297	10.615	64.297	-1.9008	14960000
ABC transporter substrate-binding protein	I6X811	I6X811	dppA	S	436	436	TFAGFRTQITNRAIDSAFRAGWRGDYPSMIE	2	HexHexNac		___1	0.903673	0.0498388	55.084	9.255	55.084	3.4021	76972000
Possible 4-carboxymuconolactone decarboxylase (CMD)	I6Y4S7	I6Y4S7	Rv0771	S	47	47	TVDHLFGRIWTRPGLSMRDRRMAVIAVLTAQ	2	HexHexNac		___1	0.91088	0.0380241	60.973	35.587	60.973	-2.5484	80931000
Conserved protein	I6YCS6	I6YCS6	Rv3698	S	271	271	ELFTQSTDARPEELKSRGVRPRVWFGERWIT	2	HexHexNac		___1	1	0.0405002	50.878	31.607	50.878	-3.5376	2319000
Phosphoribosyltransferase	O05887	O05887	Rv3242c	S	119	119	PTRRWAARRRGGDPVSRMARIAGATLGRHHD	2	HexHexNac		___1	1	0.0265574	58.981	20.189	41.652	3.6904	16120000
Possible glycerophosphoryl diester phosphodiesterase GlpQ2 (Glycerophosphodiester phosphodiesterase)	O07244	O07244	glpQ2	S	19	19	LRHGGRIAMAHRGFTSFRLPMNSMGAFQEAA	2	HexHexNac		___1	0.96934	0.0186744	53.775	20.502	53.775	1.4096	27760000
Hydrolase	P96935	P96935	lipG	S	187	187	PDSPRDVIVDNAVRVSKIIGSPAYPIPEDQV	2	HexHexNac		___1	0.999992	0.0362815	53.683	31.624	53.683	-4.4335	645710000
Signal transduction histidine-protein kinase/phosphatase MprB	P9WGL1	P9WGL1	mprB	S	236	236	RLTEAFNLMLRALAESRERQARLVTDAGHEL	4	HexHexNac		___1	1	0.0357618	42.743	23.349	42.743	1.6357	5616600
Adenosylhomocysteinase	P9WGV3	P9WGV3	ahcY	S	398	398	VKPQVDLWTFGDTGRSIIVLSEGRLLNLGNA	3	HexHexNac		___1	0.802725	0.0492691	52.576	35.803	52.576	-3.582	7076200
Malate synthase G	P9WK17	P9WK17	glcB	S	641	641	HDVALMEDRATLRISSQLLANWLRHGVITSA	3	HexHexNac		___1	0.726579	0.000990659	68.173	56.912	68.173	2.5765	1096000
Uncharacterized protein Rv2571c	P9WL89	P9WL89	Rv2571c	S	2	2	______________MSASLLVRTACGGRAVA	4	HexHexNac		___1	1	0.0418802	40.987	6.9092	40.987	0.64529	21407000
Uncharacterized protein Rv2571c	P9WL89	P9WL89	Rv2571c	S	4	4	____________MSASLLVRTACGGRAVAQR	4	HexHexNac		___1	1	0.0418802	40.987	6.9092	40.987	0.64529	21407000
ESX-3 secretion system protein EccD3	P9WNQ3	P9WNQ3	eccD3	S	2	2	______________MSGTVMQIVRVAILADS	3	HexHexNac		___1	0.903777	0.00873313	64.207	31.395	46.406	-1.3687	241500000
Putative amidase AmiD	P9WQ93	P9WQ93	amiD	S	211	211	SMCGVTGIKPTWGRVSRHGVVELAASYDHVG	3	HexHexNac		___1	0.88962	0.0395531	63.48	39.325	63.48	-0.65996	21766000
Oxidoreductase	Q50631	Q50631	fadD9	S	2	2	______________MSINDQRLTRRVEDLYA	2	HexHexNac		___1	0.784199	0.0392953	40.045	23.105	40.045	3.6469	1374300
Aldehyde dehydrogenase	I6X8S7	I6X8S7	Rv0223c	S	2	2	______________MSDSATEYDKLFIGGKW	2	HexN		___1	0.99922	0.0161287	54.157	37.954	54.157	3.0119	58976000
2-methylcitrate synthase	I6Y9Q3	I6Y9Q3	prpC	S	10	10	______MTGPLAAARSVAATKSMTAPTVDER	2	HexN		___1	0.97068	0.00877568	53.237	34.409	45.307	-1.2967	32407000
Conserved protein	I6YCS6	I6YCS6	Rv3698	S	5	5	___________MRTISPFLRCRHETCCISNV	2	HexN		___1	0.861071	0.033037	57.281	12.2	57.281	-2.4818	14612000
Acetyl-CoA acetyltransferase	O53422	O53422	fadA3	S	12	12	____MPEAVIVSTARSPIGRAMKGSLVGMRP	3	HexN		___1	0.879387	0.0230182	44.998	19.412	44.998	3.8016	85102000
ABC transporter substrate-binding protein	O53900	O53900	Rv0987	S	215	215	DISTAQELFHMPGRLSHIDLIIKDEATATRI	2	HexN		___1	1	0.00306901	133.12	64.893	107.66	-0.49214	3010200000
Mycosin-5	O53945	O53945	mycP5	S	487	487	VSGVAALVRAKFPELSAYQIINRLIHTARPP	3	HexN		___1	0.83043	0.0382747	43.991	17.45	43.991	2.7353	11610000
Conserved protein	O86358	O86358	Rv3755c	S	25	25	PRVWPAMLTWRAQDISRMESVRVQLSGKRIR	3	HexN		___1	0.861819	0.0180318	49.35	17.132	49.35	3.7329	1616100
Uncharacterized protein	P96221	P96221	Rv3856c	S	206	206	LDIVVASVHSKLSMDSAAMTRRMVRAVANGH	2	HexN		___1	0.989158	0.0261898	45.598	30.586	42.001	1.9006	80814000
Probable lipoprotein aminopeptidase LpqL	P96264	P96264	lpqL	S	247	247	GQSGPTTVKLTASTQSFKARNVIAQTKTGSS	2	HexN		___1	0.913786	0.0358178	54.712	14.614	44.377	3.1992	85233000
Ribonuclease VapC23	P9WF89	P9WF89	vapC23	S	122	122	RRGVTRIKTFDHTLASAFRS___________	2	HexN		___1	0.99803	0.0343864	42.629	22.166	42.629	-0.13118	25099000
Ribonuclease PH	P9WGZ7	P9WGZ7	rph	S	80	80	YAMLPSATHSRSDRESVRGRLSGRTQEISRL	2	HexN		___1	0.999978	0.0327279	47.823	26.36	47.823	4.2349	71123000
Catalase-peroxidase	P9WIE5	P9WIE5	katG	S	702	702	VKWTGSRVDLVFGSNSELRALVEVYGADDAQ	3	HexN		___1	0.992985	0.0116101	54.608	7.7166	44.616	0.14449	107040000
Uncharacterized protein Rv1303	P9WM31	P9WM31	Rv1303	S	80	80	RSAESITAKEHPLKRSMALNSASRLAIITIL	2	HexN		___1	0.968466	0.0346223	47.603	14.34	45.997	-1.5326	432030000
Putative asparagine synthetase [glutamine-hydrolyzing]	P9WN33	P9WN33	asnB	S	325	325	GFEREGFSEIDVAVASAEAIGARHIAKVVSA	2	HexN		___1	0.999954	4.23e-05	99.215	75.989	99.215	-2.9438	40935000
Carotenoid cleavage oxygenase	P9WPR5	P9WPR5	Rv0654	S	337	337	CRNGAEVLVLDVVRYSRMFDRDRRGPGGDSR	2	HexN		___1	0.999703	0.026526	41.704	11.161	41.704	2.5157	3168700
Probable cation-transporting ATPase F	P9WPS9	P9WPS9	ctpF	S	118	118	FIQESKAEAALQGLRSMVHTHAKVVREGHEH	2	HexN		___1	0.810628	0.036094	57.281	33.309	57.281	-1.8844	39274000
Probable long-chain-fatty-acid--CoA ligase FadD23	P9WQ47	P9WQ47	fadD23	S	3	3	_____________MVSLSIPSMLRQCVNLHP	2	HexN		___1	0.864456	0.0171662	49.715	23.042	40.352	-0.54496	69326000
Meromycolate extension acyl carrier protein	P9WQF3	P9WQF3	acpM	S	97	97	EENPEAAQALRAKIESENPDAVANVQARLEA	3	HexN		___1	0.964488	2.23e-06	113.4	85.113	87.647	-3.8906	6648500
Polyketide synthase	I6X8D2	I6X8D2	pks13	S	1506	1506	LPADTPMYGFERVEGSIEERAQQYVPKLIEM	2	HexA		___1	1	0.0326038	66.19	41.725	66.19	-1.788	164670000
Conserved protein	I6XEK2	I6XEK2	Rv2548A	S	15	15	_MLPENLEQRVTALESQVRELADRVRASEQD	2	HexA		___1	1	0.00925797	105.14	70.311	105.14	-4.2656	31039000
Glycerol-3-phosphate ABC transporter rmease	I6Y1U3	I6Y1U3	ugpE	S	78	78	QIPFWTFLRNSLIITSVLAVVKFTLGVLSAF	3	HexA		___1	0.860832	0.0410561	41.644	29.152	41.644	1.6543	9382000
3-methyladenine DNA glycosylase	O05311	O05311	tagA	S	153	153	DGSEIPSVSTESKAMSRELKRRGFRFVGPTT	2	HexA		___1	1	0.0297274	79.451	36.328	63.21	-0.088842	155450000
Cell division ATP-binding protein FtsE	O05779	O05779	ftsE	S	213	213	DHHIVDSMRQRVVELSLGRLVRDEQRGVYGM	3	HexA		___1	1	0.0296008	48.568	37.622	48.568	0.16381	18978000
Putative acetolactate synthase large subunit IlvB2	O06335	O06335	ilvB2	S	17	17	TVGDHLVARMRAAGISVVCGLPTSRLDSLLV	2	HexA		___1	0.99994	0.00755472	50.354	38.435	50.354	-4.2925	9391000
Putative antitoxin VapB23	P0CW32	P0CW32	vapB23	S	3	3	_____________MLSDEEREAFRQQAAAQQ	2	HexA		___1	1	0.0442913	50.039	31.661	44.611	0.15432	16717000
Ribonuclease PH	P9WGZ7	P9WGZ7	rph	S	86	86	ATHSRSDRESVRGRLSGRTQEISRLIGRSLR	2	HexA		___1	0.999978	0.0327279	47.823	26.36	47.823	4.2349	71123000
Uncharacterized protein Rv2265	P9WLG3	P9WLG3	Rv2265	S	20	20	GDVALSRIGATRPALSAWRFVTVFGVVGLLA	2	HexA		___1	0.983785	0.00440381	51.643	31.966	51.643	-2.5776	14826000
Probable glycerophosphoryl diester phosphodiesterase 1	P9WMU3	P9WMU3	glpQ1	S	74	74	HDRRLDRTSTGAGLVSTMTLAQLRELEYGAW	2	HexA		___1	0.732621	0.0305286	43.544	19.867	43.544	-2.9925	4513900
Cobyric acid synthase	P9WP95	P9WP95	cobQ	S	2	2	______________MSGLLVAGTTSDAGKSA	2	HexA		___1	0.999958	0.00239796	67.726	35.883	51.927	-1.2936	1702000000
Cation-transporting P-type ATPase B	P9WPT9	P9WPT9	ctpB	S	13	13	___MAAPVVGDADLQSVRRIRLDVLGMSCAA	2	HexA		___1	1	0.0292518	43.382	8.1786	43.382	-0.23999	15370000
Adenine phosphoribosyltransferase	P9WQ07	P9WQ07	apt	S	88	88	RRGLAAVTEALADRASGADLVAGVDARGFLV	2	HexA		___1	1	0.0116177	70.1	39.846	70.1	-3.2391	4360000
Alanine racemase	P9WQA9	P9WQA9	alr	S	264	264	LVPAMTVKCAVALVKSIRAGEGVSYGHTWIA	4	HexA		___1	0.706873	0.00414679	59.003	48.838	59.003	2.4399	45339000
Conserved alanine and glycine and valine rich protein	I6XF31	I6XF31	Rv2696c	S	131	131	KTGGLWREVAGELADSLRKDSAKVSIKDGPW	3	HexOAc_MurNGly		___1	1	0.044539	46.73	28.418	43.958	3.6058	31244000
Probable conserved lipoprotein LpqD	O50416	O50416	lpqD	S	78	78	SADGKAEAQQVAHQVSRRDVDSIYSSPMAAD	4	HexOAc_MurNGly		___1	1	0.00421018	58.885	41.483	40.237	-1.5055	9891700
Probable conserved lipoprotein LppY	O53246	O53246	lppY	S	215	215	ALGRKGTQDGGLMKYSIPRKDTIIEDGHVLP	2	HexOAc_MurNGly		___1	0.999815	0.0380923	46.352	12.391	46.352	4.3448	13171000
Probable methanol dehydrogenase transcriptional regulatory protein MoxR3	O53314	O53314	moxR3	S	306	306	RPEMWVRKIAGADVVSELLRRLPVPRISGT_	3	HexOAc_MurNGly		___1	1	0.00761246	62.055	44.311	62.055	-4.2108	1183700
Ribonuclease VapC37	O53501	O53501	vapC37	S	32	32	SEHHKPSLRWLDGALSGADRVGFAWVPLLAF	2	HexOAc_MurNGly		___1	0.997204	0.0263561	62.466	37.613	62.466	1.0882	13433000
Possible electron transfer protein FdxB	P71846	P71846	fdxB	S	335	335	RLARLLPVRMPARSSSPHAVLHRIPVASVDP	2	HexOAc_MurNGly		___1	0.998132	0.00612648	60.518	33.404	60.518	-0.6831	20597000
Uncharacterized protein	P96216	P96216	Rv3861	S	97	97	HPVVAHRVTVALGQGSQLAQRECPRPA____	2	HexOAc_MurNGly		___1	0.999907	0.033424	49.3	6.9646	49.3	2.0633	4587300
Probable acyl-CoA dehydrogenase FadE3	P96397	P96397	fadE3	S	166	166	LLINGCKTWISNARRSGLFAVLCKTDPNATP	2	HexOAc_MurNGly		___1	1	0.00991453	84.244	51.889	81.297	3.5492	579310000
UvrABC system protein C	P9WFC5	P9WFC5	uvrC	S	135	135	YRGPRRKGVRYFGPYSHAWAIRETLDLLTRV	5	HexOAc_MurNGly		___1	1	0.0206791	43.084	24.773	43.084	-0.75904	168960
Probable transport protein MmpL12	P9WJT7	P9WJT7	mmpL12	S	297	297	RHGEKSDMAVKKALMSIGKVITASAATVAVT	2	HexOAc_MurNGly		___1	1	0.0229537	61.999	16.281	55.676	-0.03362	8772900
Riboflavin synthase	P9WK35	P9WK35	ribE	S	128	128	CPSEHWEVVRIEMPASVARYVVEKGSITVDG	3	HexOAc_MurNGly		___1	1	0.0438593	45.077	32.501	45.077	-1.7555	906660
Uncharacterized protein Rv2219	P9WLI1	P9WLI1	Rv2219	S	10	10	______MAKPRNAAESKAAKAQANAARKAAA	2	HexOAc_MurNGly		___1	0.881989	0.0250744	60.59	12.086	60.59	-3.1806	23665000
Bifunctional enzyme CysN/CysC	P9WNM5	P9WNM5	cysNC	S	28	28	VDDGKSTLIGRLLYDSKAVMEDQWASVEQTS	3	HexOAc_MurNGly		___1	0.996858	0.021375	44.299	22.101	44.299	-2.96	5123100
DNA polymerase III subunit gamma/tau	P9WNT9	P9WNT9	dnaX	S	303	303	RFRDLIVLQSVPDAASRGVVDAPEDALDRMR	3	HexOAc_MurNGly		___1	0.892762	0.027519	43.382	7.0981	43.382	0.086799	2070000
Probable transcriptional regulatory protein	Q11028	Q11028	Rv1358	S	4	4	____________MFLSAPAFRVEPTRSRHSA	3	HexOAc_MurNGly		___1	1	0.0257636	45.997	22.624	45.997	1.2273	5772800
Nickel/cobalt efflux system	I6YEJ7	I6YEJ7	nicT	S	4	4	____________MASSQLDRQRSRSAKMNRA	3	HexOAc_MurNac		___1	0.979967	0.0281574	49.418	24.563	49.418	3.2135	3996500
Probable acyl-CoA dehydrogenase FadE3	P96397	P96397	fadE3	S	166	166	LLINGCKTWISNARRSGLFAVLCKTDPNATP	2	HexOAc_MurNac		___1	1	0.0440656	51.787	33.879	51.787	4.0298	333140000
Uncharacterized tRNA/rRNA methyltransferase Rv0881	P9WFY3	P9WFY3	Rv0881	S	258	258	AAALRISDVRVRIPMSRGTDSLNVATAAALA	3	HexOAc_MurNac		___1	0.999703	0.038899	49.448	20.684	49.448	-3.7083	28800000
Nucleoid-associated protein EspR	P9WJB7	P9WJB7	espR	S	2	2	______________MSTTFAARLNRLFDTVY	3	HexOAc_MurNac		___1	0.837711	0.0359193	61.353	27.393	51.927	-2.1029	869060000
Probable transport protein MmpL12	P9WJT7	P9WJT7	mmpL12	S	297	297	RHGEKSDMAVKKALMSIGKVITASAATVAVT	2	HexOAc_MurNac		___1	1	0.00507796	77.282	7.284	61.999	-0.96136	17045000
Heme uptake protein MmpL11	P9WJT9	P9WJT9	mmpL11	S	120	120	NPTQRPPQPDRPYVVSLRLDARNAGTSDVAK	2	HexOAc_MurNac		___1	1	0.00944725	91.584	52.793	57.463	-1.6373	41928000
Uncharacterized HTH-type transcriptional regulator Rv1556	P9WMD1	P9WMD1	Rv1556	S	118	118	VGQHASTIRAVLVEVSRNPALNDVLQHQFVD	3	HexOAc_MurNac		___1	1	0.027072	89.08	62.191	89.08	3.8742	835800000
Transcriptional regulator ClgR	P9WMH7	P9WMH7	clgR	S	28	28	LRGARMSQGRTLREVSDSARVSLGYLSEIER	2	HexOAc_MurNac		___1	0.902875	0.0331063	57.463	19.818	52.683	2.6022	10216000
Glucose-6-phosphate 1-dehydrogenase 1	P9WN71	P9WN71	zwf1	S	447	447	IHRYDRGSWGPEAAQSLLRGHRGWQSPWLPR	2	HexOAc_MurNac		___1	0.999077	0.0358677	48.44	21.654	48.44	3.6132	6404800
FAD-containing monooxygenase EthA	P9WNF9	P9WNF9	ethA	S	266	266	SACQKWPRRMRKMFLSLIQRQLPEGYDVRKH	3	HexOAc_MurNac		___1	1	0.0460015	50.127	17.772	50.127	-0.061614	19473000
Iron-dependent extradiol dioxygenase	P9WNW7	P9WNW7	hsaC	S	5	5	___________MSIRSLGYLRIEATDMAAWR	2	HexOAc_MurNac		___1	0.999817	0.036724	54.408	33.538	54.408	0.54475	19186000
Cob(I)yrinic acid a,c-diamide adenosyltransferase	P9WP99	P9WP99	Rv1314c	S	173	173	PAKYLNRLSDLLFILSRVANPDGDVLWRPGG	2	HexOAc_MurNac		___1	1	0.0127408	75.213	39.768	75.213	1.4034	18978000
Glutamyl-tRNA(Gln) amidotransferase subunit A	P9WQA1	P9WQA1	gatA	S	7	7	_________MTDIIRSDAATLAAKIAIKEVS	2	HexOAc_MurNac		___1	0.775517	0.00163012	63.283	19.08	42.21	-3.516	6989900
Probable conserved alanine rich transmembrane protein	I6X552	I6X552	Rv2698	S	10	10	______MSGTRLAPHSVRYRERLWVPWWWWP	2	HexMurNGly		___1	0.827787	0.0295474	48.794	8.8771	46.462	-1.0811	11309000
Possible D-xylulose kinase XylB (Xylulokinase) (Xylulose kinase)	I6Y4K0	I6Y4K0	xylB	S	2	2	______________MSRDDVTIGIDIGTTAV	3	HexMurNGly		___1	0.903967	0.0197453	43.024	18.149	43.024	0.75453	12952000
Probable conserved exported protein	I6Y8R4	I6Y8R4	Rv0774c	S	9	9	_______MMARMPELSRRAVLGLGAGTVLGA	2	HexMurNGly		___1	1	0.0411358	50.607	27.867	50.607	3.8555	17643000
Uncharacterized protein	O07234	O07234	Rv0307c	S	72	72	VGALAFTEQRVLGTLSMVPKLAGRVVDARWD	2	HexMurNGly		___1	0.932465	0.0091994	57.559	39.828	57.559	2.7676	1335700
Possible conserved secreted protein	O53718	O53718	Rv0383c	S	119	119	VVVDLRLKGLKEPRESDIWLLGAIGPRMVYS	3	HexMurNGly		___1	1	0.00834673	49.482	39.694	49.482	-1.1673	1011100
Hydroxymethylpyrimidine/phosphomethylpyrimidine kinase	P9WG77	P9WG77	thiD	S	157	157	DEARLLVDIEVVDAESQRAAAKALHALGPQW	3	HexMurNGly		___1	1	0.00819626	60.246	31.12	52.862	-1.6446	352360000
Probable transport protein MmpL12	P9WJT7	P9WJT7	mmpL12	S	297	297	RHGEKSDMAVKKALMSIGKVITASAATVAVT	2	HexMurNGly		___1	1	0.0398736	60.436	11.078	60.436	-1.0825	6630800
Sulfolipid-1 exporter MmpL8	P9WJU5	P9WJU5	mmpL8	S	852	852	ARGAQPNTALADAKVSVVGLPVVLKDTRDYS	2	HexMurNGly		___1	0.998625	0.0341815	46.706	41.812	46.706	4.4514	7946300
HTH-type transcriptional regulator RamB	P9WMI1	P9WMI1	ramB	S	8	8	________MSKTYVGSRVRQLRNERGFSQAA	3	HexMurNGly		___1	0.941912	0.0463893	43.808	12.518	43.808	-2.0664	8248400
Alkyl hydroperoxide reductase AhpD	P9WQB5	P9WQB5	ahpD	S	2	2	______________MSIEKLKAALPEYAKDI	2	HexMurNGly		___1	1	0.0363582	64.82	46.407	64.82	2.5361	29337000
Uncharacterized protein	O05592	O05592	Rv1006	S	266	266	LGYYSQFRDQNITTASIKQLIAANVSAFPHT	2	HexMurNac	+	___1	0.872235	0.0392176	49.418	22.632	49.418	1.4769	49790000
Conserved protein	O53777	O53777	Rv0580c	S	27	27	HPPAALLRLVNPILRSLLHTPLAGPLRTQLM	2	HexMurNac		___1	0.999994	0.0234538	55.261	35.054	55.261	-3.7359	1440800
Uncharacterized membrane protein Rv3691	O69659	O69659	Rv3691	S	123	123	RLAKAPGDLLLVAPTSRTRTALTPQLRIAAA	2	HexMurNac	+	___1	0.935663	0.0409914	42.19	15.076	42.19	-2.5285	32520000
Probable acyl-CoA dehydrogenase FadE32	P96845	P96845	fadE32	S	171	171	HRSVDPSRRLYEVAASGQAWRAPKDVVARAY	2	HexMurNac		___1	1	0.0474998	40.113	22.728	40.113	-3.3432	1582500
Universal stress protein Rv2623	P9WFD7	P9WFD7	Rv2623	S	131	131	VGCLGSGRWPGRLLGSVSSGLLRHAHCPVVI	4	HexMurNac		___1	0.981713	0.0364018	41.704	17.674	41.704	-4.426	1097100
Epimerase family protein Rv2216	P9WGP7	P9WGP7	Rv2216	S	167	167	QSGARVVLARTGVVLSPAGGMLRRMRPLFSV	2	HexMurNac		___1	0.99372	0.047482	40.589	25.217	40.589	-4.4351	2922500
Uncharacterized RNA pseudouridine synthase Rv1711	P9WHQ1	P9WHQ1	Rv1711	S	21	21	EESREPRGIRLQKVLSQAGIASRRAAEKMIV	3	HexMurNac		___1	0.871816	0.00985948	62.924	28.239	62.924	-2.8811	145950000
Uncharacterized FAD-linked oxidoreductase Rv2280	P9WIT1	P9WIT1	Rv2280	S	351	351	ALGADDIIDTVVPRASMPKFLSTARGLAAAA	3	HexMurNac		___1	1	0.00225376	58.159	18.093	47.568	1.1139	156730000
Uncharacterized protein Rv1995	P9WLP3	P9WLP3	Rv1995	S	4	4	____________MVASGAATKGVTVMKQTPP	2	HexMurNac		___1	0.817964	0.0398758	63.073	36.111	63.073	4.2685	8472500
Transcriptional regulator ClgR	P9WMH7	P9WMH7	clgR	S	30	30	GARMSQGRTLREVSDSARVSLGYLSEIERGR	2	HexMurNac		___1	0.902875	0.0331063	57.463	19.818	52.683	2.6022	10216000
DNA polymerase III subunit gamma/tau	P9WNT9	P9WNT9	dnaX	S	297	297	ATDLLERFRDLIVLQSVPDAASRGVVDAPED	3	HexMurNac		___1	0.892762	0.027519	43.382	7.0981	43.382	0.086799	2070000
Cob(I)yrinic acid a,c-diamide adenosyltransferase	P9WP99	P9WP99	Rv1314c	S	166	166	PEGVSVLPAKYLNRLSDLLFILSRVANPDGD	2	HexMurNac		___1	1	0.0127408	75.213	39.768	75.213	1.4034	18978000
Probable manganese/zinc-exporting P-type ATPase	P9WPT5	P9WPT5	ctpC	S	7	7	_________MTLEVVSDAAGRMRVKVDWVRC	2	HexMurNac		___1	0.945938	0.0315842	41.399	18.713	41.399	-3.9391	2848800
Conserved protein	I6X9Y7	I6X9Y7	Rv0854	S	88	88	DRSVRWTLVSSTQQRSQDGKYELTPKGDNTL	3	Pentoses		___1	0.999204	0.00142649	65.107	43.266	65.107	-4.1215	803320000
AMP-binding protein	I6Y0X0	I6Y0X0	fadD35	S	124	124	NPAYRVREVEYALRQSGVAMVIAVASFKDAD	2	Pentoses		___1	0.999995	0.0047973	53.377	21.55	53.377	-4.4873	62597000
Possible D-xylulose kinase XylB (Xylulokinase) (Xylulose kinase)	I6Y4K0	I6Y4K0	xylB	S	445	445	GPTKERYRRFLALSGSKLA____________	2	Pentoses		___1	0.994517	0.0258357	62.717	6.3389	58.981	2.2623	16350000
Possible D-xylulose kinase XylB (Xylulokinase) (Xylulose kinase)	I6Y4K0	I6Y4K0	xylB	S	351	351	AYEASGFVVRQLIELSGAPVARIVAAGGGTR	2	Pentoses		___1	1	0.0479172	45.368	29.478	45.368	2.8222	2121500
Nitrate reductase	O06560	O06560	narH	S	130	130	PAGDTFPTAAPRSLISGNPMKVSWGSNWDDN	3	Pentoses		___1	0.867131	0.0456971	46.462	18.288	46.462	0.27397	3629300
Possible type I restriction/modification system DNA methylase HsdM (M protein) (DNA methyltransferase)	O33298	O33298	hsdM	S	525	525	KMARLSKALLEAFDESARLERVVREQLGRLR	3	Pentoses		___1	1	0.0415355	46.481	12.685	45.115	3.8892	35876000
Ribonuclease VapC46	O50411	O50411	vapC46	S	54	54	LARAEVMRALLDKGESARKAGRRALAHLDLL	3	Pentoses		___1	1	0.0231715	51.643	17.199	51.643	-4.3019	6099400
Uncharacterized protein	O53245	O53245	Rv2998	S	6	6	__________MDVIWSATIATTVATGMRKPR	2	Pentoses		___1	0.99425	0.0209736	42.809	6.506	42.809	-3.1197	7089300
Fe3+-citrate ABC transporter substrate-binding protein	O53291	O53291	fecB	S	253	253	TMRVYGANNFPASVLSAVGVDRPPSQRFTDK	3	Pentoses		___1	0.908905	0.0262423	40.962	15.005	40.962	-3.7599	33348000
ABC transporter ATP-binding protein	O53343	O53343	Rv3197	S	389	389	TRKWLQKMTVSQIDRSVAQIRTARQMDLPAK	2	Pentoses		___1	0.997262	0.0380559	69.349	28.634	69.349	2.6359	8531100
Conserved protein	O53362	O53362	Rv3311	S	11	11	_____MVADLVPIRLSLSAGDRYTLWAPRWR	3	Pentoses		___1	0.823416	0.0346135	40.941	18.115	40.941	3.3841	7204900
Probable arylsulfatase AtsB (Aryl-sulfate sulphohydrolase) (Sulfatase)	O65931	O65931	atsB	S	872	872	EPLPTGDVTVRMLFDSHQPVAASGGRVTLWA	2	Pentoses		___1	0.99946	0.0247783	46.844	15.35	41.399	-0.13786	54872000
Uncharacterized protein	O69712	O69712	Rv3745c	S	54	54	TICAVMTTEFLAHQRSVGNDLSIARPPRWLR	3	Pentoses		___1	0.998908	0.0236751	49.559	19.017	49.559	-0.073366	40536000
Hypothetical arginine and alanine rich protein	P71649	P71649	Rv2802c	S	128	128	HWVSPELSERAVARQSRRPDLVVIMPVNDWS	2	Pentoses		___1	1	0.0242409	85.306	38.955	85.306	4.1215	67797000
GDP-mannose 4,6-dehydratase	P71790	P71790	gmdA	S	185	185	AYGLFAVNGILFNHESPRRGETFVTRKITRA	2	Pentoses		___1	0.948564	0.0226861	42.209	12.521	42.209	1.4539	3748300
Probable cationic amino acid transport integral membrane protein RocE	P71892	P71892	rocE	S	25	25	ELMLRRRPVSGAPVASGASGNLKRSFGTFQL	2	Pentoses		___1	0.716438	0.00257195	71.176	47.104	71.176	3.8404	41987000
Cyclase	P71914	P71914	Rv2435c	S	81	81	SLRAAAYERLTQLRESQKRAVETLFSDLTNS	2	Pentoses		___1	0.999999	0.00855569	69.423	11.825	69.423	1.6343	8632400
Probable polyketide synthase Pks7	P94996	P94996	pks7	S	180	180	QGRVPGDLERYGLRGSTLSVASGRVAYVLGL	2	Pentoses		___1	0.980256	0.0375935	43.958	20.107	43.958	3.5878	8627200
Uncharacterized protein	P95145	P95145	Rv1870c	S	137	137	SGDLRELAQRTRPDVSAAKRMLKTFNGIGDT	2	Pentoses		___1	1	0.0249285	57.859	12.179	46.462	-0.12793	353120000
Bifunctional uroporphyrinogen-III synthetase/response regulator domain protein	P95217	P95217	Rv0260c	S	103	103	LANELLESLSSARIISRGPKATGALRAAGLR	2	Pentoses		___1	0.800835	0.022289	55.461	7.0215	55.461	-4.1624	31010000
Major facilitator transporter	P95218	P95218	narK3	S	379	379	MIPSIFEARSHSLQISEAERRQWSRSMSGAL	2	Pentoses		___1	0.979273	0.0460131	48.091	31.065	48.091	-3.8646	201470000
Transcriptional repressor Mce3R	P95251	P95251	mce3R	S	163	163	DLSPQHSELRAWAVSSTLTSLGRHSLSLPGE	2	Pentoses		___1	0.756939	0.0467728	42.743	7.2322	42.743	-3.4601	6872400
HTH-type transcriptional repressor KstR	P96856	P96856	kstR	S	28	28	DAPPRAVMKVAVLAESELGSEAQRERRKRIL	2	Pentoses		___1	0.999904	0.00320937	66.498	19.196	61.235	-2.3528	229210000
UPF0182 protein Rv3193c	P9WFL3	P9WFL3	Rv3193c	S	207	207	FGGIRLSGRTGALSRSARVQLVSLVGVLVLL	3	Pentoses		___1	0.870362	0.0306258	46.481	26.092	46.481	1.5733	6061900
Protein Rv3402c	P9WGJ7	P9WGJ7	Rv3402c	S	275	275	RESIQLGMNGKLSEISAAIGLRQLVGLDRRL	2	Pentoses		___1	0.999724	0.0263205	60.436	23.88	60.436	3.8257	47648000
Hypoxia sensor histidine kinase response regulator DosT	P9WGK1	P9WGK1	dosT	S	13	13	___MTHPDRANVNPGSPPLRETLSQLRLREL	3	Pentoses		___1	0.999583	0.0352338	45.829	30.2	45.829	1.4961	172730000
DNA-directed RNA polymerase subunit beta	P9WGY9	P9WGY9	rpoB	S	13	13	___MLEGCILADSRQSKTAASPSPSRPQSSS	2	Pentoses		___1	0.921013	0.0406991	43.512	16.998	43.512	-4.1319	1881500
Glucose-1-phosphate thymidylyltransferase	P9WH13	P9WH13	rmlA	S	10	10	______MRGIILAGGSGTRLYPITMGISKQL	2	Pentoses		___1	0.999954	0.00571681	56.122	27.146	50.292	4.0636	3893900
Protein RecA	P9WHJ3	P9WHJ3	recA	S	173	173	GEMGDSHVGLQARLMSQALRKMTGALNNSGT	2	Pentoses		___1	1	0.0349687	56.51	30.684	56.51	-1.626	8380500
N5-carboxyaminoimidazole ribonucleotide mutase	P9WHM1	P9WHM1	purE	S	53	53	EVRVVSAHRTPEAMFSYARGAAERGLEVIIA	3	Pentoses		___1	0.82831	0.0415808	41.967	31.971	41.967	-0.72194	32522000
Gamma-glutamyl phosphate reductase	P9WHV1	P9WHV1	proA	S	7	7	_________MTVPAPSQLDLRQEVHDAARRA	2	Pentoses		___1	0.999537	0.0318606	47.603	22.749	47.603	1.4653	13284000
Uncharacterized -PGRS family protein	P9WIF7	P9WIF7	Rv1325c	S	2	2	______________MSFVIAAPETLVRAASD	2	Pentoses		___1	0.99934	0.000576031	78.264	25.474	78.264	3.0116	152220000
Antitoxin VapB41	P9WJ21	P9WJ21	vapB41	S	39	39	RKMKDVVTELLRSGLSQTHSGAPIPTPRRVQ	3	Pentoses		___1	0.824134	0.00391266	47.807	24.603	47.807	3.7434	8925100
Heme uptake protein MmpL11	P9WJT9	P9WJT9	mmpL11	S	148	148	VAKKLRDRIGVKGDQSGQTANGKVRLYVIGQ	2	Pentoses		___1	0.854934	0.0406996	40.373	13.224	40.373	-3.3839	58131000
Beta-lactamase	P9WKD3	P9WKD3	blaC	S	35	35	SVTGCARHASGARPASTTLPAGADLADRFAE	2	Pentoses		___1	0.820747	0.000282252	134.9	114.6	134.9	0.92926	69562000
Dihydroxy-acid dehydratase	P9WKJ5	P9WKJ5	ilvD	S	21	21	DEAASVSTVADIKPRSRDVTDGLEKAAARGM	3	Pentoses		___1	0.819875	0.034062	52.49	11.09	41.48	1.4413	1025100000
Uncharacterized protein Rv0501	P9WKT3	P9WKT3	Rv0501	S	61	61	NPLINRVIAVDAIAPSKDMLRRMGRAEFVRA	2	Pentoses		___1	1	0.00390638	86.898	48.93	78.655	-0.94411	27945000
Uncharacterized protein Rv2891	P9WL33	P9WL33	Rv2891	S	4	4	____________MAKSPARRCTAKVRRVLSR	2	Pentoses		___1	1	0.035676	43.246	12.528	43.246	-3.7076	317370
Uncharacterized protein Rv1271c	P9WM43	P9WM43	Rv1271c	S	3	3	_____________MLSPLSPRIIAAFTTAVG	2	Pentoses		___1	0.97907	0.0351764	42.743	8.8769	42.743	2.1911	3330900
Uncharacterized HTH-type transcriptional regulator Rv1395	P9WMJ1	P9WMJ1	Rv1395	S	341	341	SHAFKRWYGVAPSEYSRRG____________	3	Pentoses		___1	0.789419	0.0223729	49.333	33.794	49.333	-3.76	9824600
Putative cytochrome P450 138	P9WPM3	P9WPM3	cyp138	S	421	421	LRHFTLETTTAAGERSHGRGVAFTPKDGGRV	2	Pentoses		___1	0.999989	0.0171069	58.37	36.172	58.37	-4.4567	12867000
Putative cytochrome P450 135B1	P9WPM9	P9WPM9	cyp135B1	S	18	18	GTSSMGLPPGPRLSGSVQAVLMLRHGLRFLT	2	Pentoses		___1	0.999784	0.0412928	43.544	11.701	43.544	1.7074	58944000
Probable aspartate aminotransferase	P9WQ91	P9WQ91	aspC	S	426	426	RDLAAAIERLGNFLVSYRQ____________	2	Pentoses		___1	0.989067	0.0372096	59.35	29.974	59.35	2.3893	3924700
3-oxoacyl-[acyl-carrier-protein] synthase 1	P9WQD9	P9WQD9	kasA	S	41	41	SPDIESTWKGLLAGESGIHALEDEFVTKWDL	3	Pentoses		___1	0.999526	0.0182156	51.645	30.831	51.645	4.361	355150000
Long conserved protein	Q50732	Q50732	Rv2566	S	29	29	TRCAGRSGVISSAAMSIKVALEHRTSYTFDR	2	Pentoses		___1	0.999997	0.03292	75.479	38.906	75.479	-0.99642	10924000
DNA-binding protein	Q79FW3	Q79FW3	Rv0755A	S	5	5	___________MKELSVAEQRYQAVLAVISD	2	Pentoses		___1	1	0.0321213	42.19	10.43	42.19	-2.4177	2220700
AMP-binding protein	I6Y0X0	I6Y0X0	fadD35	S	134	134	YALRQSGVAMVIAVASFKDADYAAMLAEVGP	2	Hep		___1	0.999995	0.0047973	53.377	21.55	53.377	-4.4873	62597000
Uncharacterized protein	I6Y4U0	I6Y4U0	Rv0789c	S	8	8	________MSRRAIHSGRAAPRRSGNSHLVL	3	Hep		___1	0.999777	0.0304443	43.442	25.107	43.442	1.3772	70842000
Integrase	I6YC39	I6YC39	Rv3430c	S	28	28	IGVRAACAATGRAPASYYRAHSKRLSAQSDT	3	Hep		___1	0.999924	0.0460383	43.184	29.757	43.184	3.1882	23424000
Conserved protein	O06409	O06409	Rv0543c	S	7	7	_________MNRFLTSIVAWLRAGYPEGIPP	3	Hep		___1	0.826901	0.0439064	40.113	18.31	40.113	0.82286	5107400
Uncharacterized protein	O06797	O06797	Rv1762c	S	3	3	_____________MQSSSLDPVASERLSHAE	2	Hep		___1	0.993007	0.00052002	82.417	64.105	82.417	-1.8037	3506400
Conserved protein	O06829	O06829	Rv1429	S	289	289	LACGRVGDGLRGFRASLKQAERVKALALAGG	1	Hep		___1	1	0.0398354	52.299	6.2835	52.299	-0.82657	7320500
Possible long-chain-fatty-acid--CoA ligase FadD12 (Fatty-acid-CoA synthetase) (Fatty-acid-CoA synthase)	O06831	O06831	fadD12	S	531	531	LPRGITGKILRTELQSRVGS___________	3	Hep		___1	0.872479	0.0208139	60.019	24.508	55.549	0.7689	37271000
Amidohydrolase	O07751	O07751	Rv1879	S	4	4	____________MADSAGSDLTRHTAEVPLI	3	Hep		___1	0.769554	0.0278708	43.77	33.783	43.77	-4.3739	45456000
Acyl-CoA dehydrogenase	O53577	O53577	fadE35	S	110	110	GHDISRVVLPESFIQSKRAVIEARQAVRDDA	3	Hep		___1	0.853	0.0193811	49.049	17.231	49.049	2.5552	91555000
Membrane protein	O53962	O53962	Rv1920	S	120	120	ALTRTGVVEGTREITSELMRRGELVMVFPGG	2	Hep		___1	0.902807	0.0375893	55.676	13.567	55.676	-4.3898	103360000
Probable arylsulfatase AtsB (Aryl-sulfate sulphohydrolase) (Sulfatase)	O65931	O65931	atsB	S	879	879	VTVRMLFDSHQPVAASGGRVTLWADDRLIGE	2	Hep		___1	0.99946	0.0247783	46.844	15.35	41.399	-0.13786	54872000
Probable hercynylcysteine sulfoxide lyase	O69668	O69668	egtE	S	4	4	____________MRRSGANSPAGDSLADRWR	2	Hep		___1	0.814954	0.0162414	50.608	17.383	50.608	-3.2498	1653300
Probable sensor histidine kinase TcrY	O69729	O69729	tcrY	S	291	291	GDDPEAVAHAMSRVASETERITRLVEDLLLL	2	Hep		___1	0.999956	0.0142436	69.346	40.283	69.346	2.6585	61733000
Cyclase	P71914	P71914	Rv2435c	S	9	9	_______MTSGEALDSVAESESTPAKKRHKN	3	Hep		___1	0.800656	0.00992573	46.494	20.606	43.598	0.751	33615000
Probable polyketide synthase Pks7	P94996	P94996	pks7	S	484	484	HGNDPVAVPWVLSARSAQALTNQARRLLAWV	2	Hep		___1	0.998988	0.0498291	43.635	15.811	43.635	3.7104	15640000
Major facilitator transporter	P95218	P95218	narK3	S	373	373	NGSVYKMIPSIFEARSHSLQISEAERRQWSR	2	Hep		___1	0.997587	0.0460131	48.091	31.065	48.091	-3.8646	201470000
DNA polymerase	P95226	P95226	Rv0269c	S	9	9	_______MSRMAAPVSLDVHGRQVIVTHPGR	2	Hep		___1	0.999443	0.0359007	40.715	10.461	40.715	-3.0634	17316000
Uncharacterized protein	P96276	P96276	Rv0430	S	53	53	FAGVKEEAIKELFSMSATRYYQVLNALVDRP	2	Hep		___1	0.750809	0.0452254	48.44	11.249	48.44	1.2282	7206800
UPF0182 protein Rv3193c	P9WFL3	P9WFL3	Rv3193c	S	205	205	YIFGGIRLSGRTGALSRSARVQLVSLVGVLV	3	Hep		___1	0.870294	0.0306258	46.481	26.092	46.481	1.5733	6061900
Salicylate synthase	P9WFX1	P9WFX1	mbtI	S	144	144	TPLARVFSPRTRIMVSEKEIRLFDAGIRHRE	2	Hep		___1	1	0.00852422	94.662	50.215	94.662	2.6528	22274000
Exopolysaccharide phosphotransferase CpsY	P9WGD1	P9WGD1	cpsY	S	6	6	__________MPKISSRDGGRPAQRTVNPII	4	Hep		___1	0.929694	0.0331031	42.041	20.375	42.041	-1.1932	3395200
SsrA-binding protein	P9WGD3	P9WGD3	smpB	S	14	14	__MSKSSRGGRQIVASNRKARHNYSIIEVFE	3	Hep		___1	0.955903	0.0335586	40.237	18.023	40.237	1.2826	4842000
Crossover junction endodeoxyribonuclease RuvC	P9WGV9	P9WGV9	ruvC	S	20	20	GVDPGLTRCGLSLIESGRGRQLTALDVDVVR	2	Hep		___1	0.999961	0.0405284	56.916	20.582	56.916	2.8246	30984000
Serine/threonine-protein kinase PknK	P9WI65	P9WI65	pknK	S	349	349	TKYRPSVPTGSLVTRSRLTDILRAGGRRRLI	2	Hep		___1	0.999916	0.00205414	78.556	28.449	78.556	1.8361	34574000
Uncharacterized protein Rv2569c	P9WL93	P9WL93	Rv2569c	S	150	150	NPPEITDAVREYAAPSFLPKRPLVEVLRDLA	3	Hep		___1	1	0.0236952	42.001	25.747	42.001	-2.6936	9507200
Uncharacterized protein Rv0102	P9WM63	P9WM63	Rv0102	S	479	479	GRPPGAREWLTWLLHSRVTTFLSHPITAFVL	2	Hep		___1	0.912679	0.0293434	40.002	25.029	40.002	-0.17817	723300
GTP cyclohydrolase 1	P9WN57	P9WN57	folE	S	2	2	______________MSQLDSRSASARIRVFD	3	Hep		___1	0.999786	0.0275839	41.621	29.978	41.621	-3.3515	25068000
Fumarate reductase iron-sulfur subunit	P9WN89	P9WN89	frdB	S	10	10	______MMDRIVMEVSRYRPEIESAPTFQAY	2	Hep		___1	1	0.000411218	82.749	57.364	41.399	1.1619	53177000
ESX-4 secretion system ATPase EccB4	P9WNR1	P9WNR1	eccB4	S	394	394	GRGPALDAVYLPPGRSAYVAARSLSGGGTGT	2	Hep		___1	1	0.0394163	76.522	36.644	76.522	1.3146	11452000
Putative cytochrome P450 135B1	P9WPM9	P9WPM9	cyp135B1	S	16	16	MSGTSSMGLPPGPRLSGSVQAVLMLRHGLRF	2	Hep		___1	0.999784	0.0412928	43.544	11.701	43.544	1.7074	58944000
Long-chain-fatty-acid--AMP ligase FadD26	P9WQ43;P9WQ45	P9WQ43	fadD26; fadD25	S	533	533;535	DEAAERLGFVKREVTSAISKSHGLSVADLVL;EEVMLKLRSVKREVTSAISKSHSLRVADLVL	2	Hep		___1	0.999915	0.0175389	63.419	12.073	60.91	3.4564	30549000
Monooxygenase	I6X7W8	I6X7W8	Rv3618	S	360	360	AVIPYFKGQLAAPRASHEWARGKRDQLIGRA	2	DeoxyHex		___1	1	0.0388339	73.26	41.838	73.26	2.32	157130000
Possible D-xylulose kinase XylB (Xylulokinase) (Xylulose kinase)	I6Y4K0	I6Y4K0	xylB	S	443	443	WAGPTKERYRRFLALSGSKLA__________	2	DeoxyHex		___1	0.994517	0.0258357	62.717	6.3389	58.981	2.2623	16350000
Uncharacterized protein	I6Y4U0	I6Y4U0	Rv0789c	S	2	2	______________MSRRAIHSGRAAPRRSG	3	DeoxyHex		___1	0.999777	0.0304443	43.442	25.107	43.442	1.3772	70842000
Probable catechol-O-methyltransferase	L0TAD5	L0TAD5	Rv1703c	S	13	13	___MLATIDKFAYEKSMLINVGDEKGTLLDA	2	DeoxyHex		___1	0.969351	0.0211056	59.35	13.67	59.35	3.6068	87271000
DNA ligase C	L0TDE1	L0TDE1	ligC	S	10	10	______MQLPVMPPVSPMLAKSVTAIPPDAS	2	DeoxyHex		___1	1	0.0064124	58.699	6.1207	57.532	3.1056	250380000
Probable dipeptide-transport integral membrane protein ABC transporter DppC	L0TEV4	L0TEV4	dppC	S	261	261	FMMMGDALRDALDPASRAWRA__________	2	DeoxyHex		___1	1	0.00120924	111.17	73.44	87.639	2.2472	257620000
Hypothetical alanine arginine proline rich protein	O05880	O05880	Rv3235	S	86	86	RPHTPQLARRQPIRPSGRAPAAVTSTAKSPR	2	DeoxyHex		___1	0.997132	0.0309574	41.052	19.007	41.052	2.2627	19822000
Conserved protein	O06194	O06194	Rv2619c	S	3	3	_____________MESISLTSLAAEKLAEAQ	2	DeoxyHex		___1	0.964033	0.00307325	72.705	51.257	58.889	-3.6014	61623000
Putative antitoxin VapB8	O06775	O06775	vapB8	S	70	70	PLAVGAHLRDELAKRSADPRLTDELNDLAGH	2	DeoxyHex		___1	1	0.0100243	77.732	50.617	76.827	-4.1194	13177000
Uncharacterized protein	O07250	O07250	Rv0325	S	6	6	__________MGPKGSLRLVKRQPELLVAQH	2	DeoxyHex		___1	1	0.0393597	52.683	30.552	41.302	2.0486	12580000
Acyl-CoA dehydrogenase	O53577	O53577	fadE35	S	106	106	YDRWGHDISRVVLPESFIQSKRAVIEARQAV	3	DeoxyHex		___1	0.853	0.0193811	49.049	17.231	49.049	2.5552	91555000
Carbon monoxide dehydrogenase	O53708	O53708	Rv0373c	S	295	295	ASLLLDKPVKWMEDRSENLTSTGFARDYIMV	3	DeoxyHex		___1	0.911202	0.01396	46.926	36.729	46.926	0.84835	25874000
Membrane protein	O69637	O69637	Rv3669	S	137	137	FLKVRRIRGPRQTIASVKETRTALTPGHDKT	2	DeoxyHex		___1	0.774409	0.0302029	56.729	45.508	50.04	-0.11152	11655000
Esterase	P71778	P71778	lipL	S	41	41	GAADPRFACVVRAFASMFPGRRFGGGALAVY	2	DeoxyHex		___1	1	0.014354	56.563	25.993	43.512	0.30089	35465000
Probable oxidoreductase	P71984	P71984	Rv1726	S	11	11	_____MTATLTKTLGSLDDFRGTLCVPGDPD	3	DeoxyHex		___1	0.888758	0.0295682	46.706	28.897	46.706	-3.8575	114470
Ribonuclease VapC10	P9WFA7	P9WFA7	vapC10	S	6	6	__________MILVDSDVLIAHLRGVVAARD	3	DeoxyHex		___1	1	0.00281684	68.283	62.568	40.113	-3.0925	104740000
Exopolysaccharide phosphotransferase CpsY	P9WGD1	P9WGD1	cpsY	S	5	5	___________MPKISSRDGGRPAQRTVNPI	4	DeoxyHex		___1	0.929694	0.0331031	42.041	20.375	42.041	-1.1932	3395200
Crossover junction endodeoxyribonuclease RuvC	P9WGV9	P9WGV9	ruvC	S	16	16	MRVMGVDPGLTRCGLSLIESGRGRQLTALDV	2	DeoxyHex		___1	0.999961	0.0405284	56.916	20.582	56.916	2.8246	30984000
DNA-directed RNA polymerase subunit alpha	P9WGZ1	P9WGZ1	rpoA	S	4	4	____________MLISQRPTLSEDVLTDNRS	3	DeoxyHex		___1	0.934878	3.31e-05	113.24	85.149	104.86	-0.066244	78468000
tRNA pseudouridine synthase A	P9WHP9	P9WHP9	truA	S	228	228	GTLVTAHVTADAFCWSMVRSLVGALLAVGEH	3	DeoxyHex		___1	0.960303	0.040423	44.382	15.426	44.382	-2.5316	128860000
Uncharacterized PPE family protein PPE13	P9WI35	P9WI35	PPE13	S	404	404	STWADSPRAWPIRAPSRLQVWRTRATTAREC	2	DeoxyHex		___1	1	0.0219718	62.717	32.551	59.205	2.7176	13387000
Serine/threonine-protein kinase PknK	P9WI65	P9WI65	pknK	S	344	344	PPTPATKYRPSVPTGSLVTRSRLTDILRAGG	2	DeoxyHex		___1	0.995338	0.00205414	78.556	28.449	78.556	2.1209	34574000
Putative pterin-4-alpha-carbinolamine dehydratase	P9WI93	P9WI93	Rv1159A	S	29	29	HDLNGWQRAGGVLRRSIKFPTFMAGIDAVRR	2	DeoxyHex		___1	0.919653	0.0320612	43.084	18.031	43.084	-4.0843	1806100
Pyridoxal 5'-phosphate synthase subunit PdxT	P9WII7	P9WII7	pdxT	S	2	2	______________MSVPRVGVLALQGDTRE	2	DeoxyHex		___1	0.998971	0.0279569	48.284	14.409	48.284	-3.4821	324430000
Putative antitoxin VapB37	P9WJ27	P9WJ27	vapB37	S	25	25	DVEQLVRRRMAERQVSFKKALNDAIRDGASG	2	DeoxyHex		___1	1	0.0297757	57.177	25.036	57.177	-0.98271	73768000
Uncharacterized protein Rv0487	P9WKU9	P9WKU9	Rv0487	S	173	173	QNLQAFAHLRPTTMQSAQRDEKELGG_____	3	DeoxyHex		___1	0.99622	0.0152166	65.305	32.782	65.305	0.53557	53001000
Uncharacterized protein Rv1271c	P9WM43	P9WM43	Rv1271c	S	6	6	__________MLSPLSPRIIAAFTTAVGAAA	2	DeoxyHex		___1	0.97907	0.0351764	42.743	8.8769	42.743	2.1911	3330900
Uncharacterized HTH-type transcriptional regulator Rv1395	P9WMJ1	P9WMJ1	Rv1395	S	338	338	STFSHAFKRWYGVAPSEYSRRG_________	3	DeoxyHex		___1	0.789419	0.0223729	49.333	33.794	49.333	-3.76	9824600
PGL/p-HBAD biosynthesis glycosyltransferase Rv2957	P9WMX7	P9WMX7	Rv2957	S	241	241	IRLVIVLVRRWPKVISRAMVMRTVISWRRRR	3	DeoxyHex		___1	0.823589	0.0499831	41.092	10.549	41.092	-0.78943	3243300
Diacylglycerol kinase	P9WP29	P9WP29	dagK	S	2	2	______________MSAGQLRRHEIGKVTAL	2	DeoxyHex		___1	1	0.00568175	60.828	31.054	41.117	-2.8015	101820000
ATP-dependent Clp protease ATP-binding subunit ClpX	P9WPB9	P9WPB9	clpX	S	195	195	TGIIYIDEVDKIARKSENPSITRDVSGEGVQ	3	DeoxyHex		___1	0.991656	0.0313742	51.066	17.688	51.066	0.81356	5820100
Putative cytochrome P450 137	P9WPM5	P9WPM5	cyp137	S	459	459	EFTAVDDEPERIVRRSIMLVPRRGTRVRFRP	2	DeoxyHex		___1	1	0.00762487	74.127	35.105	74.127	-4.3716	44874000
ESX conserved component EccC2. ESX-2 type VII secretion system protein. Possible membrane protein	O05450	O05450	eccC2	S	1206	1206	TTALVAIGEAVMNRFSPQQAQLTLIDPKTAP	3	HexNac(1)OAc_MurNac(2)		___1	0.854312	0.0216173	47.545	37.446	47.545	1.2139	2141700
50S ribosomal protein L24	P9WHB7	P9WHB7	rplX	S	13	13	___MKVHKGDTVLVISGKDKGAKGKVLQAYP	2	HexNac(1)OAc_MurNac(2)		___1	0.998686	0.0356736	49.097	34.462	49.097	-2.0147	41095000
Uncharacterized protein Rv3788	P9WKW7	P9WKW7	Rv3788	S	7	7	_________MSEKVESKGLADAARDHLAAEL	2	HexNac(1)OAc_MurNac(2)		___1	0.927842	0.0333401	55.441	31.286	55.441	-4.3172	2454800
N-acetylglucosaminyl-diphospho-decaprenol L-rhamnosyltransferase	P9WMY3	P9WMY3	wbbL	S	145	145	RDPDGSVYPSARQMPSLIRGGMHAVLGPFWP	2	HexNac(1)OAc_MurNac(2)		___1	1	0.0318322	60.799	8.1157	60.799	-4.1176	33370000
ESAT-6-like protein EsxB	P9WNK5	P9WNK5	esxB	S	84	84	LDEISTNIRQAGVQYSRADEEQQQALSSQMG	3	HexNac(1)OAc_MurNac(2)		___1	0.747444	0.0128236	43.611	35.297	43.611	1.4081	11710000
Calcium dodecin	Q6MX43	Q6MX43	secE2	S	49	49	DIRVARVIEQDMAVDSAGKITYRIKLEVSFK	3	HexNac(1)OAc_MurNac(2)		___1	1	0.000662944	70.197	61.892	70.197	-1.1024	663390
Uncharacterized protein	L7N686	L7N686	Rv0078A	S	151	151	MKLLARDDDRRPQDRSDLRALVDAASPQDIQ	4	HexNac(1)OAc_MurNGly(2)		___1	1	0.0185716	56.359	27.553	50.284	2.7372	29254000
Uncharacterized protein	O50466	O50466	Rv1251c	S	1088	1088	ISMTASSADDVPRGISFLLNRNRLNVAVSRA	2	HexNac(1)OAc_MurNGly(2)		___1	0.999962	0.0232419	91.041	42.537	87.284	-2.2244	356420000
Conserved protein TB16.3	O53519	O53519	Rv2185c	S	77	77	KDTLIMSYEWPEDRQSLSWTLESSSLLKSLE	3	HexNac(1)OAc_MurNGly(2)		___1	0.816118	0.000117706	77.776	67.024	70.373	-2.5986	36968000
Uncharacterized protein	P71644	P71644	Rv2807	S	372	372	TKTEALATARHIDLQSLQPSINRLAKAK___	4	HexNac(1)OAc_MurNGly(2)		___1	0.981365	0.0306091	45.915	20.049	45.915	0.82267	5435100
Nicotinate phosphoribosyltransferase pncB1	P9WJI9	P9WJI9	pncB1	S	170	170	RMVSAAGGRPLIEMGSRRTHERAAVAAARAA	2	HexNac(1)OAc_MurNGly(2)		___1	1	0.0471575	62.714	22.611	55.441	-1.186	533660000
Pup deamidase/depupylase	P9WNU9	P9WNU9	dop	S	331	331	ALQRIYLDRVAKLVDSRDPDPRAADIVETWA	4	HexNac(1)OAc_MurNGly(2)		___1	1	0.0454616	50.805	9.8107	50.805	0.50531	18579000
Polyprenol-phosphate-mannose-dependent alpha-(1-2)-phosphatidylinositol mannoside mannosyltransferase	P9WMZ9	P9WMZ9	Rv2181	S	11	11	_____MSAWRAPEVGSRLGRRVLWCLLWLLA	2	HexNac(1)(OAc)2_MurNGly(2)		___1	1	0.0381921	46.426	13.585	44.447	2.0543	554180000
CRISPR-associated endoribonuclease Cas6	P9WPJ1	P9WPJ1	cas6	S	245	245	AEFGQSVRLSAFRVASAPFAVGAARVPGFTG	4	HexNac(1)(OAc)2_MurNGly(2)		___1	1	0.0145037	59.542	35.793	48.741	1.7853	26762000
DNA ligase C	L0TDE1	L0TDE1	ligC	S	351	351	SCSYAQLERPLTVSLSDIVPGLR________	2	HexNac(1)(OAc)2_MurNac(2)		___1	0.999867	0.042971	62.823	48.132	61.78	-2.452	130290000
Uncharacterized protein	O07254	O07254	Rv0330c	S	4	4	____________MARSIPADRFSAIVAASAR	4	HexNac(1)(OAc)2_MurNac(2)		___1	1	0.0420269	46.891	36.659	46.891	1.0212	5683000
Possible enoyl-CoA hydratase EchA9 (Enoyl hydrase) (Unsaturated acyl-CoA hydratase) (Crotonase)	O53419	O53419	echA9	S	155	155	VGIGFIPDVGGVYLLSRAPGALGLHAALTGA	4	HexNac(1)(OAc)2_MurNac(2)		___1	1	0.028692	47.919	18.791	41.562	-4.2584	5433200
Probable conserved membrane protein	O69658	O69658	Rv3690	S	3	3	_____________MPSIDIDREAAHQAAQRE	4	HexNac(1)(OAc)2_MurNac(2)		___1	1	0.0270144	60.436	40.65	60.436	1.0173	6162900
DNA gyrase subunit A	P9WG47	P9WG47	gyrA	S	506	506	GDDRRTRIIAADGDVSDEDLIAREDVVVTIT	3	HexNac(1)(OAc)2_MurNac(2)		___1	1	0.0366487	50.957	25.298	50.957	-4.4017	11193000
50S ribosomal protein L9	P9WH79	P9WH79	rplI	S	94	94	ALPVKTSADSGKLFGSVTAADVVAAIKKAGG	3	HexNac(1)(OAc)2_MurNac(2)		___1	0.87809	0.0301897	54.103	46.973	42.242	2.9477	3400000
Multifunctional 2-oxoglutarate metabolism enzyme	P9WIS5	P9WIS5	kgd	S	907	907	SLVAEGKLVRLSGQDSRRGTFSQRHSVLIDR	2	HexNac(1)(OAc)2_MurNac(2)		___1	0.999971	0.0223719	77.072	9.9022	77.072	-2.5282	10334000
Possible cell filamentation protein Fic	I6YCN3	I6YCN3	fic	S	163	163	EGNGRSTREFFDLLLSERGSGLDWGKTDLEE	2	HexNac(2)OAc_MurNGly		___1	1	0.0293767	52.58	26.641	52.58	-1.5887	11522000
Conserved protein	O05899	O05899	Rv3256c	S	52	52	IAAAADEGELDLLRGSDRPRSVIWVTGRGTA	3	HexNac(2)OAc_MurNGly		___1	1	0.00196739	61.102	44.703	61.102	-4.4974	2917600
Probable transcriptional regulatory protein (Probably TetR-family)	O06169	O06169	Rv2506	S	209	209	VRARAVLRAMTVAALSAADRCL_________	2	HexNac(2)OAc_MurNGly		___1	0.999967	0.00893004	67.993	36.689	67.993	-1.4349	139490000
Conserved protein	O06547	O06547	Rv1147	S	8	8	________MTSGAAASASRVDHPLFARIWPV	3	HexNac(2)OAc_MurNGly		___1	0.95648	0.0162084	58.596	13.904	44.425	-1.7702	190070000
Possible secreted protease	P71969	P71969	Rv2672	S	8	8	________MATVVGMSRPMTSTAMLVALTCS	2	HexNac(2)OAc_MurNGly		___1	0.979193	0.0470512	41.502	25.87	41.502	-2.0761	6574500
DNA-binding response regulator MtrA	P9WGM7	P9WGM7	mtrA	S	97	97	LTAKTDTVDVVLGLESGADDYIMKPFKPKEL	4	HexNac(2)OAc_MurNGly		___1	0.999985	0.00171007	67.418	53.999	67.418	0.016137	34575000
Serine/threonine-protein kinase PknK	P9WI65	P9WI65	pknK	S	668	668	QMFADFLHRRLERGGSHRVAELHRRASAWFA	3	HexNac(2)OAc_MurNGly		___1	1	0.0372911	63.486	30.365	63.486	-3.1174	637720000
Cell wall synthesis protein Wag31	P9WMU1	P9WMU1	wag31	S	14	14	__MPLTPADVHNVAFSKPPIGKRGYNEDEVD	4	HexNac(2)OAc_MurNGly		___1	0.834821	0.000126379	67.992	63.283	67.992	-4.2673	2078400
Conserved protein	O53486	O53486	Rv2042c	S	76	76	IGPRDITFHRDLDIVSGTVVLRDLELEVAMD	3	HexNac(2)OAc_MurNac		___1	0.93677	0.0279121	47.991	23.138	47.991	-0.099367	116390000
DNA-binding response regulator MtrA	P9WGM7	P9WGM7	mtrA	S	97	97	LTAKTDTVDVVLGLESGADDYIMKPFKPKEL	4	HexNac(2)OAc_MurNac		___1	1	1.42e-05	100.04	74.72	100.04	0.57056	223720000
3-alpha-(or 20-beta)-hydroxysteroid dehydrogenase	P9WGT1	P9WGT1	fabG3	S	174	174	AVRGLTKSTALELGPSGIRVNSIHPGLVKTP	2	HexNac(2)OAc_MurNac		___1	0.999404	0.0377474	43.282	10.962	43.282	2.9258	728510
30S ribosomal protein S1	P9WH43	P9WH43	rpsA	S	103	103	ALVLTKEDKEGRLILSKKRAQYERAWGTIEA	2	HexNac(2)OAc_MurNac		___1	1	0.0201388	66.993	60.992	66.993	3.3023	31130000
Uncharacterized PPE family protein PPE10	P9WI41	P9WI41	PPE10	S	458	458	SGLRNTAVREPSTPGSGIPKSNFYPSPDRES	4	HexNac(2)OAc_MurNac		___1	0.853964	0.0166047	56.404	19.711	50.284	-2.2035	66578000
SL659 acyltransferase papA1	P9WIK9	P9WIK9	papA1	S	453	453	PVARESVTAYLRAIRSVCMRIANGGTAERVG	2	HexNac(2)OAc_MurNac		___1	0.982565	0.0104075	58.37	29.643	58.37	-2.5307	64172000
Glucosyl-3-phosphoglycerate synthase	P9WMW9	P9WMW9	gpgS	S	279	279	DELGAMSRQVIATLLSRCGIPDSGVGLTQFL	3	HexNac(2)OAc_MurNac		___1	0.99842	0.0354554	44.203	30.434	44.203	-1.3468	3372500
Possible DNA polymerase	O06363	O06363	Rv3644c	S	314	314	MKDLERRQKSRQTRASRDALDRALIDLATYF	3	HexNac(1)OAc_MurNac(1)OAc_MurNGly(1)		___1	1	0.003081	99.139	45.761	99.139	2.0665	17606000
Putative diacyglycerol O-acyltransferase Rv3480c	P9WKA7	P9WKA7	Rv3480c	S	108	108	ALASPGDERELGIPVSRLHSHALDLRRPPWE	3	HexNac(1)OAc_MurNac(1)OAc_MurNGly(1)		___1	1	0.0221766	75.109	19.433	75.109	-3.0948	50053000
Uncharacterized protein Rv0964c	P9WKM5	P9WKM5	Rv0964c	S	154	154	PQCRRCRRRTATLRRSSGGGIR_________	2	HexNac(1)OAc_MurNac(1)OAc_MurNGly(1)		___1	0.830732	0.0425545	48.561	21.959	48.561	1.8158	1743800
Uncharacterized protein Rv1945	P9WLQ5;O06603; P9WM55;P9WM57;Q50655	P9WM55	Rv1945; Rv1587c;Rv1148c;Rv1128c;Rv0094c	S	350	350;134;350;349;212	DGAKPLALYHTKRLASPAQRIMLYAKDRGCS;DHGTPLALYHTKRLASPAQRIMLFANDRGCT;DRGKALALYHTKRLASPAQRIMLYAKDSGCS	4	HexNac(1)OAc_MurNac(1)OAc_MurNGly(1)		___1	1	0.0300568	56.011	20.911	56.011	-3.0926	18883000
Putative prophage phiRv2 integrase	P9WMB3	P9WMB3	Rv2659c	S	367	367	QHAAKGRDREIAALLSKLAENQEM_______	3	HexNac(1)OAc_MurNac(1)OAc_MurNGly(1)		___1	1	0.0340056	60.478	30.302	47.574	0.43594	1591700000
Haloalkane dehalogenase 1	P9WMS3	P9WMS3	dhmA1	S	171	171	RTPLPFYVWRAFARYSPVLPAGRLVNFGTVH	2	HexNac(1)OAc_MurNac(1)OAc_MurNGly(1)		___1	1	0.0340002	68.915	8.127	68.915	-2.2832	233360000
Glycerol-3-phosphate dehydrogenase 2	P9WN79	P9WN79	glpD2	S	171	171	FTRAGALRLSPGLKRSSLIGGIRYYDTVVDD	3	HexNac(1)OAc_MurNac(1)OAc_MurNGly(1)		___1	0.89156	0.0128055	57.59	40.359	57.59	0.4784	17627000
DNA ligase B	P9WNV5	P9WNV5	ligB	S	283	283	NRPQRFQVTASRFGRSVDVAAARATQPLSVF	3	HexNac(1)OAc_MurNac(1)OAc_MurNGly(1)		___1	1	0.0464878	58.815	30.597	58.815	-4.056	28766000
2,3,4,5-tetrahydropyridine-2,6-dicarboxylate N-succinyltransferase	P9WP21	P9WP21	dapD	S	45	45	ELTESGTSATSRLAVSDVPVELAALIGRDDD	3	HexNac(1)OAc_MurNac(1)OAc_MurNGly(1)		___1	1	1.95e-05	82.449	76.244	82.449	-1.6995	1633700
Chaperone protein ClpB	P9WPD1	P9WPD1	clpB	S	786	786	QLGKRLAQRRLQLQVSLPAKRWLAQRGFDPV	3	HexNac(1)OAc_MurNac(1)OAc_MurNGly(1)		___1	1	0.04315	41.283	27.32	41.283	-4.3772	44265000
Uncharacterized formamidopyrimidine-DNA glycosylase-like protein	L0T864	L0T864	fpg2	S	154	154	PTCQTGGKALADRRMSRLLK___________	2	HexNac(1)MurNac(1)MurNGly(1)		___1	1	0.0307767	70.912	31.37	70.912	1.0425	6298900
Conserved protein	O53978	O53978	Rv1977	S	30	30	ISSRAWEHPADRTALSALRRLKGFDQILKLM	3	HexNac(1)MurNac(1)MurNGly(1)		___1	1	0.0374526	79.451	48.947	79.451	-3.2105	12512000
Probable acyl-CoA dehydrogenase FadE1	P96808	P96808	fadE1	S	101	101	FGQVKLALLNEIIGRSRWAPSAFGCQAPDSG	3	HexNac(1)MurNac(1)MurNGly(1)		___1	0.975185	0.030873	45.879	7.8583	45.879	-4.4008	54630000
DNA-directed RNA polymerase subunit omega	P9WGY5	P9WGY5	rpoZ	S	93	93	YVGPLVEPGLQEKPLSIALREIHADLLEHTE	4	HexNac(1)MurNac(1)MurNGly(1)		___1	1	0.0338836	63.673	13.84	63.673	1.5455	497860
Uncharacterized PPE family protein PPE10	P9WI41	P9WI41	PPE10	S	458	458	SGLRNTAVREPSTPGSGIPKSNFYPSPDRES	3	HexNac(1)MurNac(1)MurNGly(1)		___1	0.861082	0.00881923	60.434	27.345	60.434	-3.0448	118140000
Proteasome-associated ATPase	P9WQN5	P9WQN5	mpa	S	472	472	LPVHADDLAEFDGDRSACIKAMIEKVVDRMY	2	HexNac(1)MurNac(1)MurNGly(1)		___1	1	0.0164488	59.245	8.1789	57.96	1.1964	81401000
Probable oxidoreductase	I6Y4U4	I6Y4U4	Rv0794c	S	254	254	GRGLADAGVDVRVGVSVRALGRPNPTGPVVL	3	HexNac(2)MurNGly		___1	1	0.04462	48.948	11.348	48.948	0.49011	1976300
Probable 4-hydroxy-2-oxovalerate aldolase MhpE (HOA)	O06334	O06334	mhpE	S	263	263	HLAAVDLDRIFDAARSDMLGRSPQSYGIDPW	3	HexNac(2)MurNGly		___1	1	0.000296004	86.014	70.258	86.014	-4.3101	2583500
Probable cyclase (Adenylyl-or guanylyl-)(Adenylate-or guanylate-)	P71914	P71914	Rv2435c	S	81	81	SLRAAAYERLTQLRESQKRAVETLFSDLTNS	2	HexNac(2)MurNGly		___1	0.902293	0.0381731	53.166	37.504	53.166	1.0988	715250
Probable ATP-dependent helicase Lhr (Large helicase-related protein)	P96901	P96901	lhr	S	1080	1080	EQWCDAEVLRILRRRSLAALRAQAEPVSTAA	3	HexNac(2)MurNGly		___1	1	0.0219932	69.432	31.787	57.463	0.49512	13981000
Riboflavin biosynthesis protein RibBA	P9WHF1	P9WHF1	ribBA	S	6	6	__________MTRLDSVERAVADIAAGKAVI	2	HexNac(2)MurNGly		___1	0.999869	0.00824292	57.885	42.021	51.979	1.3475	2023800000
DNA repair protein RadA	P9WHJ9	P9WHJ9	radA	S	413	413	LAGDIRRVNGMARRLSEAARQGFTIALVPPS	2	HexNac(2)MurNGly		___1	1	0.012219	81.784	38.66	81.784	-1.5828	44807000
GTP 3',8-cyclase 1	P9WJS3	P9WJS3	moaA1	S	13	13	___MSTPTLPDMVAPSPRVRVKDRCRRMMGD	3	HexNac(2)MurNGly		___1	0.996551	0.0150655	47.037	28.673	41.838	-1.4744	230620000
Glutamate-1-semialdehyde 2,1-aminomutase	P9WMN9	P9WMN9	hemL	S	367	367	YTALDANADRLAGLLSEALTDAVVPHQISRA	4	HexNac(2)MurNGly		___1	0.781267	0.00773831	48.824	40.163	48.824	0.52132	1319400
Possible transcriptional regulatory protein	I6Y187	I6Y187	Rv2621c	S	4	4	____________MGVSVIIRSLQEPVGRRRA	3	HexNac(2)MurNac	+	___1	1	0.00561541	82.529	50.059	65.156	-1.0758	238710000
Probable conserved transmembrane protein	I6Y479	I6Y479	Rv3658c	S	194	194	LMRAAQRDVAERQRFSARVSAGMAGARASAA	2	HexNac(2)MurNac		___1	1	0.0478611	57.859	35.119	57.859	-1.2321	9504300
Dihydroorotase	P9WHL3	P9WHL3	pyrC	S	284	284	SYDGVNRVNPPLREASDAVALRQALADGIID	4	HexNac(2)MurNac		___1	1	0.0345537	50.04	40.826	50.04	2.8835	1468900
Pyruvate dehydrogenase E1 component	P9WIS9	P9WIS9	aceE	S	310	310	DGPVRGNGKIIQELESFFRGAGWNVIKVVWG	3	HexNac(2)MurNac		___1	1	0.00283113	89.805	75.899	89.805	0.20636	372580
GTPase Der	P9WNL3	P9WNL3	der	S	304	304	IDASQPLTEQDLRVISMVIEAGRALVLAYNK	3	HexNac(2)MurNac		___1	1	0.0355097	45.368	19.709	45.368	-3.6529	20366000
Putative cytochrome P450 137	P9WPM5	P9WPM5	cyp137	S	459	459	EFTAVDDEPERIVRRSIMLVPRRGTRVRFRP	2	HexNac(2)MurNac		___1	1	0.00611403	71.223	43.481	48.794	-0.6062	170830000
Probable cation-transporting ATPase F	P9WPS9	P9WPS9	ctpF	S	118	118	FIQESKAEAALQGLRSMVHTHAKVVREGHEH	3	HexNac(2)MurNac		___1	0.919792	0.0354917	55.676	10.595	55.676	-1.3508	71720000
4-aminobutyrate aminotransferase	P9WQ79	P9WQ79	gabT	S	3	3	_____________MASLQQSRRLVTEIPGPA	2	HexNac(2)MurNac		___1	0.999683	0.0198791	69.176	12.629	69.176	1.2309	23515000
Methionine--tRNA ligase	P9WFU5	P9WFU5	metG	S	362	362	INTDLANELGNLAQRSLSMVAKNLDGRVPNP	3	HexNac(1)MurNGly(2)		___1	0.863608	0.0302512	58.981	35.962	58.981	0.085771	7182000000
Phosphoribosylformylglycinamidine synthase subunit PurL	P9WHL7	P9WHL7	purL	S	2	2	______________MSPLARTPRKTSVLDTV	3	HexNac(1)MurNGly(2)		___1	0.802161	0.0418797	45.997	37.892	45.997	4.0089	1403500
Diterpene synthase	P9WJ61	P9WJ61	Rv3378c	S	59	59	CNPQYDDYQQAALRQSIRILKMLFEHGIETV	2	HexNac(1)MurNGly(2)		___1	1	0.0263406	70.912	7.3474	58.981	1.3118	36973000
Probable ptidoglycan biosynthesis protein MviN	P9WJK3	P9WJK3	mviN	S	592	592	VTYPERRRLAPPRGKSVVHEPIRRRPPEQVA	2	HexNac(1)MurNGly(2)		___1	1	0.0495627	41.984	15.865	41.984	-4.3181	1750900
Lipoprotein LpqB	P9WK37	P9WK37	lpqB	S	356	356	PGAFGRMPEQTAAAVSRSGRQVASVVTLGRG	2	HexNac(1)MurNGly(2)		___1	0.999898	0.0126995	57.59	43.82	57.59	3.3598	5126300
Putative asparagine synthetase [glutamine-hydrolyzing]	P9WN33	P9WN33	asnB	S	420	420	FDYLPKPLRRSMGKVSKPLPEGMRGKSLLHR	2	HexNac(1)MurNGly(2)		___1	1	0.0392937	65.246	26.228	58.596	1.8057	222470000
Probable transcriptional regulatory protein (Probably TetR/AcrR-family)	O07229	O07229	Rv0302	S	18	18	VPAKKKQQQGERSRESILDATERLMATKGYA	2	HexNac(1)MurNac(2)		___1	0.820913	0.0118378	43.308	31.74	43.308	-1.7064	1462100
Probable conserved lipoprotein LppR	P71740	P71740	lppR	S	186	186	ITDVRVADSVVAATVSLRRGTHSILASVPQA	3	HexNac(1)MurNac(2)		___1	0.973808	0.010575	56.122	28.474	50.207	1.0474	36790000
Methionine--tRNA ligase	P9WFU5	P9WFU5	metG	S	364	364	TDLANELGNLAQRSLSMVAKNLDGRVPNPGE	3	HexNac(1)MurNac(2)		___1	0.863608	0.0302512	58.981	35.962	58.981	0.085771	7182000000
RNA polymerase-binding protein RbpA	P9WHJ5	P9WHJ5	rbpA	S	9	9	_______MADRVLRGSRLGAVSYETDRNHDL	2	HexNac(1)MurNac(2)		___1	1	0.00319465	73.248	51.011	73.248	-2.5038	25416000
N5-carboxyaminoimidazole ribonucleotide synthase	P9WHL9	P9WHL9	purK	S	6	6	__________MMAVASSRTPAVTSFIAPLVA	2	HexNac(1)MurNac(2)		___1	0.987106	0.0186875	64.836	12.841	64.836	0.077044	31593000
Gamma-glutamyl phosphate reductase	P9WHV1	P9WHV1	proA	S	7	7	_________MTVPAPSQLDLRQEVHDAARRA	2	HexNac(1)MurNac(2)		___1	0.999966	0.0445306	68.371	53.227	68.371	-3.2328	8445700
Malate dehydrogenase	P9WK13	P9WK13	mdh	S	83	83	GVEIGSDPQKIFDGVSLALLVGARPRGAGME	3	HexNac(1)MurNac(2)		___1	1	5.57e-05	83.106	74.038	64.52	-1.1436	22647000
Uncharacterized HTH-type transcriptional regulator Rv3095	P9WMG3	P9WMG3	Rv3095	S	4	4	____________MAVSDLSHRFEGESVGRAL	2	HexNac(1)MurNac(2)		___1	0.999615	0.00769893	72.234	23.95	72.234	0.59039	14861000
Probable dehydrogenase. Possible 2-enoyl acyl-CoA hydratase	Q6MWW2	Q6MWW2	Rv3538	S	266	266	TLTVNVWKDGRRLVASVVAPTRDNAVVLSGV	3	HexNac(1)MurNac(2)		___1	0.999842	0.0300115	44.318	16.305	44.318	-1.8344	16953000
Segregation and condensation protein B	I6XCB2	I6XCB2	scpB	S	133	133	LAVVAYRQPVTRARVSAVRGVNVDAVMRTLL	2	HexNacOAc_MurNac		___1	0.999947	0.0233252	45.879	15.329	45.879	1.4072	1352600
Possible transposase	I6Y560	I6Y560	Rv0922	S	7	7	_________MIVRMRSCAQAAKVAEATGGVQ	3	HexNacOAc_MurNac		___1	1	0.0306561	50.354	27.236	42.809	-1.9961	65231000
Probable short-chain type dehydrogenase/reductase	I6YEB6	I6YEB6	Rv2766c	S	174	174	KAALIHVTKQLALELSPRIRVNAICPGVVRT	3	HexNacOAc_MurNac		___1	1	0.0271368	54.416	8.5372	42.19	2.0567	18223000
Probable conserved lipoprotein LpqI	L7N6B0	L7N6B0	lpqI	S	367	367	LDRLEQALRAGELPMSAVDRSVVRVATMKGP	3	HexNacOAc_MurNac		___1	1	0.0123242	53.001	24.455	44.457	1.8058	302330000
Probable conserved lipoprotein LpqI	L7N6B0	L7N6B0	lpqI	S	372	372	QALRAGELPMSAVDRSVVRVATMKGPNPGCG	3	HexNacOAc_MurNac		___1	1	0.0123242	53.001	24.455	44.457	1.8058	310720000
Conserved hypothetical threonine and proline rich protein	O05857	O05857	Rv3209	S	36	36	KAIVGAPAPRTVISTSPRPTAPTSTSPHPSP	2	HexNacOAc_MurNac		___1	0.813582	0.0439916	51.854	13.578	51.854	0.37479	10293000
Uncharacterized protein	O33198	O33198	Rv1697	S	8	8	________MRMSALLSRNTSRPGLIGIARVD	2	HexNacOAc_MurNac		___1	0.999972	0.0119505	62.2	38.677	62.2	2.5291	258850000
Possible membrane acyltransferase	O33362	O33362	Rv0517	S	408	408	PGRRWMRRMVDVKAASARSEPGEPVGSTRYQ	2	HexNacOAc_MurNac		___1	1	0.0161337	65.06	49.679	59.35	-4.1857	58438000
Possible lipid transfer protein or keto acyl-CoA thiolase Ltp4	O53567	O53567	ltp4	S	2	2	______________MSVRDIAVVGFAHAPHV	5	HexNacOAc_MurNac		___1	1	0.0110985	46.892	38.916	46.892	3.0976	7039800
Probable conserved transmembrane protein	O69637	O69637	Rv3669	S	137	137	FLKVRRIRGPRQTIASVKETRTALTPGHDKT	2	HexNacOAc_MurNac		___1	0.832289	0.0237248	49.3	30.676	49.3	-0.72739	1074700
Probable NADH dehydrogenase Ndh	P95160	P95160	ndh	S	140	140	YFGNDHFAEFAPGMKSIDDALELRGRILSAF	4	HexNacOAc_MurNac		___1	1	0.0214393	60.91	14.484	60.91	-0.79142	5370500
Possible metal cation transporting P-type ATPase CtpH	P96271	P96271	ctpH	S	1252	1252	AIRAATVGIGVVAHGSDPARVAADLVLVDGR	4	HexNacOAc_MurNac		___1	0.999729	0.0410681	43.297	31.684	43.297	0.3189	7417400
CRISPR type III-associated RAMP protein Csm3	P9WJF9	P9WJF9	csm3	S	63	63	MIPGTSLKGKVRTLLSRQYGADTETFYRKPN	3	HexNacOAc_MurNac		___1	0.999996	0.0292642	57.559	17.456	57.559	-0.66826	1602100
Cell wall synthesis protein Wag31	P9WMU1	P9WMU1	wag31	S	229	229	TFEREYRTRLKTYLESQLEELGQRGSAAPVD	4	HexNacOAc_MurNac		___1	0.931459	0.00107278	74.46	51.234	74.46	1.3514	78090000
F420H(2)-dependent quinone reductase Rv1261c	P9WP13	P9WP13	Rv1261c	S	4	4	____________MDISRWLERHVGVQLLRLH	2	HexNacOAc_MurNac		___1	1	0.0480808	61.999	7.4499	61.999	2.2913	29751000
Arginine repressor	P9WPY9	P9WPY9	argR	S	91	91	GIYVVPEDGSPVRGVSGGTDRMARLLGELLV	3	HexNacOAc_MurNac		___1	0.834057	0.0315287	40.278	40.278	40.278	-0.69418	12226000
Probable protein archease	P9WQ03	P9WQ03	Rv2630	S	49	49	RCVQAGKPGTSSGHRSVPHTADLRIEAWAPT	2	HexNacOAc_MurNac		___1	0.840935	0.00898906	75.213	7.2319	75.213	-1.9057	8485400
Probable ribonucleotide transport ATP-binding protein mkl	P9WQL5	P9WQL5	mkl	S	165	165	LVGLGGDEKKFPGEISGGMRKRAGLARALVL	2	HexNacOAc_MurNac		___1	1	0.00343991	58.676	17.488	55.401	2.864	9033700
Probable conserved lipoprotein LpqI	L7N6B0	L7N6B0	lpqI	S	367	367	LDRLEQALRAGELPMSAVDRSVVRVATMKGP	3	HexNacOAc_MurNGly		___1	0.863811	0.0123242	48.704	17.315	47.532	1.9712	23910000
Outer membrane channel protein CpnT	O05442	O05442	cpnT	S	427	427	AATLALPGGPLSKLGSKGRDILAGVRGLKER	3	HexNacOAc_MurNGly		___1	1	0.0340266	40.577	27.81	40.577	1.0935	2322400
Probable conserved proline rich membrane protein	O06213	O06213	Rv2164c	S	110	110	LVRPTPMERLAARLTSIDLRPRTLANKVPFV	3	HexNacOAc_MurNGly		___1	0.891857	0.0434304	62.717	19.717	62.717	-0.021792	14979000
Hercynine oxygenase	O69671	O69671	egtB	S	92	92	AFEHSRASRVELPLLSPARARSYCATVRSAA	2	HexNacOAc_MurNGly		___1	0.999992	0.0126321	53.327	19.366	53.327	-2.6119	11254000
CRISPR-associated protein Csm6	P71635	P71635	csm6	S	354	354	APDRVGALEVLGRFESRVRNTAAHEIVSISE	3	HexNacOAc_MurNGly		___1	1	0.0139599	53.001	39.27	53.001	0.94232	42568000
Polyketide synthetase MbtD (Polyketide synthase)	P71719	P71719	mbtD	S	863	863	ARGIADAVTIARVERSGLRQMAPQQAIEASL	3	HexNacOAc_MurNGly		___1	1	0.0148721	76.847	30.476	76.847	-1.4393	9080400
Uncharacterized protein	P71763	P71763	Rv1482c	S	53	53	VELTAQLRAKALWLRSRRRGVLAGYSASAFH	3	HexNacOAc_MurNGly		___1	1	0.0407231	45.161	31.733	45.161	-1.5908	350690
Succinate--CoA ligase [ADP-forming] subunit alpha	P9WGC7	P9WGC7	sucD	S	9	9	_______MTHMSIFLSRDNKVIVQGITGSEA	2	HexNacOAc_MurNGly		___1	0.99259	0.0357525	51.995	23.982	51.995	1.7572	48132000
GTP 3',8-cyclase 1	P9WJS3	P9WJS3	moaA1	S	232	232	HWAWEKVFTKANMLESLEKRYGRIEPLPKHD	4	HexNacOAc_MurNGly		___1	0.998063	0.0439126	55.676	12.676	40.725	0.23548	38682000
Probable transport accessory protein MmpS2	P9WJT3	P9WJT3	mmpS2	S	5	5	___________MISVSGAVKRMWLLLAIVVV	2	HexNacOAc_MurNGly		___1	0.999938	0.0202934	74.415	20.861	74.415	-1.0407	125790000
Uncharacterized protein Rv0959	P9WKN1	P9WKN1	Rv0959	S	4	4	____________MAKSDGDDPLRPASPRLRS	2	HexNacOAc_MurNGly		___1	1	0.00960119	65.252	15.894	51.854	2.9489	29659000
Probable alcohol dehydrogenase adh	P9WQC3	P9WQC3	adh	S	2	2	______________MSDGAVVRALVLEAPRR	2	HexNacOAc_MurNGly		___1	1	0.0238154	77.748	31.378	62.715	-1.1241	118730000
Acyl-CoA dehydrogenase fadE12	P9WQG3	P9WQG3	fadE12	S	9	9	_______MTDTSFIESEERQALRKAVASWVA	3	HexNacOAc_MurNGly		___1	0.978892	0.00630074	69.716	42.073	69.716	-2.0434	99644000
Uncharacterized protein	I6Y4U0	I6Y4U0	Rv0789c	S	8	8	________MSRRAIHSGRAAPRRSGNSHLVL	2	OAcMurNac		___1	0.978535	0.0323875	49.813	29.484	49.813	1.8984	3263400
Dehydrogenase	I6YAU3	I6YAU3	Rv2997	S	244	244	GGRLAAGVEITEPQRSVVVFDTAPTALLRVY	3	OAcMurNac		___1	0.983581	0.00338295	62.891	28.588	62.891	-0.51383	46285000
Methyltransferase	L7N6C0	L7N6C0	Rv0521	S	44	44	VFEELEARRLELEGKSSQEYLDKMRVGLKNW	2	OAcMurNac		___1	0.99926	0.0494106	51.092	11.047	51.092	-0.41778	13684000
Conserved protein	O05296	O05296	Rv1194c	S	242	242	AVGSTRPLTVVAGAASRWAWVTDADGLDIDT	3	OAcMurNac		___1	0.997029	0.0115574	54.598	24.465	54.598	-1.2614	14851000
Probable conserved transmembrane transport protein MmpL13b	O06546	O06546	mmpL13b	S	329	329	YEVFLVSRIREYWLESGAARPARRSVAEVHA	2	OAcMurNac		___1	1	0.0136758	54.416	23.997	45.368	2.2276	46863000
Probable PhiRv1 integrase	O06604	O06604	Rv1586c	S	391	391	VERAEGLLTARQVKISTDIVNAKITKLQARQ	3	OAcMurNac		___1	0.804744	0.00491549	58.487	32.012	58.487	-2.1769	181300000
Possible oxidoreductase	O53537	O53537	Rv2263	S	35	35	TGANSGLGFGLARRLSAAGADVIMAIRNRAK	2	OAcMurNac		___1	0.999977	0.0102927	51.092	14.789	51.092	-0.70518	3957800
ESX-5 secretion-associated protein EspG5	O53943	O53943	espG5	S	40	40	DIRHVAPELRCRPYVSTDSNDWLNEHPGMAV	4	OAcMurNac	+	___1	0.968899	2.52e-06	108.45	91.78	108.45	-0.25206	28716000
Hercynine oxygenase	O69671	O69671	egtB	S	84	84	PAVEGLYDAFEHSRASRVELPLLSPARARSY	2	OAcMurNac		___1	0.999992	0.0138422	53.327	19.366	53.327	-2.5361	2916800
GntR family transcriptional regulator	O86331	O86331	Rv0792c	S	258	258	ERYQFSVTLPRTLPGSGAGIIEKRDFA____	2	OAcMurNac		___1	0.999917	0.0450499	46.819	12.287	46.819	-1.8563	29980000
Putative antitoxin VapB1	P0CW29	P0CW29	vapB1	S	72	72	ASTASPGISRETIEASRRELRGG________	2	OAcMurNac		___1	0.999995	0.0052871	76.035	21.83	76.035	2.2993	21078000
Trehalase	P71741	P71741	Rv2402	S	621	621	IGEVGRAKRLCERLLSFASPLLLYAEEIEPR	3	OAcMurNac		___1	0.891703	0.00229507	57.578	50.703	57.578	-0.43378	19767000
Cobalamin biosynthesis protein CbiX	P95216	P95216	Rv0259c	S	225	225	GTHPGLAQLVANRFRSAVARQQRLHRWHGTP	4	OAcMurNac		___1	1	0.0293631	61.161	35.602	61.161	0.45841	5078300
Probable transcriptional regulatory protein Rv2603c	P9WGA5	P9WGA5	Rv2603c	S	112	112	AVLIECLTDNRNRAASEVRVAMTRNGGTMAD	2	OAcMurNac		___1	0.962232	0.0148659	71.342	9.6636	71.342	-2.7136	10334000
Protein translocase subunit SecA 1	P9WGP5	P9WGP5	secA1	S	879	879	QQRSAVDGGARERAPSALRAKGVASESPALT	2	OAcMurNac		___1	1	0.0120951	66.799	26.113	66.799	-0.027197	139620000
Putative diacyglycerol O-acyltransferase Rv3371	P9WKA9	P9WKA9	Rv3371	S	438	438	RSSRALPSAARRGRPSVPTARARH_______	2	OAcMurNac		___1	0.999976	0.0449937	48.423	33.963	48.423	3.6762	21218000
Putative diacyglycerol O-acyltransferase Rv2285	P9WKB5	P9WKB5	Rv2285	S	5	5	___________MKLLSPLDQMFARMEAPRTP	2	OAcMurNac		___1	1	0.039131	43.308	26.077	43.308	0.26119	183030000
Glycerol-3-phosphate dehydrogenase 2	P9WN79	P9WN79	glpD2	S	171	171	FTRAGALRLSPGLKRSSLIGGIRYYDTVVDD	2	OAcMurNac		___1	0.947937	0.0397435	73.039	7.7867	73.039	-2.9639	12641000
Chaperone protein ClpB	P9WPD1	P9WPD1	clpB	S	408	408	DLVDEAASRLRMEIDSRPVEIDEVERLVRRL	4	OAcMurNac		___1	1	0.000259345	64.522	38.565	64.522	2.7865	10942000
Phthiocerol synthesis polyketide synthase type I PpsD	P9WQE3	P9WQE3	ppsD	S	3	3	_____________MTSLAERAAQLSPNARAA	2	OAcMurNac		___1	0.850164	0.0105702	58.676	27.804	58.676	3.6924	38655000
UvrABC system protein A	P9WQK7	P9WQK7	uvrA	S	607	607	DELLRNKDSITGAYLSGRESIEIPAIRRSVD	5	OAcMurNac		___1	0.992492	0.0169744	42.209	30.441	42.209	0.56148	4365400
Long conserved protein	Q50732	Q50732	Rv2566	S	857	857	THRAEFCIDKLYSPDSARGRLGLLELRGFEM	2	OAcMurNac		___1	0.985144	0.0201247	59.245	27.024	59.245	-0.16166	19552000
Possible methyltransferase/methylase	L7N6C0	L7N6C0	Rv0521	S	45	45	FEELEARRLELEGKSSQEYLDKMRVGLKNWV	2	OAcMurNGly		___1	0.99926	0.0462553	51.092	11.047	51.092	-0.35796	56908000
Probable conserved proline rich membrane protein	O06213	O06213	Rv2164c	S	47	47	NSAPSRRIRSRAGKTSAPGRQARVSRPGPQT	4	OAcMurNGly		___1	0.865378	0.00234785	70.488	38.892	70.488	-2.9608	1079500000
Conserved protein	P95148	P95148	Rv1867	S	28	28	YGQVNHRGDIDAEKQSIEPVDLMAAAARKAA	2	OAcMurNGly		___1	1	0.0366725	43.512	26.572	43.512	-1.5521	6161700
UvrABC system protein C	P9WFC5	P9WFC5	uvrC	S	542	542	AVIGLAKRLEEVWVPSEPDPIIMPRNSEGLY	2	OAcMurNGly		___1	1	0.0115108	48.044	28.035	48.044	-3.6363	61670000
Succinate--CoA ligase [ADP-forming] subunit alpha	P9WGC7	P9WGC7	sucD	S	5	5	___________MTHMSIFLSRDNKVIVQGIT	2	OAcMurNGly		___1	0.985596	0.0357525	51.995	23.982	51.995	1.7572	48132000
Antitoxin VapB28	P9WJ39	P9WJ39	vapB28	S	9	9	_______MALNIKDPSVHQAVKQIAKITGES	2	OAcMurNGly		___1	0.89994	0.0160523	42.743	25.307	42.743	-0.68081	3191800
4-alpha-glucanotransferase	P9WK23	P9WK23	malQ	S	654	654	EEAVLALYRYLGRTPSRLLAVALTDAVGDRR	2	OAcMurNGly		___1	0.830751	0.0219143	66.393	36.849	66.393	-1.3332	32990000
Uncharacterized protein Rv0891c	P9WMV1	P9WMV1	Rv0891c	S	83	83	PPRRRVLIANQGLDVSRLPPTGTVTLLLADV	2	OAcMurNGly		___1	0.999984	0.0250165	51.875	7.5655	51.875	1.4167	5310300
Acyl-CoA dehydrogenase fadE12	P9WQG3	P9WQG3	fadE12	S	5	5	___________MTDTSFIESEERQALRKAVA	3	OAcMurNGly		___1	0.977864	0.00630074	69.716	42.073	69.716	-2.0434	99644000
Mce-family protein Mce1A	Q79FZ9	Q79FZ9	mce1A	S	158	158	RSVTTEINTLFQTLTSIAEKVDPVKLNLTLS	3	OAcMurNGly		___1	0.910276	0.00990508	42.633	21.896	42.633	1.3135	32931000
Aminodeoxychorismate lyase	I6XEK6	I6XEK6	Rv2553c	S	141	141	IQPGFYRMRTEISAASAVARLTDPHNRVGKL	4	HexNac(2)		___1	0.975639	0.0116707	53.252	35.586	51.875	-1.7816	33855000
Peptide synthetase MbtF (Peptide synthase)	O05819	O05819	mbtF	S	529	529	RRADVSRETPVAVALSRGPRYVAAMLAVLKA	2	HexNac(2)		___1	0.999914	0.0363343	44.318	34.63	44.318	3.0078	3584300
Dihydrolipoyllysine-residue acyltransferase component of branched-chain alpha-ketoacid dehydrogenase complex	O06159	O06159	bkdC	S	2	2	______________MSGEDSIRSFPVPDLGE	2	HexNac(2)		___1	0.983357	0.0384344	54.408	48.324	54.408	-4.1524	18502000
Long-chain-fatty-acid--AMP ligase FadD29	P95141	P95141	fadD29	S	601	601	APGSIPVTTSGKVRRSASVERYLHHEFSRLD	3	HexNac(2)		___1	0.932099	0.0270681	60.799	39.8	60.799	3.5381	9567700
Glutamate synthase [NADPH] large chain	P96218	P96218	gltB	S	857	857	KEYTRLVDDQSERMASLRGLLKFRTGVRPPV	2	HexNac(2)		___1	1	0.0241592	91.584	17.599	91.584	-2.4643	9692700
Probable is like-2 transposase	P96360	P96360	Rv1041c	S	15	15	_MRASPADGLAITGLSWKGSRGGSVREVRGG	2	HexNac(2)		___1	0.999994	0.000332165	73.781	36.168	73.781	0.68332	473910000
Ribonuclease VapC24	P9WF87	P9WF87	vapC24	S	3	3	_____________MLSIDTNILLYAQNRDCP	2	HexNac(2)		___1	0.999813	0.00705089	60.518	46.489	60.518	-4.4061	222810000
UPF0053 protein Rv2366c	P9WFP1	P9WFP1	Rv2366c	S	215	215	AREVMVPRTEMIWIESDKTAGQAMTLAVRSG	2	HexNac(2)		___1	0.936205	0.0430225	55.872	17.634	53.775	0.60656	41767000
ESX-1 secretion-associated protein EspC	P9WJD7	P9WJD7	espC	S	88	88	GVDLAKSLRIAAKIYSEADEAWRKAIDGLFT	3	HexNac(2)		___1	1	0.0231287	47.223	37.808	47.223	-0.86894	3183700
Malate synthase G	P9WK17	P9WK17	glcB	S	485	485	TSMEAGPMVRKGTMKSQPWILAYEDHNVDAG	3	HexNac(2)	+	___1	0.999409	7.03e-09	141.53	119.38	141.53	-2.829	46620000
Uncharacterized protein Rv2929	P9WL13	P9WL13	Rv2929	S	5	5	___________MIELSYAPDVAGRRSNWPKG	2	HexNac(2)		___1	1	0.0264366	50.353	25.578	50.353	-4.2143	5865400
Uncharacterized protein Rv2656c	P9WL49	P9WL49	Rv2656c	S	7	7	_________MTAVGGSPPTRRCPATEDRAPA	2	HexNac(2)		___1	0.99009	0.029703	48.794	7.2169	48.794	-2.3412	6464700
Uncharacterized protein Rv1265	P9WM49	P9WM49	Rv1265	S	27	27	PARNRCHVSLPVNAMSLKMKVCNHVIMRHHH	2	HexNac(2)		___1	0.769864	0.0192794	40.715	12.509	40.715	0.88519	6321500
Uncharacterized protein	L7N654	L7N654	Rv1087A	S	95	95	PYRSDGIHASRLAVESVFDALAGRVEL____	3	Hex(1)HexNAc(2)		___1	1	0.0258286	53.569	7.4401	53.569	2.381	27356000
Cyclase	O07732	O07732	lipJ	S	130	130	MNGLVLAADYPERVRSLIVVNGSARPLWAPD	2	Hex(1)HexNAc(2)		___1	0.997637	0.0217908	53.754	19.793	50.978	-3.1506	47599000
Peptidase M23B	O53246	O53246	lppY	S	61	61	TTDADWKPVADALGRSGKLGDNNTAYRINLP	2	Hex(1)HexNAc(2)		___1	1	0.0413948	51.193	14.499	51.193	-3.9865	8819600
LuxR family transcriptional regulator	O53720	O53720	Rv0386	S	344	344	RVEGEVSYRVPSLSLSDEAVEMFCYRAQRVR	3	Hex(1)HexNAc(2)		___1	0.747645	0.0269106	46.964	27.654	46.964	0.45164	1784300
ESX-5 secretion-associated protein EspG5	O53943	O53943	espG5	S	90	90	MKVLAAPDLEVVALLSRGKLLYGVIDDENQP	3	Hex(1)HexNAc(2)		___1	1	0.00331174	55.228	47.331	44.953	-0.70221	3984300
Possible transcriptional regulatory protein (Probably MarR-family)	P71699	P71699	Rv0042c	S	68	68	TQLAEGLHRALSKLISMLRRGDPNGAAAGDL	2	Hex(1)HexNAc(2)		___1	0.999997	0.00784338	68.224	51.003	68.224	-0.31038	111020000
Probable is like-2 transposase	P96360	P96360	Rv1041c	S	4	4	____________MRASPADGLAITGLSWKGS	3	Hex(1)HexNAc(2)		___1	0.990396	0.000332165	73.781	36.168	51.771	1.1001	473910000
UPF0053 protein Rv2366c	P9WFP1	P9WFP1	Rv2366c	S	48	48	ARVDELVRDQRPGAGSLRKVMADRPRYVNLV	2	Hex(1)HexNAc(2)		___1	1	0.0487312	48.796	37.997	40.002	-1.5241	5555000
N5-carboxyaminoimidazole ribonucleotide synthase	P9WHL9	P9WHL9	purK	S	204	204	VAVLVEERVDLRRELSALVARSPFGQGAAWP	3	Hex(1)HexNAc(2)		___1	1	0.00404751	78.903	57.016	64.121	-1.6809	102100000
Dihydrolipoyllysine-residue acetyltransferase component of pyruvate dehydrogenase complex	P9WIS7	P9WIS7	dlaT	S	4	4	____________MAFSVQMPALGESVTEGTV	4	Hex(1)HexNAc(2)		___1	0.804916	2.1e-05	68.49	56.466	67.227	2.2533	156480000
Uncharacterized HTH-type transcriptional regulator Rv0377	P9WMF7	P9WMF7	Rv0377	S	218	218	DGEIATMLRGLAIPESQQRIFQSDAAALEEV	4	Hex(1)HexNAc(2)		___1	1	0.0482967	46.158	23.819	46.158	1.5621	1055800
Possible conserved transmembrane protein	I6YC44	I6YC44	Rv3434c	S	5	5	___________MADASVVARLRSWALAVWHF	2	Hex(2)HexNAc(2)		___1	1	0.00339914	68.846	38.234	45.997	2.9569	15697000
Acyl-CoA dehydrogenase	P95281	P95281	fadE18	S	35	35	LGRGAPVREMAAADGSDRRLWQRLCTELELP	2	Hex(2)HexNAc(2)	+	___1	1	0.00857319	59.245	34.322	59.245	1.2722	2338500
Recombination protein RecR	P9WHI3	P9WHI3	recR	S	128	128	LSGIGPDQLRIRELLSRIGERVDDVDVTEVI	2	Hex(2)HexNAc(2)		___1	1	0.00960182	70.919	36.532	70.919	3.6927	517380000
CDP-diacylglycerol--inositol 3-phosphatidyltransferase	P9WPG7	P9WPG7	pgsA1	S	8	8	________MSKLPFLSRAAFARITTPIARGL	2	Hex(2)HexNAc(2)		___1	0.999513	0.0483989	59.8	30.713	59.8	2.248	77543000
Phosphotyrosine protein phosphatase	I6WXK4	I6WXK4	ptbB	S	228	228	TELAPEVVTFTKARLSDGVLGVRAEYLAAAR	3	MurNGly		___1	1	0.0109151	56.122	32.373	56.122	-3.8298	12152000
Uncharacterized protein	I6X5B0	I6X5B0	Rv2762c	S	47	47	DRKRLISRIQVRQLDSAAVAAKRRHLYYVRP	2	MurNGly		___1	1	0.0073983	68.735	14.185	68.735	-0.55273	54809000
Uncharacterized protein	O05776	O05776	Rv3098c	S	132	132	AINAPRVIAGRFASESVRFPAAAPHGSVPSR	2	MurNGly		___1	0.85515	0.0268731	66.692	36.128	66.692	2.3092	352820000
Probable lipoprotein LpqJ	O06295	O06295	lpqJ	S	4	4	____________MRLSLIARGMAALLAATAL	3	MurNGly		___1	1	0.0409862	43.246	10.723	43.246	1.5172	93078000
FeS-binding protein	O33268	O33268	Rv0338c	S	635	635	KAYEAPRELIGAAGASLTEMPRHADRSFCCG	2	MurNGly		___1	0.999355	0.0429685	46.319	13.09	46.319	1.5507	18411000
Uncharacterized protein	O53405	O53405	Rv1057	S	13	13	___MSVMNGREVARESRDAQVFEFGTAPGSA	3	MurNGly		___1	0.998072	0.0221759	40.577	10.139	40.577	4.4075	3012800
Possible transcriptional regulatory protein (Probably TetR-family)	O53661	O53661	Rv0238	S	69	69	GSKEDLFGACLNREMSRFIDALRSSINFDQS	3	MurNGly		___1	1	0.00384776	73.067	46.097	66.595	0.76927	69083000
ABC transporter ATP-binding/permease protein Rv1747	O65934	O65934	Rv1747	S	444	444	DRTQVVARVLEELEMSKHIDTRVDKLSGGQR	2	MurNGly		___1	1	0.00379057	98.523	69.147	80.229	1.5681	73892000
Putative antitoxin VapB50	O69717	O69717	vapB50	S	115	115	QQETRSNRRAALGELSRDALGELQAALAEKK	2	MurNGly		___1	0.999761	0.0106083	61.78	23.476	61.78	-1.9072	9562600
Hypothetical arginine and alanine rich protein	P71649	P71649	Rv2802c	S	128	128	HWVSPELSERAVARQSRRPDLVVIMPVNDWS	2	MurNGly		___1	1	0.0373277	75.311	8.2786	75.311	-1.9089	141150000
Uncharacterized protein	P71730	P71730	Rv2413c	S	103	103	GTVLVVVHSGGGRAKSLANQLRSMGAQVHPC	2	MurNGly		___1	0.867548	0.0338626	60.799	22.561	60.799	0.20934	4153800
Serine/threonine-protein kinase PknA	P9WI83	P9WI83	pknA	S	263	263	LIEITLVKNPAMRYRSGGPFADAVAAVRAGR	3	MurNGly		___1	1	0.0340723	45.33	34.386	45.33	-2.7724	24695000
Molybdopterin molybdenumtransferase 1	P9WJQ7	P9WJQ7	moeA1	S	3	3	_____________MRSVEEQQARISAAAVAP	6	MurNGly		___1	0.91169	0.000208999	63.918	54.13	63.918	-3.3159	7809200
Uncharacterized protein Rv0955	P9WKN3	P9WKN3	Rv0955	S	7	7	_________MNRVSASADDRAAGARPARDLV	4	MurNGly		___1	0.775262	0.0195178	46.481	24.326	46.481	4.0666	244430000
Uncharacterized protein Rv2716	P9WL43	P9WL43	Rv2716	S	6	6	__________MAIEVSVLRVFTDSDGNFGNP	2	MurNGly		___1	1	0.0396111	82.452	19.034	81.296	-3.8895	33943000
Uncharacterized protein Rv2000	P9WLN7	P9WLN7	Rv2000	S	341	341	ETAGTLLRIDPSVRPSMYRCATVSHLELEQL	2	MurNGly		___1	0.899333	0.0417336	42.599	16.215	42.599	3.4836	2537500
Putative HTH-type transcriptional regulator Rv0890c	P9WMG1	P9WMG1	Rv0890c	S	32	32	GGVGKTRLAIQIASASELRDGLCFVDLAPIT	3	MurNGly		___1	0.970985	0.0284161	48.704	23.769	48.704	0.25839	6218300
ESX-4 secretion system protein EccC4	P9WNA7	P9WNA7	eccC4	S	568	568	PEFVDVFLAIGRVGRSLGMHLLLASQRLDEG	2	MurNGly		___1	0.999991	0.0329177	56.043	8.0516	56.043	0.27792	17165000
Putative amidase AmiB2	P9WQ97	P9WQ97	amiB2	S	450	450	PYDEATLLALAAQIESARPWAHRRPSVS___	2	MurNGly		___1	0.999993	0.0265006	82.171	54.309	82.171	2.4355	9237100
Uncharacterized protein	I6XEH5	I6XEH5	Rv2515c	S	19	19	GHPMWVGWCIIIAMRSIPASVESSVLRWARE	2	MurNac		___1	1	0.000698068	75.378	38.034	75.378	3.7404	31327000
Polyhydroxybutyrate depolymerase	I6XVY0	I6XVY0	lpqP	S	265	265	RVVLLTVDDAGHRWPSFATQTLWRFFAAHFR	2	MurNac		___1	0.999937	0.0188493	54.982	16.348	54.982	3.9234	29775000
Molybdenum cofactor biosynthesis protein MoaD	I6XWG2	I6XWG2	moaD2	S	59	59	IDGLSVRDVRLATVLSRCSYLRDGIVVRDDA	2	MurNac		___1	0.832778	0.0170686	80.231	24.701	80.231	-3.5282	8885700
Possible membrane-anchored thioredoxin-like protein (Thiol-disulfide interchange related protein)	I6YGW6	I6YGW6	Rv3673c	S	104	104	AAALRGVVVVCAGDGSAVDVARALAGRRVVI	2	MurNac		___1	1	0.000333219	78.486	49.722	78.486	3.4578	11532000
Putative pyridoxine/pyridoxamine 5'-phosphate oxidase	O06553	O06553	Rv1155	S	50	50	NVQYHFDPRKLLIQVSIAEPRAKTRNLRRDP	3	MurNac		___1	0.987813	0.0331359	47.774	15.04	42.568	1.2385	43164000
Possible non-heme haloperoxidase Hpx	O53321	O53321	hpx	S	247	247	LVIGGVRDRLTPISQSRRIARTAPNVVGLVE	3	MurNac		___1	0.74038	0.0292355	44.299	6.1839	44.299	1.2337	25089000
Conserved protein	O53961	O53961	Rv1919c	S	2	2	______________MSGRKFSFEVTKTSSAP	3	MurNac		___1	0.999918	0.0233989	48.44	34.476	48.44	2.1833	89923000
Probable acetyl-/propionyl-CoA carboxylase (Beta subunit) AccD2	O86318	O86318	accD2	S	511	511	VIDPRDTRTVLGMCLSAIANGPIKGTSNFGV	2	MurNac		___1	0.970408	0.0106327	48.532	21.874	48.532	0.013319	393280000
Methoxy mycolic acid synthase MmaA3	P0CH91	P0CH91	mmaA3	S	83	83	LEPGMTLLDVGCGWGSVMKRAVERYDVNVVG	3	MurNac		___1	0.981564	0.00348624	46.403	20.599	46.403	0.18169	33026000
Integrase	P71644	P71644	Rv2807	S	232	232	DVAGWLQARDIAQTRSRPYQKNDQAHVESKN	4	MurNac		___1	0.883685	0.0301163	50.207	28.749	50.207	0.72238	42996000
Cobalamin biosynthesis protein CbiX	P95216	P95216	Rv0259c	S	225	225	GTHPGLAQLVANRFRSAVARQQRLHRWHGTP	3	MurNac		___1	1	0.0441983	61.593	38.113	61.593	-0.28905	6257100
UvrABC system protein C	P9WFC5	P9WFC5	uvrC	S	459	459	DYRHFGIREAAGQGRSDDVACIAEVTRRRFL	2	MurNac		___1	1	0.00641043	77.732	13.692	66.692	0.28945	193810000
Hypoxanthine-guanine phosphoribosyltransferase	P9WHQ9	P9WHQ9	hpt	S	191	191	VVGYGLDYDERYRDLSYIGTLDPRVYQ____	4	MurNac		___1	0.995952	0.0373084	58.37	34.994	57.785	-2.1185	259100000
Uncharacterized PPE family protein PPE42	P9WHZ5	P9WHZ5	PPE42	S	12	12	____MNFAVLPPEVNSARIFAGAGLGPMLAA	2	MurNac		___1	0.779694	2.63e-06	148.52	121.85	148.52	2.0163	343990000
Uncharacterized protein Rv2913c	P9WJH9	P9WJH9	Rv2913c	S	296	296	RKGVRMSMLVSADAKSMPLAVHVFGLGTRVL	2	MurNac		___1	0.999331	0.0494069	41.399	6.6448	41.399	-1.6929	11675000
Uncharacterized protein Rv1351	P9WM17	P9WM17	Rv1351	S	5	5	___________MTPRSLPRYGNSSRRKSFPM	3	MurNac		___1	0.999426	0.0260224	52.579	41.414	45.077	2.6748	31861000
Transcriptional regulator ClgR	P9WMH7	P9WMH7	clgR	S	39	39	LREVSDSARVSLGYLSEIERGRKEPSSELLS	4	MurNac		___1	0.978135	0.0181649	42.711	16.887	42.711	-0.39037	15659000
Uncharacterized HTH-type transcriptional regulator Rv1395	P9WMJ1	P9WMJ1	Rv1395	S	338	338	STFSHAFKRWYGVAPSEYSRRG_________	3	MurNac		___1	0.931574	0.00577075	66.595	47.617	64.374	1.368	82396000
ESX-4 secretion system protein EccC4	P9WNA7	P9WNA7	eccC4	S	577	577	IGRVGRSLGMHLLLASQRLDEGRLRGLETHL	2	MurNac		___1	0.999991	0.0329177	56.043	8.0516	56.043	0.27792	17165000
ATP synthase subunit b	P9WPV5	P9WPV5	atpF	S	97	97	QADYDEAMTEARVQASSLRDNARADGRKVIE	2	MurNac		___1	0.889847	0.0367663	44.318	9.633	44.318	3.9887	1589500
Polyketide synthase	I6X8D2	I6X8D2	pks13	S	729	729	WVLAGFGAQHRKMGKSLYLRNEVFAAWIEKV	3	HexNac		___1	1	0.0371357	48.794	34.587	48.794	-0.2806	4337700
Probable PhiRv1 phage related protein	L0TA08	L0TA08	Rv1574	S	7	7	_________MGYKPESERHSTKTDTAIGAAL	3	HexNac		___1	1	0.0190067	55.314	31.159	55.314	4.0795	134960
Conserved protein	O05436	O05436	Rv3909	S	611	611	VQYTAPLREDMLRALSQSLPPDTRNGLAQQR	3	HexNac		___1	0.995971	0.0498571	47.894	23.198	47.894	-1.3788	10962000
Uncharacterized protein	O05776	O05776	Rv3098c	S	130	130	LDAINAPRVIAGRFASESVRFPAAAPHGSVP	2	HexNac		___1	0.85515	0.0268731	66.692	36.128	66.692	2.3092	352820000
Probable transcriptional regulatory protein (Probably TetR-family)	O05858	O05858	Rv3208	S	2	2	______________MSDLAKTAQRRALRSSG	2	HexNac		___1	0.999474	0.0227319	55.531	25.276	55.531	-1.5191	61241000
Muconolactone delta-isomerase	O07243	O07243	Rv0316	S	14	14	__MEFLVTMTTRVPDSMPADAVERVRAREAA	2	HexNac		___1	1	0.0276576	50.04	30.769	50.04	2.4165	1857400
Conserved hypothetical alanine and proline-rich protein	O53338	O53338	Rv3192	S	7	7	_________MIPQPLSQLGDLARRPGRRVLC	2	HexNac		___1	1	0.0123508	71.03	36.28	54.471	0.38113	58060000
Oxidoreductase	O53667	O53667	Rv0245	S	3	3	_____________MNSTNNLTPSSLREAFGH	2	HexNac		___1	0.894512	0.0106516	56.432	14.037	54.416	2.873	112750000
Putative antitoxin VapB50	O69717	O69717	vapB50	S	105	105	RVSLDALLEYQQETRSNRRAALGELSRDALG	2	HexNac		___1	0.974131	0.0106083	61.78	23.476	61.78	-1.9072	9562600
Probable polyketide synthase Pks7	P94996	P94996	pks7	S	252	252	ATPAMFIEFSRQRALSADGRCKAYAGAADGT	2	HexNac		___1	1	0.0312986	51.346	18.083	41.876	-1.9623	644670000
UPF0053 protein Rv2366c	P9WFP1	P9WFP1	Rv2366c	S	48	48	ARVDELVRDQRPGAGSLRKVMADRPRYVNLV	2	HexNac		___1	1	0.00991812	65.305	37.976	65.305	2.3143	716290000
Tryptophan--tRNA ligase	P9WFT3	P9WFT3	trpS	S	7	7	_________MSTPTGSRRIFSGVQPTSDSLH	2	HexNac		___1	0.997439	0.0284428	57.348	30.019	53.756	3.7298	281870000
Superoxide dismutase [Fe]	P9WGE7	P9WGE7	sodB	S	105	105	KPTGELAAAIADAFGSFDKFRAQFHAAATTV	3	HexNac		___1	0.790043	0.024382	50.055	41.259	50.055	-1.9179	1908600
Chromosome partition protein Smc	P9WGF3	P9WGF3	smc	S	5	5	___________MYLKSLTLKGFKSFAAPTTL	2	HexNac		___1	0.999627	0.00620467	69.825	39.64	69.825	-2.4776	83640000
Phthiodiolone/phenolphthiodiolone dimycocerosates ketoreductase	P9WIB7	P9WIB7	Rv2951c	S	166	166	LATIRALWNSNGELISRESPYFPLHNALFDL	2	HexNac		___1	0.93182	0.0316385	46.819	23.143	46.819	4.1324	11744000
Nicotinate-nucleotide pyrophosphorylase [carboxylating]	P9WJJ7	P9WJJ7	nadC	S	4	4	____________MGLSDWELAAARAAIARGL	3	HexNac		___1	1	0.0420688	49.5	21.296	49.5	-2.8373	9414600
Putative uncharacterized protein Rv2628	P9WL65	P9WL65	Rv2628	S	59	59	PRKVQSATIYQVTDRSHDGRTARVPGDEITS	3	HexNac		___1	0.751777	0.0153515	51.147	31.056	51.147	0.028187	31152000
Copper-sensing transcriptional repressor CsoR	P9WP49	P9WP49	csoR	S	44	44	MLESDAYCVDVMKQISAVQSSLERANRVMLH	2	HexNac		___1	0.99953	0.00365028	59.542	16.753	57.348	-3.6584	93697000
Alpha-pyrone synthesis polyketide synthase-like Pks18	P9WPF1	P9WPF1	pks18	S	7	7	_________MNVSAESGAPRRAGQRHEVGLA	2	HexNac		___1	0.972655	0.0491717	41.448	29.582	41.448	-0.84295	115860000
Uncharacterized protein	O53703	O53703	Rv0368c	S	283	283	FSTSLTRLTSVLSHRSAEMALHRANARVTDR	3	HexNacOAc_MurNacMurNGly		___1	0.999956	0.0186702	54.198	33.245	54.198	4.1769	109620000
HTH-type transcriptional repressor KstR	P96856	P96856	kstR	S	203	203	NLLAWLTRRASATDVSKRLDLAVRLLIGDQD	4	HexNacOAc_MurNacMurNGly		___1	0.878115	0.0124809	52.79	35.851	52.79	0.9028	16227000
Serine/threonine-protein kinase PknJ	P9WI67	P9WI67	pknJ	S	50	50	DLPRSEALKVLAAELSRDLDFRARFVREADV	2	HexNacOAc_MurNacMurNGly		___1	1	0.0157541	62.842	24.604	62.842	2.729	441380
Nitrate reductase alpha subunit	P9WJQ3	P9WJQ3	narG	S	28	28	ELLERSGRFFTPGEFSADLRTVTRRGGREGD	4	HexNacOAc_MurNacMurNGly	+	___1	0.973837	0.040259	46.706	24.575	46.706	-2.1613	12167000
Acyltrehalose exporter MmpL10	P9WJU1	P9WJU1	mmpL10	S	889	889	GADYNMLLASRLRDESALGVRSSVIRTVRCT	4	HexNacOAc_MurNacMurNGly		___1	0.999447	0.0159903	42.568	26.594	42.568	4.0698	11708000
N-acetylglucosaminyl-diphospho-decaprenol L-rhamnosyltransferase	P9WMY3	P9WMY3	wbbL	S	295	295	LALRSHLMVRSSLRRSRRRKLKLVEGRH___	3	HexNacOAc_MurNacMurNGly		___1	0.997496	0.0435445	62.717	43.431	62.717	-0.79348	76201000
ESAT-6-like protein EsxB	P9WNK5	P9WNK5	esxB	S	84	84	LDEISTNIRQAGVQYSRADEEQQQALSSQMG	3	HexNacOAc_MurNacMurNGly	+	___1	0.876297	0.0237923	76.015	56.572	76.015	1.5404	62636000
Probable long-chain-fatty-acid--CoA ligase FadD23	P9WQ47	P9WQ47	fadD23	S	3	3	_____________MVSLSIPSMLRQCVNLHP	3	HexNacOAc_MurNacMurNGly		___1	0.908112	0.046338	43.084	21.855	43.084	1.8761	10206000
Probable acyl-CoA dehydrogenase FadE10	P9WQF7	P9WQF7	fadE10	S	166	166	EQKRRFLPRCAAGAISAFLLTEPDVGSDPAR	5	HexNacOAc_MurNacMurNGly		___1	0.827465	0.00579366	49.618	37.119	49.618	-4.0209	44362000
Probable ribonucleotide transport ATP-binding protein mkl	P9WQL5	P9WQL5	mkl	S	192	192	ALVLDPQIILCDEPDSGLDPVRTAYLSQLIM	4	HexNacOAc_MurNacMurNGly		___1	1	0.0254616	41.188	27.173	41.188	1.2857	2081200
Uncharacterized protein	I6XHD1	I6XHD1	Rv3491	S	176	176	LSKQPFSLQLIGPPPSPVQRYPLYCNNIAMC	2	Hex		___1	0.999979	4.42e-22	198.98	185.58	164.93	2.8741	123130000
Penicillin-binding protein PbpB	L0T911	L0T911	pbpB	S	83	83	ARRTRQVVDVGTRGASFVFRHRTGNAVILVL	3	Hex		___1	0.912351	0.0235765	43.798	25.396	43.798	0.27694	11339000
DNA ligase C	L0TDE1	L0TDE1	ligC	S	10	10	______MQLPVMPPVSPMLAKSVTAIPPDAS	2	Hex		___1	1	0.0035431	60.518	27.995	51.276	1.651	507560000
Conserved protein	O05876	O05876	Rv3231c	S	39	39	PVNGTAFAVTPTLRESYAEGDDEELAEVALR	4	Hex		___1	1	0.0328575	43.791	21.736	43.791	-2.3386	3947500
Conserved protein	O06194	O06194	Rv2619c	S	3	3	_____________MESISLTSLAAEKLAEAQ	2	Hex		___1	0.992165	0.000162782	94.363	69.587	94.363	-2.3866	39534000
Probable serine protease HtrA (DEGP protein)	O06291	O06291	htrA	S	217	217	TAEVVDAFTTSKVTLSTTGNAQEPAGRFTKV	2	Hex		___1	0.711733	0.00720934	105.19	72.457	98.898	2.4428	2000800
Possible oxidoreductase	O06413	O06413	Rv0547c	S	23	23	WLTEQITLAGMRPPISPQLLINRPAMQPVDL	2	Hex		___1	0.95444	0.0132245	63.565	52.807	63.565	1.8312	431670
Uncharacterized protein	O06798	O06798	Rv1765c;Rv2015c	S	13	13;13	___MSSTATSGAAVVSPAERVEVLFEELAEL	3	Hex		___1	0.825693	0.000676642	64.2	39.479	62.377	-4.2256	93235000
Conserved protein	O06799	O06799	Rv1766	S	7	7	_________MIGDQDSIAAVLNRLRRAQGQL	2	Hex		___1	0.991779	0.0367068	41.399	15.282	41.399	-1.2617	33858000
Uncharacterized protein	O07251	O07251	Rv0326	S	7	7	_________MVATDFSDVAVAQLRRSAQARG	3	Hex		___1	1	0.00120856	59.116	25.226	59.116	-4.3979	6309200
Probable short-chain dehydrogenase/reductase	O53324	O53324	Rv3174	S	220	220	KEDVLADEMSRQVRASLNVPARERIARLMGN	2	Hex		___1	0.999127	0.0248304	52.579	27.564	52.579	-0.92266	335210000
ABC transporter substrate-binding protein	O53900	O53900	Rv0987	S	215	215	DISTAQELFHMPGRLSHIDLIIKDEATATRI	2	Hex		___1	1	0.00752127	133.12	99.854	94.114	2.4968	45165000
Probable arylsulfatase AtsB (Aryl-sulfate sulphohydrolase) (Sulfatase)	O65931	O65931	atsB	S	158	158	SPMKSVAELSRSTLRSLGAALREAMGKFNPD	1	Hex		___1	1	0.0274121	64.803	10.266	64.803	-2.9457	7568400
Conserved protein	P71737	P71737	Rv2406c	S	92	92	TTVATCTKSDTVDKISVLMTENRVRHVPVLD	2	Hex		___1	0.997458	0.0100477	59.35	43.81	59.35	3.4037	35032000
Putative antitoxin VapB19	P95006	P95006	vapB19	S	22	22	LGKEELELLDRAAKASGASRSELIRRAIHRA	4	Hex		___1	0.794665	0.0309249	43.164	17.606	41.711	-2.4739	241630000
Putative membrane protein insertion efficiency factor	P9WFL9	P9WFL9	Rv3922c	S	2	2	______________MSLSRQSCGRVVRVTGR	2	Hex		___1	0.902419	0.00942858	56.563	19.137	56.563	-3.7174	6282300
50S ribosomal protein L31	P9WHA1	P9WHA1	rpmE	S	3	3	_____________MKSDIHPAYEETTVVCGC	4	Hex		___1	0.999934	5.05e-11	131.43	110.96	131.43	-0.92494	13242000
ESX-1 secretion-associated protein EspI	P9WJC5	P9WJC5	espI	S	248	248	RTDTERNVGKVATGPSIQARLRAEEASGAQL	2	Hex		___1	0.994352	0.0371108	57.177	10.752	57.177	-0.72302	6546400
Nitrate reductase alpha subunit	P9WJQ3	P9WJQ3	narG	S	555	555	GGGICHWFHSDVMYRSVLALLMLTGSMGRNG	4	Hex		___1	0.998659	0.0359965	40.025	26.308	40.025	1.444	12021000
ESX-1 secretion system ATPase EccB1	P9WNR7	P9WNR7	eccB1	S	468	468	KDAALLEHDTLPADPSPRKVPAGASGAP___	3	Hex		___1	0.99805	2.11e-08	134.87	120.83	134.87	4.1565	230900000
ESX-1 secretion system protein EccA1	P9WPH9	P9WPH9	eccA1	S	455	455	SSDIDRLLETNEGLRSRFATRIEFDTYSPEE	3	Hex		___1	0.851256	0.029557	48.741	8.8239	43.084	-0.029974	58872000
Uncharacterized protein Rv2850c	P9WPR3	P9WPR3	Rv2850c	S	368	368	ASPRLRSSPRPSAPPSKIFRTRALRVPGVGT	2	Hex		___1	0.994023	0.0299957	46.462	19.158	46.462	-4.1518	42744000
Meromycolate extension acyl carrier protein	P9WQF3	P9WQF3	acpM	S	97	97	EENPEAAQALRAKIESENPDAVANVQARLEA	3	Hex		___1	1	3.25e-05	80.632	57.27	53.779	1.7765	31046000
Probable transcriptional regulatory protein Mce1R (Probably GntR-family)	Q79G00	Q79G00	mce1R	S	6	6	__________MNAPLSAKPRSQLPLRRAQLS	3	Hex		___1	0.99945	0.0419126	43.808	29.362	43.808	3.7548	821230
GTP-binding protein TypA	O06563	O06563	typA	S	620	620	VRIRKVELAAAARARSRARTKARG_______	2	HexNacMurNGly		___1	1	0.0170522	56.258	32.228	56.258	-1.0417	5640800
DNA or RNA helicase of superfamily II	O50435	O50435	Rv1179c	S	700	700	RSRQPLGVAAPRIPASALTPPVPGQFSPVRL	3	HexNacMurNGly		___1	0.999419	0.0197412	51.265	31.955	51.265	-3.3994	20596000
Putative F420H(2)-dependent quinone reductase Rv3178	O53328	O53328	Rv3178	S	20	20	AGFRKPVPTLLLEHRSRKSGKNFVAPLLYIT	3	HexNacMurNGly		___1	1	0.00269688	67.997	55.205	67.997	-0.0071428	44802000
Isocitrate dehydrogenase	O53611	O53611	icd2	S	206	206	TLDRARNVRMELLAKSGKTIVLKPEVPLDDG	2	HexNacMurNGly		___1	1	0.04497	41.652	14.128	41.652	1.4392	5264000
Methylmalonate-semialdehyde dehydrogenase	O53816	O53816	mmsA	S	6	6	__________MTTQISHFIDGQRTAGQSTRS	2	HexNacMurNGly		___1	0.996871	0.0359655	42.395	24.663	42.395	1.6531	3360800
Uncharacterized protein	O53837	O53837	Rv0826	S	105	105	DHSTFFRERWPRLLRSLYPIGGVVFDGDRAP	2	HexNacMurNGly		___1	1	0.00671325	57.532	30.203	57.532	0.72323	5968600
Putative antitoxin VapB19	P95006	P95006	vapB19	S	25	25	EELELLDRAAKASGASRSELIRRAIHRAYGT	4	HexNacMurNGly		___1	0.794665	0.0309249	43.164	17.606	41.711	-2.4739	241630000
Putative membrane protein insertion efficiency factor	P9WFL9	P9WFL9	Rv3922c	S	4	4	____________MSLSRQSCGRVVRVTGRAS	2	HexNacMurNGly		___1	0.902442	0.00942858	56.563	19.137	56.563	-3.7174	6282300
Epimerase family protein Rv2216	P9WGP7	P9WGP7	Rv2216	S	167	167	QSGARVVLARTGVVLSPAGGMLRRMRPLFSV	3	HexNacMurNGly		___1	0.999855	0.027322	49.423	30.1	49.423	-3.7167	17296000
ESX-1 secretion-associated protein EspA	P9WJE1	P9WJE1	espA	S	361	361	HPSSGASKGTTTKKYSEGAAAGTEDAERAPV	4	HexNacMurNGly		___1	0.999626	0.000412661	85.457	68.578	85.457	-4.2344	6148100
Uncharacterized protein Rv3292	P9WL01	P9WL01	Rv3292	S	57	57	NSDYLTRHRRAERLGSLQRVTAERHGAIRVG	2	HexNacMurNGly		___1	0.84861	0.0387212	40.715	12.853	40.715	0.34787	3367500
Uncharacterized protein Rv1509	P9WLW3	P9WLW3	Rv1509	S	24	24	NRVNACMDGFLARIRSHVDAHAPELRSLFDT	4	HexNacMurNGly		___1	1	0.0369911	62.088	35.359	56.951	-2.7117	16954000
Probable enoyl-CoA hydratase echA8	P9WNN9	P9WNN9	echA8	S	143	143	GQPEIKLGVLPGMGGSQRLTRAIGKAKAMDL	3	HexNacMurNGly		___1	0.863811	0.00964961	53.001	25.852	47.532	1.5088	90843000
Iron-dependent extradiol dioxygenase	P9WNW7	P9WNW7	hsaC	S	241	241	VGLCLDRALRRKVPMSATLGRHVNDLMLSFY	2	HexNacMurNGly		___1	0.815803	0.0327506	47.187	20.48	47.187	2.0274	64856000
Sulfate/thiosulfate import ATP-binding protein CysA	P9WQM1	P9WQM1	cysA	S	136	136	VVGLSGFQSRYPNQLSGGQRQRMALARALAV	2	HexNacMurNGly	+	___1	0.89033	0.014012	51.346	40.133	41.029	1.1198	8826200
Uncharacterized protein	I6X4J0	I6X4J0	Rv2522c	S	333	333	AAASNTLIPRARAKISIRVAPGGDATAHLDA	6	HexNacMurNac		___1	0.859178	0.00347719	50.827	39.304	50.827	-4.3246	5632100
Polyketide synthase	I6X8D2	I6X8D2	pks13	S	1150	1150	GARLVTTMTRHPGGASVQVHARIDESFTLVY	4	HexNacMurNac		___1	1	0.0015526	67.964	50.938	67.964	-1.9166	199770
Probable short-chain type dehydrogenase/reductase	O06348	O06348	Rv3485c	S	201	201	ASNTHRWFGAYGVTKSAVDHMMKLAADELGP	4	HexNacMurNac		___1	0.949778	0.000623685	59.585	51.271	59.585	3.5391	999730
DNA or RNA helicase of superfamily II	O50435	O50435	Rv1179c	S	711	711	RIPASALTPPVPGQFSPVRLARGAVAAVSVV	3	HexNacMurNac		___1	0.999381	0.0197412	51.265	31.955	51.265	-3.3994	20596000
Probable short-chain dehydrogenase/reductase	O53324	O53324	Rv3174	S	214	214	DGIEAGKEDVLADEMSRQVRASLNVPARERI	3	HexNacMurNac		___1	1	0.0336451	45.88	10.458	45.88	3.7015	61967000
Lipid-transfer protein	O53567	O53567	ltp4	S	2	2	______________MSVRDIAVVGFAHAPHV	5	HexNacMurNac		___1	1	0.00685361	46.892	39.318	46.892	3.5163	7039800
Uncharacterized protein	O53954	O53954	Rv1805c	S	4	4	____________MTASVVATSRERHSHKAAK	3	HexNacMurNac		___1	0.749533	0.0285442	49.081	18.107	49.081	-4.2706	13855000
Sensor-type histidine kinase PrrB	P9WGK7	P9WGK7	prrB	S	13	13	___MNILSRIFARTPSLRTRVVVATAIGAAI	2	HexNacMurNac		___1	0.9624	0.0219067	50.284	11.501	50.284	-1.3727	2292600
Protein translocase subunit SecY	P9WGN3	P9WGN3	secY	S	3	3	_____________MLSAFISSLRTVDLRRKI	2	HexNacMurNac		___1	0.707407	0.0359084	51.335	19.957	51.335	0.86169	6349400
Putative zinc metalloprotease Rip3	P9WHR1	P9WHR1	rip3	S	304	304	ITGLVALRQLRDVAPSRRSTTSVGDIALPLH	2	HexNacMurNac		___1	1	0.00726881	97.596	47.477	97.596	-4.4145	7625400
2,3-bisphosphoglycerate-dependent phosphoglycerate mutase	P9WIC9	P9WIC9	gpmA	S	6	6	__________MANTGSLVLLRHGESDWNALN	2	HexNacMurNac		___1	0.99523	0.03584	48.794	18.985	46.158	-2.6129	242030000
Uncharacterized protein Rv0966c	P9WKM1	P9WKM1	Rv0966c	S	4	4	____________MSNSAQRDARNSRDESARA	3	HexNacMurNac		___1	0.792454	0.0443458	57.103	7.29	47.067	-1.4678	29957000
Uncharacterized HTH-type transcriptional regulator Rv1353c	P9WMD3	P9WMD3	Rv1353c	S	168	168	AVSVHVRGSVVLDRLSRKSQSAGSGPSAIEH	2	HexNacMurNac		___1	0.999998	0.0305474	83.265	11.764	83.265	-4.4823	5686400
Probable helicase HelY	P9WMR1	P9WMR1	helY	S	627	627	KRVEHRQPRVRRDLASALRSAAAGLVIPAAR	4	HexNacMurNac		___1	1	0.0446062	42.629	21.257	42.629	1.9448	3394700
N-acetylglucosaminyl-diphospho-decaprenol L-rhamnosyltransferase	P9WMY3	P9WMY3	wbbL	S	284	284	RAPLRWTLRGSLALRSHLMVRSSLRRSRRRK	2	HexNacMurNac		___1	0.999974	0.0255424	50.04	23.367	48.794	-0.62354	42040000
Uncharacterized FtsW-like protein	P9WN99	P9WN99	rodA	S	210	210	IFFSAVLVAKRGLFTSAGKHLLGMTLPRPRD	3	HexNacMurNac		___1	0.856733	0.000734745	63.184	50.702	63.184	1.7162	7859000
3-hydroxybutyryl-CoA dehydrogenase	P9WNP7	P9WNP7	fadB2	S	2	2	______________MSDAIQRVGVVGAGQMG	3	HexNacMurNac		___1	1	0.0230364	60.788	39.416	60.788	3.3038	977170
Iron-dependent extradiol dioxygenase	P9WNW7	P9WNW7	hsaC	S	5	5	___________MSIRSLGYLRIEATDMAAWR	2	HexNacMurNac		___1	0.999874	0.0489248	56.011	30.274	56.011	2.3708	663090000
F420H(2)-dependent quinone reductase Rv1261c	P9WP13	P9WP13	Rv1261c	S	72	72	SLTYARDGDAYLIVASKGGDPRSPGWYHNLK	4	HexNacMurNac		___1	0.999283	0.00656216	44.312	32.896	44.312	4.35	2231600
60 kDa chaperonin 1	P9WPE9	P9WPE9	groEL1	S	317	317	DAGMVLREVGLEVLGSARRVVVSKDDTVIVD	2	HexNacMurNac		___1	1	0.0477696	47.823	26.376	47.823	1.4704	20798000
Probable sensor histidine kinase TcrY	O69729	O69729	tcrY	S	311	311	ITRLVEDLLLLARLDSGRPLERGPVDMSRLA	4	AraGlc		___1	1	0.0451703	46.158	25.855	46.158	-4.3608	1495300
Universal stress protein Rv2028c	P9WFD9	P9WFD9	Rv2028c	S	202	202	CRQSGVGDTGDDVRASLDRWLARWQPRYPDV	4	AraGlc		___1	1	0.0498596	44.349	24.562	44.349	1.5975	321870
Uncharacterized HTH-type transcriptional regulator Rv0081	P9WMI7	P9WMI7	Rv0081	S	98	98	AELLAVARKVLARVLSDRVAVLEDLRAGGSA	4	AraGlc		___1	1	0.00862912	59.898	24.674	51.875	2.8787	16575000
Cell wall synthesis protein Wag31	P9WMU1	P9WMU1	wag31	S	167	167	AEARQRADAMLADAQSRSEAQLRQAQEKADA	4	AraGlc		___1	1	0.00111148	63.025	52.381	63.025	3.6243	10673000
Probable GTPase Rv1496	P9WPZ1	P9WPZ1	Rv1496	S	222	222	DGEHHKEARLAARELSAAIRLIYPREALWRP	3	AraGlc		___1	1	0.0168206	74.301	24.878	74.301	1.3056	17331000
RNA polymerase sigma factor SigA	P9WGI1	P9WGI1	sigA	S	512	512	GVTRERIRQIESKTMSKLRHPSRSQVLRDYL	2	AraGlc		___1	0.899665	0.0294091	47.823	19.81	47.823	3.4534	2981700
Conserved protein	O06412	O06412	Rv0546c	S	20	20	ASRMLLRPADYQRSLSFYRDQIGLAIAREYG	4	AraGlc		___1	0.870545	0.0406572	40.552	21.494	40.552	-2.8646	81708000
Phosphoribosylformylglycinamidine synthase subunit PurL	P9WHL7	P9WHL7	purL	S	2	2	______________MSPLARTPRKTSVLDTV	4	AraGlc		___1	0.786975	0.031459	44.309	32.462	44.309	-2.4911	937640
Probable pyruvate, phosphate dikinase PpdK	O06579	O06579	ppdK	S	309	309	EDSQLWLLQTRGAERSAQAAVRLALQLHHEG	2	UDP-DeoxyHex		___1	1	0.0290803	63.486	10.316	50.878	0.29658	25420000
Conserved hypothetical transmembrane protein	P71796	P71796	Rv1517	S	27	27	MAIDPARLGLAVVMLSRRRPMLNLFAFWVGG	2	UDP-DeoxyHex	+	___1	1	0.0292607	48.561	11.37	42.869	-2.3277	22507000
50S ribosomal protein L28-1	P9WHB1	P9WHB1	rpmB1	S	52	52	AYYLPSEDRRIKVRVSAQGIKVIDRDGHRGR	2	UDP-DeoxyHex		___1	1	0.00858566	71.889	20.162	70.028	1.1763	39894000
Pyrroline-5-carboxylate reductase	P9WHU7	P9WHU7	proC	S	15	15	_MLFGMARIAIIGGGSIGEALLSGLLRAGRQ	5	UDP-DeoxyHex		___1	0.893146	0.0013271	44.254	38.582	44.254	-3.2718	8420300
Probable resolvase	I6XFU1	I6XFU1	Rv2979c	S	105	105	TEVGSAFNEHRRKFLSLLRDPSVHRIVVEHR	3	UDP-HexNac		___1	1	0.0346618	58.596	53.813	58.596	-0.69646	630970
DNA ligase C	L0TDE1	L0TDE1	ligC	S	10	10	______MQLPVMPPVSPMLAKSVTAIPPDAS	2	UDP-HexNac		___1	1	0.0116455	50.284	6.6792	42.21	1.2318	559220000
ESX-5 secretion-associated protein EspG5	O53943	O53943	espG5	S	90	90	MKVLAAPDLEVVALLSRGKLLYGVIDDENQP	3	UDP-HexNac		___1	1	0.00576043	44.052	41.233	44.052	4.4852	112650
Uncharacterized protein Rv2913c	P9WJH9	P9WJH9	Rv2913c	S	608	608	KSGRYLRAGELGAALSRSA____________	2	UDP-HexNac		___1	1	0.00536469	89.698	49.696	89.698	-2.8549	33777000
Laccase domain protein Rv2149c	P9WKD5	P9WKD5	Rv2149c	S	151	151	GAQRGVVVRALEVMLSLGAQVRDISALLGPA	2	UDP-Hex		___1	1	0.00894738	54.608	17.914	54.608	1.9264	13524000
Uncharacterized protein Rv1526c	P9WLV1	P9WLV1	Rv1526c	S	171	171	VRATMKVSWRLYAYVSKDADRAQRRELGLPP	2	UDP-Hex		___1	1	0.00961517	66.504	29.351	66.504	-1.5387	19467000
NADH dehydrogenase	P95160	P95160	ndh	S	140	140	YFGNDHFAEFAPGMKSIDDALELRGRILSAF	4	UDP-HexN		___1	1	0.0305454	45.137	15.327	45.137	-3.0025	1277100
HTH-type transcriptional regulator Mce2R	P9WMG5	P9WMG5	mce2R	S	59	59	LGVSRPAVREALKRLSAAGLVEVRQGDVTTV	2	UDP-HexN		___1	1	0.0147913	59.757	12.938	59.757	-3.6941	59474000
Phosphate ABC transporter substrate-binding protein	O33182	O33182	Rv1680	S	140	140	AILPLYYLRRAGIAESDLQVIRFDTDIGKHG	3	UDP-Pent		___1	1	0.0149624	42.947	36.065	42.947	-2.9909	78635000
Phosphoglycerate mutase	P96241	P96241	Rv3837c	S	2	2	______________MSGRLVLLRHGQSYGNV	3	UDP-Pent		___1	1	0.0432976	43.246	12.992	43.246	-1.1003	10381000
GDP-mannose-dependent alpha-mannosyltransferase	P9WMY5	P9WMY5	mgtA	S	230	230	LAPEKHVDRLTGLAASGAVRLVIVGDGIDRA	2	UDP-Pent		___1	0.940795	0.0356878	43.769	18.931	43.769	3.2718	1943300
ESX-5 secretion system protein EccC5	P9WNA5	P9WNA5	eccC5	S	1056	1056	IELRLAAVEDAKLVRSRFAKDVPVKPGRGMV	3	UDP-Pent		___1	1	0.0162551	47.712	16.641	43.991	4.3803	184330000
Probable arabinosyltransferase C	P9WNL5	P9WNL5	embC	S	18	18	TEAAPPRIAVRLPSTSVRDAGANYRIARYVA	2	UDP-Pent		___1	0.873039	1.21e-05	109.29	94.128	109.29	3.126	132430000
Error-prone DNA polymerase	P9WNT5	P9WNT5	dnaE2	S	360	360	PFDVPDGHTEDSWLRSLVMAGARERYGPPKS	3	UDP-Pent		___1	1	0.0306627	57.281	7.2415	57.281	-2.98	676510
D-3-phosphoglycerate dehydrogenase	P9WNX3	P9WNX3	serA	S	2	2	______________MSLPVVLIADKLAPSTV	2	UDP-Pent		___1	1	0.00759535	69.954	36.403	69.954	1.9532	17239000
Acyl-[acyl-carrier-protein] dehydrogenase MbtN	P9WQF9	P9WQF9	mbtN	S	5	5	___________MTAGSDLDDFRGLLAKAFDE	4	UDP-Pent		___1	0.843705	0.0264742	46.318	23.092	46.318	-1.6029	80439000
Transcriptional regulator	L7N689	L7N689	trcR	S	172	172	ADEALRVGDLTLDGASREVTRDGTPISLSST	2	UDP-MurNac		___1	0.999754	0.0351408	64.265	22.612	64.265	-1.1908	32352000
Probable transcriptional regulatory protein (Probably TetR/AcrR-family)	P96415	P96415	Rv0232	S	34	34	EAAEAEFGAHGFSRGSLNVIARRAGVAKGSL	3	UDP-MurNac		___1	0.852687	0.0305327	46.891	25.99	46.891	0.63745	1497700
Alpha-(1->3)-arabinofuranosyltransferase	P96419	P96419	aftD	S	382	382	VLGLAQLLSRVPLPGSAPRPAWLRAFAHPER	2	UDP-MurNac		___1	1	0.0336071	77.674	51.072	77.674	2.3006	148970000
Probable sulfate transporter Rv1739c	P9WGF7	P9WGF7	Rv1739c	S	373	373	LGALVVYAALRLIDLSEFRRLARFRRSELML	2	UDP-MurNac		___1	1	0.00630642	79.469	28.862	54.549	-1.7803	171080000
Possible transcriptional regulatory protein	I6Y187	I6Y187	Rv2621c	S	32	32	RRAVLRALCASRVPMSIAAIAGKLGVHPNTV	2	UDP-MurNGly		___1	1	0.0395013	45.68	32.172	42.599	-3.1866	359570000
DNA ligase C	L0TDE1	L0TDE1	ligC	S	10	10	______MQLPVMPPVSPMLAKSVTAIPPDAS	3	UDP-MurNGly		___1	1	0.0402538	41.644	10.254	41.644	3.6388	13588000
Probable PhiRv1 phage protein	O06612	O06612	Rv1578c	S	17	17	PRPPKPARLKLVEGRSPGRDSGGRKVPESPK	2	UDP-MurNGly		___1	1	0.0133773	77.282	61.901	58.815	3.8017	65184000
Possible transcriptional regulatory protein (Probably MarR-family)	P71699	P71699	Rv0042c	S	132	132	TVAIRRLEKIGLVKRSRDPSDLRAVLVDITP	2	UDP-MurNGly		___1	1	0.0209039	71.949	9.2908	55.441	1.9908	16167000000
Possible dTDP-glucose 4,6-dehydratase	P72050	P72050	Rv3784	S	283	283	RDARPGEVQRFPADISLAKSIGFQPQVEIWD	3	UDP-MurNGly		___1	1	0.010082	57.136	16.044	40.025	-1.6847	321740000
Uncharacterized protein	P96214	P96214	Rv3863	S	11	11	_____MAGERKVCPPSRLVPANKGSTQMSKA	2	UDP-MurNGly		___1	0.999986	0.00515602	72.879	31.453	72.879	1.4605	147740000
Aspartate--tRNA(Asp/Asn) ligase	P9WFW3	P9WFW3	aspS	S	550	550	AFGWDRTTALLAGMDSIREVIAFPKTGGGVD	2	UDP-MurNGly		___1	0.999108	0.0280368	56.729	41.158	56.729	-2.0951	5895200
Protein GrpE	P9WMT5	P9WMT5	grpE	S	90	90	RALRDQQAAADRAKASVVSQLLGVLDDLERA	3	UDP-MurNGly		___1	0.826233	0.00504657	45.704	35.237	45.704	0.080758	2161900
Electron transfer flavoprotein subunit alpha	P9WNG9	P9WNG9	etfA	S	254	254	YYPGQFQVGQTGKTVSPQLYIALGISGAIQH	4	UDP-MurNGly		___1	0.730914	0.036226	43.534	31.338	43.534	1.6706	610770
Transcriptional regulatory protein TcrA	O07776	O07776	tcrA	S	138	138	KPFNLDELFARLRALSRRGPIPRPPTLEAGD	2	ADP-Hex		___1	0.999999	0.0257234	61.815	43.677	61.815	-2.5358	5396000
50S ribosomal protein L7/L12	P9WHE3	P9WHE3	rplL	S	5	5	___________MAKLSTDELLDAFKEMTLLE	3	ADP-Hex		___1	0.87634	0.0015178	69.602	51.506	69.602	-3.8553	33827000
Siderophore exporter MmpL5	P9WJV1	P9WJV1	mmpL5	S	479	479	VINKIAKAIFAVEGISRVQAITRPDGKPIEH	3	ADP-Hex		___1	1	0.0486875	47.062	7.4372	42.095	-3.4001	202270000
3-oxoacyl-ACP synthase	P95029	P95029	fas	S	2298	2298	DGAYGEAKSALDAVVSRWHAESSWAARVSLA	2	ADP-Pent		___1	0.999656	0.0288915	74.255	29.282	74.255	2.1016	29634000
Epimerase family protein Rv2216	P9WGP7	P9WGP7	Rv2216	S	181	181	LSPAGGMLRRMRPLFSVGLGARLGSGRQYMS	2	ADP-Pent		___1	1	0.0217688	49.368	24.151	44.309	3.9225	17331000
Possible transcriptional regulatory protein	I6Y187	I6Y187	Rv2621c	S	4	4	____________MGVSVIIRSLQEPVGRRRA	3	ADP-DeoxyHex		___1	1	0.031954	42.743	24.013	42.743	4.0507	274450000
ATPase	O53314	O53314	moxR3	S	306	306	RPEMWVRKIAGADVVSELLRRLPVPRISGT_	5	ADP-DeoxyHex		___1	1	0.015724	42.031	15.913	42.031	-1.5793	3915400
ESX-4 secretion system protein EccC4	P9WNA7	P9WNA7	eccC4	S	1194	1194	VLASLRDLGCRALLMSGRPDEGALFGSSRPM	2	ADP-DeoxyHex		___1	1	0.0165287	66.994	45.447	60.961	-3.6167	209840000
Type B diterpene cyclase	O50406	O50406	Rv3377c	S	161	161	ELVGVREQKLRKLGGSKINKHITAAFSVELA	2	ADP-HexN		___1	0.998717	0.0122423	65.672	37.249	65.672	1.0813	14277000
Threonine--tRNA ligase	P9WFT5	P9WFT5	thrS	S	308	308	FHPKGGIVRRELEDYSRRKHTEAGYQFVNSP	2	ADP-HexN		___1	1	0.0447193	70.912	49.406	68.422	-0.26184	67068000
Chromosome partition protein Smc	P9WGF3	P9WGF3	smc	S	485	485	AELQSAERAAERQVASLRARIDALAVGLQRK	2	ADP-HexN		___1	1	0.0490156	47.198	11.318	47.198	-0.0032401	1626000
Phosphate acetyltransferase	P9WHP1	P9WHP1	pta	S	618	618	DAAVEPSVAATKLRDSPVAGRATVLIFPDLN	4	ADP-HexN		___1	1	0.0375198	43.083	23.296	43.083	0.42112	250070
ABC transporter	I6Y2I9	I6Y2I9	Rv3092c	S	22	22	GLLDHVAVLARLAAASIDDIGAAAGRATAKA	3	ADP-HexNac		___1	1	0.0136177	49.298	19.754	48.112	0.48044	21726000
2-oxoglutarate oxidoreductase subunit KorA	O53182	O53182	korA	S	190	190	KDGQRAKNMFALGLLSWMYGRELEHSEAFIR	3	ADP-MurNac		___1	0.971275	0.0433328	47.915	24.083	47.915	0.24301	66303000
Translation initiation factor IF-3	P9WKJ9	P9WKJ9	infC	S	128	128	GSKVKVTIMFRGREQSRPELGYRLLQRLGAD	2	ADP-MurNac		___1	0.99934	0.0478153	43.442	13.908	43.442	2.9016	7942700
Conserved alanine and leucine rich protein	I6YA29	I6YA29	Rv2714	S	83	83	ELVASFAIDELLDYRSRRPLMTFKTDHFTHS	2	ADP-Hept		___1	0.996199	0.0286807	52.403	29.911	52.403	1.1823	10470000
DNA ligase C	L0TDE1	L0TDE1	ligC	S	10	10	______MQLPVMPPVSPMLAKSVTAIPPDAS	3	ADP-Hept		___1	1	0.0332973	40.025	22.806	40.025	-3.2034	16887000
Possible molybdopterin biosynthesis protein MoeX	O33183	O33183	moeX	S	172	172	TNGMVFKGRGRRALESLPRGLALQISLDSAT	3	ADP-Hept		___1	1	0.0324397	63.486	24.338	46.566	-0.10899	77696000
Probable ribonucleotide transport ATP-binding protein mkl	P9WQL5	P9WQL5	mkl	S	165	165	LVGLGGDEKKFPGEISGGMRKRAGLARALVL	3	ADP-Hept		___1	1	0.0113304	48.704	28.497	48.704	3.5767	20922000
Phosphoribosylformylglycinamidine cyclo-ligase	I6Y4V6	I6Y4V6	purM	S	196	196	GPDRVKPGDVIIAMGSSGLHSNGYSLVRKVL	3	Mur		___2	0.800495	0.0186883	41.209	32.121	41.209	-3.653	8480600
Phosphatase	I6YDI9	I6YDI9	plsC	S	25	25	ERATRKSAPDLRLPGSVAEILASPAGPKVGA	2	Mur		___2	1	0.0139968	61.435	48.235	52.837	0.82626	26525000
Phosphatase	I6YDI9	I6YDI9	plsC	S	32	32	APDLRLPGSVAEILASPAGPKVGAFFDLDGT	2	Mur		___2	1	0.0139968	61.435	48.235	52.837	0.82626	26525000
Uncharacterized protein	L0TAY1	L0TAY1	Rv1907c	S	118	118	GLTRRGLPELVVTGLSPRRGQRLLNIAARRA	2	Mur		___2	1	0.0257068	70.1	47.621	68.657	-3.6372	261410000
DEAD/DEAH box helicase	O05855	O05855	rhlE	S	128	128	AGPDTDDAAAVRRRLSVVSIYGGRPYEPQIE	3	Mur		___2	1	0.0347585	56.404	41.714	47.559	-2.6257	44426000
DEAD/DEAH box helicase	O05855	O05855	rhlE	S	131	131	DTDDAAAVRRRLSVVSIYGGRPYEPQIEALR	3	Mur		___2	1	0.0347585	56.404	41.714	47.559	-2.6257	44426000
Probable conserved transmembrane transport protein MmpL13b	O06546	O06546	mmpL13b	S	465	465	LGKIAGRSDGQTIPASLTRNG__________	3	Mur		___2	0.844892	0.0328155	40.801	19.452	40.801	2.4725	59330000
Uncharacterized protein	O53470	O53470	Rv2024c	S	456	456	DASKIVGCWNGLAKRSGTGIVAGEPPMRRAV	2	Mur		___2	1	0.0145337	47.971	13.279	47.971	-4.2902	8028300
Lipoprotein	O69661	O69661	Rv3693	S	145	145	VTARSIGPLGLAGRQSSQSVPGLVRVLPPFL	2	Mur		___2	0.712522	0.0288386	47.187	15.252	40.002	-1.8112	131180000
Lipoprotein	O69661	O69661	Rv3693	S	146	146	TARSIGPLGLAGRQSSQSVPGLVRVLPPFLS	2	Mur		___2	0.712522	0.0288386	47.187	15.252	40.002	-1.8112	131180000
Lipoprotein	O69661	O69661	Rv3693	S	148	148	RSIGPLGLAGRQSSQSVPGLVRVLPPFLSRK	2	Mur		___2	0.887825	0.0288386	47.187	15.252	40.724	-1.8395	131180000
Cyclase	P71914	P71914	Rv2435c	S	66	66	SVAAIAAIVYQSGRTSLRAAAYERLTQLRES	4	Mur		___2	1	0.0180302	52.79	33.519	52.79	0.1576	117000
Indole-3-glycerol phosphate synthase	P9WFX7	P9WFX7	trpC	S	2	2	______________MSPATVLDSILEGVRAD	3	Mur		___2	0.975516	0.00192699	58.693	49.405	58.693	1.5922	2114500
50S ribosomal protein L7/L12	P9WHE3	P9WHE3	rplL	S	5	5	___________MAKLSTDELLDAFKEMTLLE	3	Mur		___2	1	0.0142548	52.453	42.396	52.453	-3.0372	1491900
Multifunctional 2-oxoglutarate metabolism enzyme	P9WIS5	P9WIS5	kgd	S	1120	1120	DGIGDRNKVSRILLTSGKLYYELAARKAKDN	2	Mur		___2	0.999997	0.0348531	54.982	30.638	54.982	1.4838	100450000
Malate synthase G	P9WK17	P9WK17	glcB	S	485	485	TSMEAGPMVRKGTMKSQPWILAYEDHNVDAG	4	Mur		___2	0.913067	0.00271746	47.104	40.809	47.104	3.2853	7465100
Uncharacterized HIT-like protein Rv0759c	P9WML3	P9WML3	Rv0759c	S	2	2	______________MSIFTKIINRELPGRFV	3	Mur		___2	0.887605	0.0190673	44.309	32.164	44.309	4.4388	2355700
Lipoprotein LpqH	P9WK61	P9WK61	lpqH	S	43	43	TTGSGETTTAAGTTASPGAASGPKVVIDGKD	3	HexHexHex	+	___2	0.993859	1.83e-07	100.85	92.297	99.13	1.335	2887200000
Uncharacterized protein Rv2232	P9WPI9	P9WPI9	Rv2232	S	183	183	LADLRTAGVRLAVATSKAEPTARRILRHFGI	3	HexHexHex		___2	0.95759	0.0156441	45.608	22.278	45.608	1.6599	49789000
Membrane protein	O06311	O06311	Rv0361	S	2	2	______________MSNAPEPDRSAGESGSE	2	OAcHexHex		___2	1	0.0347288	48.423	31.884	48.423	-0.16336	14612000
Conserved protein	O06829	O06829	Rv1429	S	124	124	VAMQYVSLLEPADRVSTIIELVNRSARLVDL	2	OAcHexHex		___2	0.999927	0.0492602	45.137	22.219	45.137	2.4171	2208300
Probable transcriptional regulatory protein Rv2603c	P9WGA5	P9WGA5	Rv2603c	S	59	59	AGNPTLYDAIQKAKKSSVPNENIERARKRGA	2	OAcHexHex		___2	0.989709	0.0409068	55.064	17.588	55.064	-1.1931	8976400
Probable transcriptional regulatory protein Rv2603c	P9WGA5	P9WGA5	Rv2603c	S	60	60	GNPTLYDAIQKAKKSSVPNENIERARKRGAG	2	OAcHexHex		___2	0.716534	0.0454838	51.445	9.9971	51.445	-0.52512	7202900
50S ribosomal protein L7/L12	P9WHE3	P9WHE3	rplL	S	5	5	___________MAKLSTDELLDAFKEMTLLE	3	OAcHexHex		___2	1	0.00489594	62.924	52.439	62.924	-3.0361	5180800
Uncharacterized protein	I6XW93	I6XW93	Rv0762c	S	163	163	GKLSPGMQKRIERAVSGNKVPGYYPLGKTPV	2	HexHex		___2	1	0.0230715	45.161	16.434	45.161	4.2887	9147800
Putative ligase Rv1013	O05598	O05598	pks16	S	2	2	______________MSRFTEKMFHNARTATT	2	HexHex		___2	1	0.0406457	51.854	42.942	46.426	-2.9104	7983100
Monooxygenase	O07738	O07738	Rv1894c	S	78	78	YGVDIVIPNKYEGMDSQLSADELAKTLRSMV	3	HexHex		___2	1	0.00853197	51.771	24.118	51.771	3.444	134810000
Monooxygenase	O07738	O07738	Rv1894c	S	81	81	DIVIPNKYEGMDSQLSADELAKTLRSMVPQE	3	HexHex		___2	1	0.00853197	51.771	24.118	51.771	3.444	134810000
Membrane protein	O69704	O69704	Rv3737	S	116	116	TDTPPVTIMRSVRTRSTDYSRLAELDRLVQR	3	HexHex		___2	0.933706	0.0427587	56.916	42.455	48.64	1.7426	87408000
NAD(P) transhydrogenase subunit alpha	P96832	P96832	pntAa	S	136	136	EAIPRISRAQVMDALSSQANVSGYKAVLLAA	4	HexHex		___2	0.999054	0.000454082	57.52	45.604	57.52	-0.38099	10735000
NAD(P) transhydrogenase subunit alpha	P96832	P96832	pntAa	S	137	137	AIPRISRAQVMDALSSQANVSGYKAVLLAAS	4	HexHex		___2	0.999054	0.000454082	57.52	45.604	57.52	-0.38099	10735000
Lipoprotein LpqH	P9WK61	P9WK61	lpqH	S	27	27	AAILVAGLSGCSSNKSTTGSGETTTAAGTTA	2	HexHex		___2	0.873957	8.95e-15	132.59	124.78	132.59	0.38282	397540000
Uncharacterized protein Rv1945	P9WLQ5;P9WM55	P9WM55	Rv1945;Rv1148c	S	90	90;90	RTALANRLHITPGEASRRIAEAEDLGERRAL	2	HexHex		___2	0.999936	0.0157463	48.948	23.419	48.948	-3.1888	18177000
Probable cutinase Rv1984c	P9WP43	P9WP43	Rv1984c	S	5	5	___________MTPRSLVRIVGVVVATTLAL	3	HexHex		___2	1	0.0181635	63.486	6.9228	46.426	0.042404	218540000
Malto-oligosyltrehalose trehalohydrolase	P9WQ23	P9WQ23	treZ	S	365	365	YSSFRRRRHGRALDTSAIPATRLLAYTCTHD	4	HexHex		___2	0.999831	0.0299782	45.829	37.419	45.829	-0.33453	3014000
Meromycolate extension acyl carrier protein	P9WQF3	P9WQF3	acpM	S	97	97	EENPEAAQALRAKIESENPDAVANVQARLEA	3	HexHex		___2	0.99966	0.0489892	40.962	30.495	40.962	-0.33776	3691500
Uncharacterized protein	O53342	O53342	Rv3196	S	65	65	PPRGLTATGLAALLRSMRSPIPITELQRQAA	3	HexHexNac		___2	0.998648	0.0465803	40.278	22.574	40.278	4.0359	26684000
ABC transporter ATP-binding protein	O53343	O53343	Rv3197	S	43	43	AGRAALGLGKRLTGKSKDEVTAELMEKAANQ	5	HexHexNac		___2	0.906554	0.00550977	41.763	38.664	40.404	-2.1408	24461000
Long-chain-fatty-acid--AMP ligase FadD32	O53580	O53580	fadD32	S	455	455	GKEEESAQTFKNILKSRISESRAEGAPDDAL	3	HexHexNac		___2	0.834374	0.0421394	41.621	25.777	40.278	2.4617	35498000
3-hydroxyacyl-CoA dehydrogenase	O53872	O53872	fadB	S	482	482	VDKMPLVEIIKGEKTSDEALARVFDYTLAIG	2	HexHexNac		___2	1	0.0488908	50.805	17.427	46.462	-3.5875	73411000
Phosphate transport system rmease protein PstA 2	P9WG09	P9WG09	pstA2	S	295	295	FLLLLIFIGRLINWLSRRRWDV_________	2	HexHexNac		___2	1	0.0216574	60.788	10.748	49.358	4.3826	79364000
Phospholipase C 3	P9WIB1	P9WIB1	plcC	S	257	257	WKVYNSKLLGGLNDTSLSRNGYVGSFKQAAD	2	HexHexNac		___2	0.7322	0.0293837	45.598	20.161	42.348	0.52294	86575000
Phospholipase C 3	P9WIB1	P9WIB1	plcC	S	259	259	VYNSKLLGGLNDTSLSRNGYVGSFKQAADPR	2	HexHexNac		___2	0.732031	0.0293837	45.598	20.161	42.348	0.52294	86575000
Uncharacterized protein Rv0942	P9WKN9	P9WKN9	Rv0942	S	4	4	____________MGRSATIAMVPKRRDAMNR	2	HexHexNac		___2	1	0.0473274	42.348	26.194	42.348	-3.1576	18357000
Uncharacterized protein Rv2571c	P9WL89	P9WL89	Rv2571c	S	2	2	______________MSASLLVRTACGGRAVA	4	HexHexNac		___2	1	0.0418802	40.987	6.9092	40.987	0.64529	21407000
Uncharacterized protein Rv2571c	P9WL89	P9WL89	Rv2571c	S	4	4	____________MSASLLVRTACGGRAVAQR	4	HexHexNac		___2	1	0.0418802	40.987	6.9092	40.987	0.64529	21407000
Phthiocerol synthesis polyketide synthase type I PpsA	P9WQE7	P9WQE7	ppsA	S	1457	1457	LGEFGPALAELLAKPSKSILVRRDGVVLAPA	3	HexHexNac		___2	1	0.0204814	55.676	44.73	55.676	3.0372	570210
Phthiocerol synthesis polyketide synthase type I PpsA	P9WQE7	P9WQE7	ppsA	S	1459	1459	EFGPALAELLAKPSKSILVRRDGVVLAPALA	3	HexHexNac		___2	1	0.0204814	55.676	44.73	55.676	3.0372	570210
Alpha-(1->6)-mannopyranosyltransferase Rv1459c	O53150	O53150	Rv1459c	S	307	307	GPATIRASRRPELGASPRAGASRAVKPRPEW	2	HexN		___2	1	0.00240134	73.499	27.038	57.149	2.9603	39854000
Alpha-(1->6)-mannopyranosyltransferase Rv1459c	O53150	O53150	Rv1459c	S	313	313	ASRRPELGASPRAGASRAVKPRPEWGPLAML	2	HexN		___2	1	0.00240134	73.499	27.038	57.149	2.9603	39854000
Integrase	O53402	O53402	Rv1054	S	91	91	WGTPRPRWRSAQALTSRSCNGSLDTQQRR__	2	HexN		___2	0.999915	0.0267542	47.574	24.696	47.574	0.031121	1559400
Probable acyl-CoA dehydrogenase FadE3	P96397	P96397	fadE3	S	166	166	LLINGCKTWISNARRSGLFAVLCKTDPNATP	2	HexN		___2	0.999797	0.00876873	56.205	25.207	46.88	-3.7305	6889900
Putative S-adenosyl-L-methionine-dependent methyltransferase Rv3767c	P9WFH5;P9WFI7;P9WFJ3	P9WFJ3	Rv3767c;Rv0726c;Rv0146	S	111	111;116;111	ASAVAAGIRQVVILASGLDSRAYRLDWPAGT;LATADAGVRQVVILASGLDSRAWRLPWPDGT;MDATRAGIRQVVILASGLDSRAYRLAWPAQT	2	HexN		___2	1	0.0499738	44.203	31.627	44.203	3.1019	6988300
Putative S-adenosyl-L-methionine-dependent methyltransferase Rv3767c	P9WFH5;P9WFI7;P9WFJ3	P9WFJ3	Rv3767c;Rv0726c;Rv0147	S	115	115;120;115	AAGIRQVVILASGLDSRAYRLDWPAGTIVYE;DAGVRQVVILASGLDSRAWRLPWPDGTVVYE;RAGIRQVVILASGLDSRAYRLAWPAQTVVYE	2	HexN		___2	1	0.0499738	44.203	31.627	44.203	3.1019	6988300
Sensor-type histidine kinase PrrB	P9WGK7	P9WGK7	prrB	S	185	185	AFAVRPFKQLAEQTRSIDAGDEAPRVEVHGA	2	HexN		___2	1	0.0377622	42.629	16.586	42.629	3.2854	22628000
50S ribosomal protein L24	P9WHB7	P9WHB7	rplX	S	56	56	IKKHTAISTTQRGARSGGIVTQEAPIHVSNV	5	HexN		___2	0.942412	0.00821187	50.857	40.62	50.857	-0.40281	31530000
Glycerol-3-phosphate acyltransferase	P9WI61	P9WI61	plsB	S	530	530	DSLDYLERKQSPVSTSALRLRSREGVRAAAD	2	HexN		___2	0.729915	0.0145697	54.608	39.342	53.756	1.6175	219920000
Dihydrolipoyllysine-residue acetyltransferase component of pyruvate dehydrogenase complex	P9WIS7	P9WIS7	dlaT	S	253	253	AEGAPYVTPLVRKLASENNIDLAGVTGTGVG	2	HexN		___2	0.941582	0.0161432	63.76	11.068	63.76	-1.6122	9237100
Probable transport protein MmpL1	P9WJV9	P9WJV9	mmpL1	S	3	3	_____________MRSQRLAGHLSAAARTIH	2	HexN		___2	1	0.0139181	41.283	21.445	41.283	-4.0404	1007900
Probable transport protein MmpL1	P9WJV9	P9WJV9	mmpL1	S	11	11	_____MRSQRLAGHLSAAARTIHALSLPIIL	2	HexN		___2	1	0.0139181	41.283	21.445	41.283	-4.0404	1007900
Putative lipoprotein LppA	P9WK81	P9WK81	lppA	S	56	56	TSRRLTGEQKIQLIDSMRNKGSYEAARERLT	2	HexN		___2	0.736262	0.0445709	43.544	11.701	43.544	-2.5785	13551000
Uncharacterized protein Rv2248	P9WLG5	P9WLG5	Rv2248	S	134	134	LATLDAALRSMRCARSEIENAVAEQRGRRGI	2	HexN		___2	0.999928	0.00792124	59.57	30.666	59.57	-2.0111	6684000
Uncharacterized protein Rv1424c	P9WLX7	P9WLX7	Rv1424c	S	9	9	_______MTVVPGAPSRPASAVSRPSYRQCV	2	HexN		___2	0.997663	0.00459277	52.693	13.545	52.693	0.25826	10002000
Mycolic acid methyltransferase MmaA1	P9WPB1	P9WPB1	mmaA1	S	167	167	RSYDILPDDGRMLLHSLFTYDRRWLHEQGIA	2	HexN		___2	1	0.0111113	72.547	55.18	60.436	-0.59699	1142500000
Probable long-chain-fatty-acid--CoA ligase FadD23	P9WQ47	P9WQ47	fadD23	S	3	3	_____________MVSLSIPSMLRQCVNLHP	2	HexN		___2	0.864456	0.0171662	49.715	23.042	40.352	-0.54496	69326000
Probable long-chain-fatty-acid--CoA ligase FadD23	P9WQ47	P9WQ47	fadD23	S	8	8	________MVSLSIPSMLRQCVNLHPDGTAF	2	HexN		___2	0.995002	0.0171662	49.715	23.042	40.352	-0.54496	69098000
Long-chain-fatty-acid--AMP ligase FadD30	P9WQ57	P9WQ57	fadD30	S	432	432	YHNADDALNRDKFQASIREASAGTPRSPWLR	2	HexN		___2	0.9872	0.0135386	52.79	29.414	42.336	-2.7089	206200000
Uncharacterized ABC transporter ATP-binding protein Rv2564	P9WQI5;P9WQK5	P9WQI5	Rv2564;Rv0073	S	203	203;203	ELADGERVVVVATHDSRMLPMADRVVELTPD;SLAQGDRVVVVATHDSRMLPLADRVLELMPA	2	HexN		___2	1	0.0191042	67.169	35.409	60.59	4.439	52110000
PPE family protein PPE6	Q6MX48	Q6MX48	PPE6	S	884	884	TDHRQLHGHRIQRARSSTEHSRHCYFFRTRR	2	HexN		___2	0.962803	0.0182626	54.416	21.188	47.187	-0.42935	17975000
PPE family protein PPE6	Q6MX48	Q6MX48	PPE6	S	885	885	DHRQLHGHRIQRARSSTEHSRHCYFFRTRRY	2	HexN		___2	0.967009	0.0182626	54.416	21.188	47.187	-0.42935	17975000
Uncharacterized protein	I6WYU2	I6WYU2	Rv0597c	S	265	265	ALLEAAFLIHRVPAWSTNLSRKVIRRPKLVV	2	HexA		___2	0.97553	0.0387298	48.423	11.867	48.423	3.0296	60390000
Uncharacterized protein	I6Y4U0	I6Y4U0	Rv0789c	S	16	16	MSRRAIHSGRAAPRRSGNSHLVLRNRVPSSK	3	HexA		___2	0.760789	0.0201952	51.268	32.025	47.894	-1.6604	36032000
Possible Mce-family lipoprotein LprK (Mce-family lipoprotein Mce1E)	O07417	O07417	lprK	S	255	255	LIKHFADKQELLINASDAVGRLSQSADQYLS	2	HexA		___2	1	0.0439922	47.894	33.475	47.894	-1.2652	32380000
Probable conserved membrane protein	P71799	P71799	Rv1371	S	67	67	FIGRTKNRDITAIVKSYHRDPAIVERILQRR	2	HexA		___2	0.809891	0.0491031	42.718	18.968	42.718	3.0894	4792200
HTH-type transcriptional regulator Rv1931c	P95283	P95283	Rv1931c	S	66	66	GAFLAAEAGLLGRTPSDDALGLCRTFRPRIS	4	HexA		___2	1	0.0282578	40.715	26.024	40.715	0.74673	55127
Membrane protein	P96258	P96258	Rv0412c	S	192	192	QSTILPDAQRLYQATSARVDRETTASTQIPA	2	HexA		___2	1	0.0398421	72.138	39.918	64.757	2.4339	33172000
Putative antitoxin VapB49	P9WF15	P9WF15	vapB49	S	42	42	YRPLPPRLRLAQVNLSRRRCRTQSDMYKSRF	2	HexA		___2	1	0.048598	46.426	31.965	46.426	0.84287	61679000
50S ribosomal protein L3	P9WH87	P9WH87	rplC	S	150	150	QGASHGAQAVHRRPGSIGGCATPARVFKGTR	2	HexA		___2	1	0.0147847	57.785	17.433	57.785	-0.4191	62269000
Glycerol-3-phosphate acyltransferase	P9WI61	P9WI61	plsB	S	525	525	HHTLQDSLDYLERKQSPVSTSALRLRSREGV	2	HexA		___2	0.999992	0.0145697	54.608	39.342	53.756	1.3128	219920000
Catalase-peroxidase	P9WIE5	P9WIE5	katG	S	383	383	FGGPGRSPTMLATDLSLRVDPIYERITRRWL	2	HexA		___2	0.999994	0.00744523	58.223	24.337	58.223	-4.2836	3981900
Catalase-peroxidase	P9WIE5	P9WIE5	katG	S	700	700	GKVKWTGSRVDLVFGSNSELRALVEVYGADD	3	HexA		___2	0.996493	0.0116101	54.608	7.7166	44.616	0.14449	107040000
Rhamnosyl O-methyltransferase	P9WIM5	P9WIM5	Rv2959c	S	10	10	______MGLVWRSRTSLVGQLIGLVRLVASF	2	HexA		___2	1	0.00655408	72.928	29.293	66.568	-0.57171	137110000
Uncharacterized protein Rv0502	P9WKT1	P9WKT1	Rv0502	S	42	42	RAGQRAESRQHPSLLSDPNDRASAEQIAAVV	2	HexA		___2	0.864833	0.033072	45.137	23.579	43.282	1.0306	11195000
Uncharacterized protein Rv1303	P9WM31	P9WM31	Rv1303	S	85	85	ITAKEHPLKRSMALNSASRLAIITILGLIIA	2	HexA		___2	0.976296	0.0346223	47.603	14.34	45.997	-1.5326	432030000
Transcription-repair-coupling factor	P9WMQ5	P9WMQ5	mfd	S	740	740	PVTIKGLSRFTDAAESRAVIDGLADGSVDIV	2	HexA		___2	0.997435	0.0251738	67.993	60.067	67.993	-1.6404	18481000
Long-chain-fatty-acid--AMP ligase FadD26	P9WQ43	P9WQ43	fadD26	S	540	540	RSVKREVTSAISKSHSLRVADLVLVSPGSIP	2	HexA		___2	0.986597	0.0294032	44.188	23.348	44.188	-0.44303	49244000
Possible Mce-family lipoprotein LprK (Mce-family lipoprotein Mce1E)	O07417	O07417	lprK	S	145	145	SPVPLKDGDTIPLKRSSAYPTTEQTLASIAT	3	HexOAc_MurNGly		___2	0.911913	3.19e-06	85.974	79.706	85.974	-0.36486	7171600
Possible Mce-family lipoprotein LprK (Mce-family lipoprotein Mce1E)	O07417	O07417	lprK	S	146	146	PVPLKDGDTIPLKRSSAYPTTEQTLASIATL	3	HexOAc_MurNGly		___2	0.922074	3.19e-06	85.974	79.706	85.974	-0.36486	7171600
CRISPR-associated protein Cas10/Csm1	P71629	P71629	cas10	S	160	160	FAPEMLDDRKPINIPSPRRIEFDKDRYAAIV	2	HexOAc_MurNac		___2	1	0.0341407	58.981	7.6353	58.981	4.2709	3128200
Hypoxia sensor histidine kinase response regulator DosT	P9WGK1	P9WGK1	dosT	S	515	515	NAVRHANATSLAINVSVEDDVRVEVVDDGVG	3	HexOAc_MurNac		___2	0.861186	0.0297361	44.567	8.676	41.202	3.104	81032000
Protein PafC	P9WIL9	P9WIL9	pafC	S	5	5	___________MSALSTRLVRLLNMVPYFQA	2	HexOAc_MurNac		___2	0.999984	0.0105876	63.486	44.741	63.486	1.1817	68597000
Uncharacterized protein Rv1417	P9WLY1	P9WLY1	Rv1417	S	83	83	LLFARPRLRVGSAGLSVRNLLGDRIVGWSEV	3	HexOAc_MurNac		___2	0.993493	0.0426931	43.813	11.745	41.621	-1.1989	141930000
Conserved protein	P95148	P95148	Rv1867	S	292	292	AHDTPAVADRHRLHRSTAIRIAGARALELAG	4	HexMurNGly		___2	1	0.0399086	43.512	21.639	43.512	-0.79916	847960
Probable conserved alanine rich transmembrane protein	I6X552	I6X552	Rv2698	S	10	10	______MSGTRLAPHSVRYRERLWVPWWWWP	2	HexMurNac		___2	0.993639	0.016829	55.549	15.548	48.423	-1.7634	54274000
Uncharacterized FAD-linked oxidoreductase Rv2280	P9WIT1	P9WIT1	Rv2280	S	351	351	ALGADDIIDTVVPRASMPKFLSTARGLAAAA	3	HexMurNac		___2	1	0.00225376	58.159	18.093	47.568	1.1139	156730000
Mycolipanoate synthase	A0A089QRB9	A0A089QRB9	msl3	S	492	492	NAGSRVSMRDLGYTLSCRRAHRPVRTVVTAS	2	Pentoses		___2	0.999728	0.0331971	47.302	16.739	47.302	-2.6755	318490000
Possible resolvase	I6Y890	I6Y890	Rv0605	S	68	68	EAGAQPKTAVYARVSSADQKSDLDRQVARVT	2	Pentoses		___2	0.740567	6.74e-05	116.52	41.598	81.338	-1.9361	63850000
Possible resolvase	I6Y890	I6Y890	Rv0605	S	73	73	PKTAVYARVSSADQKSDLDRQVARVTSWATA	2	Pentoses		___2	0.944663	6.74e-05	116.52	41.598	116.52	-2.1095	63850000
Nitrogen fixation protein NifU	O53156	O53156	Rv1465	S	101	101	VPRALNIVDAFTEMVSSRGTVPGDEDVLGDG	2	Pentoses		___2	0.99966	0.0273985	41.401	17.981	40.767	2.5196	4461300
Nitrogen fixation protein NifU	O53156	O53156	Rv1465	S	102	102	PRALNIVDAFTEMVSSRGTVPGDEDVLGDGV	2	Pentoses		___2	0.999685	0.0273985	41.401	17.981	40.767	2.5196	4461300
L,D-transpeptidase 1	O53638	O53638	ldtA	S	156	156	NGEVLRTMPASLGKPSRPTPIGSFHAMSKER	2	Pentoses		___2	0.999996	0.0097596	57.598	22.087	56.729	-0.50366	603460000
L,D-transpeptidase 1	O53638	O53638	ldtA	S	163	163	MPASLGKPSRPTPIGSFHAMSKERTVVMDSR	2	Pentoses		___2	0.944644	0.0178153	47.712	14.853	47.712	4.2594	22182000
L,D-transpeptidase 1	O53638	O53638	ldtA	S	151	151	FTVSRNGEVLRTMPASLGKPSRPTPIGSFHA	2	Pentoses		___2	0.999996	0.0097596	57.598	22.087	56.729	-0.50366	581280000
Putative antitoxin VapB23	P0CW32	P0CW32	vapB23	S	53	53	QRPLRTAQELREFFASRPDETGAEPDWQAHL	3	Pentoses		___2	1	0.00758565	64.121	42.807	41.48	-2.4692	108570000
Oxygenase	P95277	P95277	Rv1937	S	179	179	GECEFIIRLLPDGVMSNYLRDRAQPGDHIAL	3	Pentoses		___2	1	0.0336167	46.001	21.18	45.915	1.4833	65578000
Probable acyl-CoA dehydrogenase FadE1	P96808	P96808	fadE1	S	183	183	AAGNGDWIINGEKWFSTNAKHASFFIVMAVT	2	Pentoses		___2	0.877165	0.0356972	46.016	6.3528	46.016	3.5783	1129700
Exodeoxyribonuclease 7 large subunit	P9WF31	P9WF31	xseA	S	292	292	DDLRRRSAQALRNWVSREQRAVAQLRSRPVL	2	Pentoses		___2	0.999175	0.0414649	42.743	17.89	42.743	-3.0863	2401100
Ribonuclease VapC9	P9WFA9	P9WFA9	vapC9	S	7	7	_________MIVVDASAALAALLNDGQARQL	2	Pentoses		___2	1	0.0145481	46.481	17.578	46.481	3.9987	12966000
RNA polymerase sigma factor SigA	P9WGI1	P9WGI1	sigA	S	508	508	GQVYGVTRERIRQIESKTMSKLRHPSRSQVL	2	Pentoses		___2	0.806386	0.0296106	67.897	31.34	67.897	-1.6457	337760000
Sensor protein KdpD	P9WGL3	P9WGL3	kdpD	S	635	635	AGQAEAIARADELRRSLLSAVSHDLRTPLAA	2	Pentoses		___2	0.974597	0.0447721	43.297	11.426	43.297	2.4686	14724000
Sensor protein KdpD	P9WGL3	P9WGL3	kdpD	S	641	641	IARADELRRSLLSAVSHDLRTPLAAAKVAVS	2	Pentoses		___2	0.994629	0.0447721	43.297	11.426	43.297	2.4686	14724000
50S ribosomal protein L18	P9WHD1	P9WHD1	rplR	S	4	4	____________MAQSVSATRRISRLRRHTR	2	Pentoses		___2	0.979171	0.0414071	42.568	7.0573	40.801	3.6118	29360000
50S ribosomal protein L18	P9WHD1	P9WHD1	rplR	S	6	6	__________MAQSVSATRRISRLRRHTRLR	2	Pentoses		___2	0.981681	0.0414071	42.568	7.0573	40.801	3.6118	29360000
Phytoene synthase	P9WHP3	P9WHP3	crtB	S	13	13	___MTEIEQAYRITESITRTAARNFYYGIRL	2	Pentoses		___2	0.902058	0.0274797	56.563	39.127	55.064	-3.9697	59687000
Anti-sigma-D factor RsdA	P9WJ71	P9WJ71	rsdA	S	126	126	PGDLLYGLHAMMFNRSRVSDDQIVLSAKANL	2	Pentoses		___2	1	0.0266982	43.68	19.426	43.68	3.863	19638000
Putative 3-methyladenine DNA glycosylase	P9WJP7	P9WJP7	Rv1688	S	193	193	RLWLTGRPEVSAYRRSSRAPARGASD_____	2	Pentoses		___2	1	0.0208254	52.716	15.158	52.716	-3.526	61470000
Putative 3-methyladenine DNA glycosylase	P9WJP7	P9WJP7	Rv1688	S	194	194	LWLTGRPEVSAYRRSSRAPARGASD______	2	Pentoses		___2	1	0.0208254	52.716	15.158	52.716	-3.526	61470000
Putative phthiocerol dimycocerosate transporter LppX	P9WK65	P9WK65	lppX	S	66	66	LAEIRQSLDATKGLTSVHVAVRTTGKVDSLL	3	Pentoses		___2	1	0.0194087	57.55	27.218	57.55	0.49887	4714200
Uncharacterized oxidoreductase Rv3410c	P9WKI5	P9WKI5	guaB3	S	24	24	TARRTYELSEISIVPSRRTRSSKDVSTAWQL	2	Pentoses		___2	0.759951	0.00741197	64.297	38.911	64.297	-3.2923	4322300
Uncharacterized protein Rv2227	P9WLH7	P9WLH7	Rv2227	S	219	219	GWSASPVRHGLSTIRSGERYAMGLIFHDAA_	2	Pentoses		___2	0.999962	0.04062	59.57	21.842	57.175	-3.9121	114980000
Uncharacterized protein Rv2203	P9WLI7	P9WLI7	Rv2203	S	166	166	QALAKLSSDAFRKQFSQVEVTSIDKIVYWSQ	2	Pentoses		___2	0.979526	0.0187973	46.462	21.025	46.462	-0.39226	1310600
Uncharacterized protein Rv2084	P9WLK1	P9WLK1	Rv2084	S	270	270	DVDLRDARTLLTDLDSILREMRTAATIQQSG	4	Pentoses		___2	0.999958	0.0211581	58.676	27.608	58.676	4.4757	20189000
Uncharacterized protein Rv2075c	P9WLL5	P9WLL5	Rv2075c	S	249	249	VVATLDQVLRRADGTSLIYRPNPARRATNGC	2	Pentoses		___2	0.992908	0.0294765	43.628	11.13	43.628	0.93701	35987000
Probable polyglutamine synthesis accessory protein Rv0574c	P9WM79	P9WM79	Rv0574c	S	163	163	IQSVGAGADLLAARRSALVTVGHERRVIVGS	2	Pentoses		___2	1	0.0257434	53.124	10.729	53.124	-0.19799	20035000
DNA integrity scanning protein DisA	P9WNW5	P9WNW5	disA	S	356	356	RHVREGLSQLAESTISDQ_____________	2	Pentoses		___2	0.881897	0.0276414	69.346	35.385	69.346	-0.19285	121450000
Meromycolate extension acyl carrier protein	P9WQF3	P9WQF3	acpM	S	41	41	EITPEKSFVDDLDIDSLSMVEIAVQTEDKYG	3	Pentoses		___2	0.97106	4.8e-07	104.31	92.076	104.31	-4.4595	68897000
Meromycolate extension acyl carrier protein	P9WQF3	P9WQF3	acpM	S	43	43	TPEKSFVDDLDIDSLSMVEIAVQTEDKYGVK	3	Pentoses		___2	0.88374	4.8e-07	104.31	92.076	51.845	-4.3306	68897000
Conserved protein	I6XDU8	I6XDU8	Rv2237A	S	69	69	VDAMRADMRELLEQISTLIREATQK______	2	Hep		___2	1	0.0238435	51.346	11.344	51.346	3.2192	17910000
Lysophospholipase	I6XFY8	I6XFY8	Rv3026c	S	87	87	RLVLRLFGVRITVSGSPVRNLRGVLVVSGHV	2	Hep		___2	0.954464	0.0453226	47.261	12.882	47.261	4.457	6691300
Lipoprotein LprN	I6Y3P1	I6Y3P1	lprN	S	262	262	IVDAFAALKRLTMVTSHVLAETKVDFGEDLK	2	Hep		___2	0.933299	0.0319948	43.77	9.5913	43.77	-0.65407	221850000
DNA polymerase	O50419	O50419	Rv3394c	S	145	145	AAAGAECQVGIADRLSTAVFAARAGRIVEPG	4	Hep		___2	1	0.0445716	43.03	24.208	43.03	-3.4836	16955000
ATPase	O53314	O53314	moxR3	S	186	186	AIRLELRYLSERDETSMLRRRLERGSADPTV	3	Hep		___2	1	0.0380707	50.607	26.857	42.599	-3.3838	25328000
Conserved protein	O53362	O53362	Rv3311	S	13	13	___MVADLVPIRLSLSAGDRYTLWAPRWRDA	3	Hep		___2	0.839434	0.0346135	40.941	18.115	40.941	3.3841	7204900
Uncharacterized protein	O53703	O53703	Rv0368c	S	192	192	ATMARWPRRRSMRFESSPHGKRIDLRATMNA	2	Hep		___2	1	0.0212454	65.347	32.506	51.995	3.1313	18703000
Uncharacterized protein	O53703	O53703	Rv0368c	S	193	193	TMARWPRRRSMRFESSPHGKRIDLRATMNAS	2	Hep		___2	1	0.0212454	65.347	32.506	51.995	3.1313	18703000
Acyl-CoA dehydrogenase	O53926	O53926	fadE16	S	312	312	SPDDTTLTHVLGVKASVNDAALTITESAMRV	2	Hep		___2	0.999984	0.0024203	63.408	27.731	63.408	3.8291	85241000
Probable fatty acid methyltransferase Rv3720	O69687	O69687	Rv3720	S	138	138	EARPRWRRMANGLLHSKTRDAEAIHHHYDVS	3	Hep		___2	0.990534	0.0291512	40.577	13.241	40.577	1.6283	127090000
Uncharacterized protein	P71794	P71794	Rv1515c	S	55	55	IPESSRTLDESSWFISARGILETVFPGDKSH	4	Hep		___2	0.993906	0.0421394	42.041	18.805	42.041	1.5096	2896700
Probable polyketide synthase Pks7	P94996	P94996	pks7	S	183	183	VPGDLERYGLRGSTLSVASGRVAYVLGLQGP	2	Hep		___2	0.939752	0.0375935	43.958	20.107	43.958	3.5878	8627200
Probable polyketide synthase Pks7	P94996	P94996	pks7	S	186	186	DLERYGLRGSTLSVASGRVAYVLGLQGPAVS	2	Hep		___2	0.99838	0.0375935	43.958	20.107	43.958	3.5878	8627200
Putative S-adenosyl-L-methionine-dependent methyltransferase Rv0145	P9WFJ1	P9WFJ1	Rv0145	S	2	2	______________MSSLPSSRRTAGDTWAI	3	Hep		___2	0.886972	0.0245046	49.358	27.366	49.358	-4.4377	6744100
Putative S-adenosyl-L-methionine-dependent methyltransferase Rv0145	P9WFJ1	P9WFJ1	Rv0145	S	3	3	_____________MSSLPSSRRTAGDTWAIT	3	Hep		___2	0.908906	0.0245046	49.358	27.366	49.358	-4.4377	6744100
UPF0234 protein Rv0566c	P9WFK9	P9WFK9	Rv0566c	S	4	4	____________MADSSFDIVSKVDRQEVDN	2	Hep		___2	0.988919	0.0341584	50.353	10.002	50.353	-3.1248	6004200
UPF0234 protein Rv0566c	P9WFK9	P9WFK9	Rv0566c	S	5	5	___________MADSSFDIVSKVDRQEVDNA	2	Hep		___2	0.990534	0.0341584	50.353	10.002	50.353	-3.1248	6004200
Demethylmenaquinone methyltransferase	P9WFR3	P9WFR3	menG	S	65	65	GPGQKVLDLAAGTAVSTVELTKSGAWCVAAD	3	Hep		___2	0.75	0.00252727	59.261	27.799	42.338	-3.2303	474910000
Probable transcriptional regulatory protein Rv2603c	P9WGA5	P9WGA5	Rv2603c	S	59	59	AGNPTLYDAIQKAKKSSVPNENIERARKRGA	3	Hep		___2	0.981032	0.00804688	54.198	31.06	49.466	1.5579	7944500
Probable transcriptional regulatory protein Rv2603c	P9WGA5	P9WGA5	Rv2603c	S	60	60	GNPTLYDAIQKAKKSSVPNENIERARKRGAG	3	Hep		___2	0.944493	0.00804688	54.198	31.06	49.466	1.5579	7944500
Glycolipid sulfotransferase Rv1373	P9WGB9	P9WGB9	Rv1373	S	3	3	_____________MNSEHPMTDRVVYRSLMA	2	Hep		___2	0.806019	0.0379872	47.603	30.372	47.603	-2.4125	90829000
50S ribosomal protein L36	P9WH89	P9WH89	rpmJ	S	6	6	__________MKVNPSVKPICDKCRLIRRHG	5	Hep		___2	1	0.0010427	65.477	54.533	65.477	2.2098	3177600
Antitoxin VapB41	P9WJ21	P9WJ21	vapB41	S	36	36	QQGRKMKDVVTELLRSGLSQTHSGAPIPTPR	3	Hep		___2	0.943034	0.00391266	47.807	24.603	47.807	3.7434	8925100
ESX-1 secretion-associated protein EspK	P9WJC1	P9WJC1	espK	S	9	9	_______MSITRPTGSYARQMLDPGGWVEAD	2	Hep		___2	0.906093	0.00491558	66.692	16.085	64.711	0.37573	897250000
Lipoprotein LprA	P9WK55	P9WK55	lprA	S	42	42	TEGDAGKASDTAATASNGDAAMLLKQATDAM	3	Hep		___2	0.795259	1.05e-19	193.64	177.69	44.567	-3.4531	20311000
Uncharacterized protein Rv2240c	P9WLG7	P9WLG7	Rv2240c	S	97	97	TTKAIRTSCDALAATSKDAIDKVNAYVAAFN	2	Hep		___2	0.817933	0.0314359	42.317	6.0245	40.589	-1.4802	271750000
Uncharacterized protein Rv2203	P9WLI7	P9WLI7	Rv2203	S	109	109	IYGVRTNGANTAGTFSEGPAKTAIQGYLNAL	2	Hep		___2	0.979167	0.0322947	49.448	10.666	49.448	1.8516	18341000
Uncharacterized protein Rv1520	P9WLV5	P9WLV5	Rv1520	S	307	307	TPWRRFKRRLSTELSSLAALAYATRRRALEG	2	Hep		___2	0.977608	0.000340729	79.492	52.394	79.492	-1.9037	58407000
Uncharacterized HTH-type transcriptional regulator Rv1830	P9WME5	P9WME5	Rv1830	S	10	10	______MTQLVTRARSARGSTLGEQPRQDQL	2	Hep		___2	0.999975	0.0452061	47.187	28.442	47.187	2.1187	11941000
Chaperone protein DnaK	P9WMJ9	P9WMJ9	dnaK	S	92	92	WSIEIDGKKYTAPEISARILMKLKRDAEAYL	4	Hep		___2	1	0.0085085	54.094	32.221	54.094	-3.9616	183320
Glutamine synthetase 1	P9WN39	P9WN39	glnA1	S	358	358	SQRNRSACVRIPITGSNPKAKRLEFRSPDSS	2	Hep		___2	0.724066	0.00196697	80.219	44.723	80.219	2.7496	532110000
Glutamine--fructose-6-phosphate aminotransferase [isomerizing]	P9WN49	P9WN49	glmS	S	390	390	KEQKAKVLAICNTNGSQIPRECDAVLYTRAG	3	Hep		___2	0.888951	0.0176187	50.897	26.844	50.897	2.1073	15158000
GTP cyclohydrolase 1	P9WN57	P9WN57	folE	S	2	2	______________MSQLDSRSASARIRVFD	3	Hep		___2	0.999786	0.0275839	41.621	29.978	41.621	-3.3515	25068000
Elongation factor G-like protein	P9WNM9	P9WNM9	Rv0120c	S	75	75	TTVCDFDEAEIRQQRSVGLAVASLAYDGIKV	3	Hep		___2	1	0.0210843	41.087	24.781	41.087	4.3114	3282700
Elongation factor G-like protein	P9WNM9	P9WNM9	Rv0120c	S	82	82	EAEIRQQRSVGLAVASLAYDGIKVNLVDTPG	3	Hep		___2	1	0.0210843	41.087	24.781	41.087	4.3114	3282700
Chromosomal replication initiator protein DnaA	P9WNW3	P9WNW3	dnaA	S	384	384	IRELEGALIRVTAFASLNKTPIDKALAEIVL	2	Hep		___2	0.976175	0.0124255	57.532	19.564	57.532	-0.053773	12662000
ESX-5 secretion system protein EccA5	P9WPI1	P9WPI1	eccA5	S	331	331	MLGMEQAKKEIKLIKSTTKVNLARAKMGLPV	2	Hep		___2	0.771957	0.0437947	45.312	7.0193	45.312	-3.6397	40161000
Steroid C26-monooxygenase	P9WPL5	P9WPL5	cyp142	S	351	351	GTHFCLGNQLARLELSLMTERVLRRLPDLRL	3	Hep		___2	1	0.00568119	57.598	9.5946	46.158	3.9159	403430000
Long-chain-fatty-acid--AMP ligase FadD26	P9WQ43;P9WQ45	P9WQ43	fadD26 ;fadD26	S	533	533;535	DEAAERLGFVKREVTSAISKSHGLSVADLVL;EEVMLKLRSVKREVTSAISKSHSLRVADLVL	2	Hep		___2	0.999915	0.0175389	63.419	12.073	60.91	3.4564	30549000
Probable long-chain-fatty-acid--CoA ligase FadD23	P9WQ47	P9WQ47	fadD23	S	5	5	___________MVSLSIPSMLRQCVNLHPDG	2	Hep		___2	0.99933	0.0233031	53.968	10.16	53.968	-3.2158	7170500
Probable long-chain-fatty-acid--CoA ligase FadD23	P9WQ47	P9WQ47	fadD23	S	8	8	________MVSLSIPSMLRQCVNLHPDGTAF	2	Hep		___2	0.99933	0.0233031	53.968	10.16	53.968	-3.2158	7170500
Meromycolate extension acyl carrier protein	P9WQF3	P9WQF3	acpM	S	41	41	EITPEKSFVDDLDIDSLSMVEIAVQTEDKYG	3	Hep		___2	0.991676	6.21e-15	112.86	100.36	112.86	-1.05	2604800
Meromycolate extension acyl carrier protein	P9WQF3	P9WQF3	acpM	S	43	43	TPEKSFVDDLDIDSLSMVEIAVQTEDKYGVK	3	Hep		___2	0.992978	6.21e-15	112.86	100.36	112.86	-1.05	2604800
Cyclopropane mycolic acid synthase MmaA2	Q79FX6	Q79FX6	mmaA2	S	227	227	EEQSAKTGFTLTRRQSLQPHYARTLDLWAEA	2	Hep		___2	0.99697	0.0265038	46.592	18.929	46.592	0.20388	1149700
Mce-family protein Mce2A	Q79FY7	Q79FY7	mce2A	S	243	243	WSFLQNALTTARTLTSQQRDLDAALLAATGA	3	Hep		___2	0.78523	0.0480204	47.067	23.391	47.067	1.3705	625500
Acyl-CoA dehydrogenase	I6X654	I6X654	fadE22	S	170	170	AGDDVLVLERGRKGVSVDVPENFDPTRRSGR	3	DeoxyHex		___2	0.996627	0.0108961	52.172	16.046	52.172	-1.2091	83220000
Fatty-acid--CoA ligase	I6Y7V6	I6Y7V6	fadD31	S	561	561	RNQRLVIIAERAAGTSRSDPRPALDAIRAAV	2	DeoxyHex		___2	0.714104	0.0178363	58.676	9.8799	46.891	-3.6988	163180000
Fatty-acid--CoA ligase	I6Y7V6	I6Y7V6	fadD31	S	563	563	QRLVIIAERAAGTSRSDPRPALDAIRAAVCN	2	DeoxyHex		___2	0.972936	0.0178363	58.676	9.8799	42.864	-4.4667	163180000
AsnC family transcriptional regulator	I6YBQ3	I6YBQ3	lrpA	S	144	144	ANVRTRSTIILNTFYSDRQHIP_________	3	DeoxyHex		___2	0.90578	0.0351885	45.014	10.737	45.014	-3.2335	142370000
Uncharacterized protein	O05785	O05785	Rv3108	S	7	7	_________MTPNAASTGDSAKNTITGCCLI	3	DeoxyHex		___2	0.783024	0.0040219	69.815	53.875	69.815	1.1234	20290000
Conserved protein	O07256	O07256	Rv0332	S	6	6	__________MRKPASSLAKVDYSSAYLEQT	2	DeoxyHex		___2	1	0.0489973	44.349	19.426	44.349	1.9732	3234500
Conserved protein	O07256	O07256	Rv0332	S	7	7	_________MRKPASSLAKVDYSSAYLEQTH	2	DeoxyHex		___2	1	0.0489973	44.349	19.426	44.349	1.9732	3234500
Possible transposase	O50414	O50414	Rv3387	S	43	43	EKLIGRTERVVDQARSRLAGVMPDSSSRLVS	2	DeoxyHex		___2	0.994594	0.0324794	55.806	8.6194	55.806	3.8113	21747000
Possible transposase	O50414	O50414	Rv3387	S	53	53	VDQARSRLAGVMPDSSSRLVSLHDADARPIR	2	DeoxyHex		___2	0.755856	0.0324794	55.806	8.6194	55.806	3.8113	21747000
2,4-dienoyl-CoA reductase	O50431	O50431	fadH	S	27	27	LDLGFTTLRNRVVMGSMHTGLEDRARHIDRL	4	DeoxyHex		___2	1	0.0324986	43.382	19.778	43.382	-0.98271	41186000
Integrase	O53402	O53402	Rv1054	S	9	9	_______MTGKGIVESTTKTKRDRHVPVPEP	3	DeoxyHex		___2	0.875416	0.00351206	67.563	44.645	59.418	-4.4789	33714000
Conserved protein	O53931	O53931	Rv1780	S	125	125	AEPLLLIVDVAKPRPSDITVNVSSKSIRGEV	2	DeoxyHex		___2	0.97393	0.00522337	64.82	39.967	64.82	-4.483	1568500
Probable oxidoreductase	O65936	O65936	Rv1751	S	7	7	_________MIATMPSMARRSRHDNKITTPA	2	DeoxyHex		___2	1	0.0261401	50.878	25.304	50.878	2.9939	4465300
Uncharacterized protein	O69712	O69712	Rv3745c	S	60	60	TTEFLAHQRSVGNDLSIARPPRWLRP_____	3	DeoxyHex		___2	0.999798	0.0236751	49.559	19.017	49.559	-0.073366	40536000
CRISPR-associated protein Cas10/Csm1	P71629	P71629	cas10	S	688	688	SVMAREVGDLEDAAKSLPGKNGVALFDREFT	3	DeoxyHex		___2	1	0.00729576	47.808	20.313	40.012	-2.0295	14368000
Membrane protein	P96258	P96258	Rv0412c	S	394	394	AFDKLDEALTKAMGQSRTQLRHDILNAHRGL	2	DeoxyHex		___2	1	0.0108216	61.65	23.347	45.972	-0.48105	92852000
Uncharacterized protein	P96276	P96276	Rv0430	S	51	51	WKFAGVKEEAIKELFSMSATRYYQVLNALVD	2	DeoxyHex		___2	0.925564	0.0452254	48.44	11.249	48.44	1.2282	10103000
Aldehyde dehydrogenase	P96824	P96824	Rv0147	S	445	445	VPAGGMMVNHLAFQVSTAKLPFGGVGASGMG	2	DeoxyHex		___2	0.999078	0.010957	57.802	20.121	57.802	1.2577	32626000
Urease accessory protein UreG	P9WFE3	P9WFE3	ureG	S	9	9	_______MATHSHPHSHTVPARPRRVRKPGE	2	DeoxyHex		___2	0.998749	0.0416157	46.844	30.705	45.879	-1.8428	19568000
UPF0182 protein Rv3193c	P9WFL3	P9WFL3	Rv3193c	S	198	198	VANLVAHYIFGGIRLSGRTGALSRSARVQLV	3	DeoxyHex		___2	0.999438	0.0306258	46.481	26.092	46.481	1.5733	6061900
DNA gyrase subunit B	P9WG45	P9WG45	gyrB	S	322	322	TINTHEGGTHEEGFRSALTSVVNKYAKDRKL	2	DeoxyHex		___2	0.999113	0.0389854	47.574	7.5071	47.574	-3.1445	41420000
Probable chromosome-partitioning protein ParB	P9WIJ9	P9WIJ9	parB	S	66	66	PDTSVMGAIYREIPPSAIEANPRQPRQVFDE	2	DeoxyHex		___2	1	0.0309796	46.88	10.455	46.88	-0.38514	3717200
Aspartate carbamoyltransferase	P9WIT7	P9WIT7	pyrB	S	13	13	___MTPRHLLTAADLSRDDATAILDDADRFA	2	DeoxyHex		___2	0.999918	0.0338562	46.706	12.831	46.706	-1.3466	4832100
Iron-sulfur cluster carrier protein	P9WJN7	P9WJN7	mrp	S	373	373	IADGLSTRRRGLAGMSLGLDPTRR_______	2	DeoxyHex		___2	1	0.0342085	58.132	29.327	57.019	1.5826	265840000
Probable transport accessory protein MmpS2	P9WJT3	P9WJT3	mmpS2	S	3	3	_____________MISVSGAVKRMWLLLAIV	2	DeoxyHex		___2	1	0.0385145	81.635	25.624	81.635	2.7997	10583000
Probable transport accessory protein MmpS2	P9WJT3	P9WJT3	mmpS2	S	5	5	___________MISVSGAVKRMWLLLAIVVV	2	DeoxyHex		___2	1	0.0385145	81.635	25.624	81.635	2.7997	10583000
Putative acetolactate synthase small subunit	P9WKJ3	P9WKJ3	ilvH	S	152	152	LLRVLEPFGIREIAQSGMVSLSRGPRGIGTA	2	DeoxyHex		___2	0.869047	0.0369612	41.117	7.7392	41.117	0.88759	2744400
Uncharacterized protein Rv2411c	P9WLA9	P9WLA9	Rv2411c	S	5	5	___________MRRVSLPNQLNETRRRSPTR	3	DeoxyHex		___2	0.99868	0.0366059	45.79	29.906	45.79	0.54759	92261000
Uncharacterized protein Rv2074	P9WLL7	P9WLL7	Rv2074	S	59	59	FDPKTHIARVITTGGSQKAVNADRSGLAVLS	2	DeoxyHex		___2	0.923353	0.0155504	58.676	15.164	58.676	0.078221	4468300
GTP cyclohydrolase 1	P9WN57	P9WN57	folE	S	6	6	__________MSQLDSRSASARIRVFDQQRA	2	DeoxyHex		___2	0.999753	0.0344438	40.589	15.736	40.589	1.1249	25068000
GTP cyclohydrolase 1	P9WN57	P9WN57	folE	S	8	8	________MSQLDSRSASARIRVFDQQRAEA	2	DeoxyHex		___2	0.999753	0.0275839	41.621	29.978	40.589	1.1249	25068000
GTP cyclohydrolase 1	P9WN57	P9WN57	folE	S	10	10	______MSQLDSRSASARIRVFDQQRAEAAV	2	DeoxyHex		___2	0.999753	0.0275839	41.621	29.978	40.589	1.1249	25068000
ATP-dependent Clp protease ATP-binding subunit ClpC1	P9WPC9	P9WPC9	clpC1	S	786	786	RPLRRTIQREIEDQLSEKILFEEVGPGQVVT	3	DeoxyHex		___2	1	0.0399491	45.825	30.82	45.825	-1.2266	4205000
Branched-chain-amino-acid aminotransferase	P9WQ75	P9WQ75	ilvE	S	5	5	___________MTSGSLQFTVLRAVNPATDA	2	DeoxyHex		___2	0.951047	0.0485188	47.261	7.6384	40.715	1.3945	11999000
Acetate kinase	P9WQH1	P9WQH1	ackA	S	10	10	______MSSTVLVINSGSSSLKFQLVEPVAG	3	DeoxyHex		___2	0.817207	0.0189551	43.791	23.972	43.791	-0.41929	30167000
Adenylosuccinate lyase	I6XWA1	I6XWA1	purB	S	100	100	FNALAGHEHVHKGMTSRDLTENVEQLQIRRS	5	HexNac(1)OAc_MurNGly(2)		___2	0.786769	0.00755644	46.249	30.827	46.249	0.54744	2239700
Sulfur carrier protein CysO	P9WP33	P9WP33	cysO	S	6	6	__________MNVTVSIPTILRPHTGGQKSV	3	HexNac(2)OAc_MurNac		___2	0.997228	0.0351657	45.879	35.967	45.879	-3.4255	53080000
Probable conserved lipoprotein LppR	P71740	P71740	lppR	S	186	186	ITDVRVADSVVAATVSLRRGTHSILASVPQA	3	HexNac(1)MurNac(1)MurNGly(1)		___2	0.998728	0.0237355	48.659	27.413	48.659	1.6629	17851000
Putative cytochrome P450 143	P9WPL3	P9WPL3	cyp143	S	382	382	ELAPDYAPEIRFPSKSFALKNLPLRWS____	3	HexNac(1)MurNac(1)MurNGly(1)		___2	0.81187	0.0296265	43.594	13.461	43.594	2.6528	27899000
PhoH-like protein	P9WIA3	P9WIA3	Rv2368c	S	51	51	LGSADENLRALERTLSADLHVRGNAVTLCGE	3	HexNac(2)MurNGly		___2	1	0.00478223	60.49	13.784	60.49	1.8179	19050000
D-alpha-D-mannose-1-phosphate guanylyltransferase ManB (D-alpha-D-heptose-1-phosphate guanylyltransferase)	L7N6A5	L7N6A5	manB	S	128	128	VLSGADLAQLLDFHRSNRADVTLQLVRVGDP	4	HexNac(1)MurNGly(2)		___2	0.97559	0.0484506	45.257	30.683	45.257	-0.083526	16329000
Glycerol-3-phosphate dehydrogenase 2	P9WN79	P9WN79	glpD2	S	171	171	FTRAGALRLSPGLKRSSLIGGIRYYDTVVDD	4	HexNac(1)MurNGly(2)		___2	1	0.02648	52.579	32.92	52.579	-2.0449	918820
Glycerol-3-phosphate dehydrogenase 2	P9WN79	P9WN79	glpD2	S	172	172	TRAGALRLSPGLKRSSLIGGIRYYDTVVDDA	4	HexNac(1)MurNGly(2)		___2	1	0.02648	52.579	32.92	52.579	-2.0449	918820
Possible fatty-acid-CoA ligase FadD16 (Fatty-acid-CoA synthetase) (Fatty-acid-CoA synthase)	I6Y4Z4	I6Y4Z4	fadD16	S	201	201	FASVNNVSNLTAEVRSAIARFTAAGIRKTWV	4	HexNacOAc_MurNac		___2	1	0.0291568	52.247	7.3215	52.247	0.30782	923450
Probable conserved lipoprotein LpqI	L7N6B0	L7N6B0	lpqI	S	367	367	LDRLEQALRAGELPMSAVDRSVVRVATMKGP	3	HexNacOAc_MurNac		___2	1	0.0123242	53.001	24.455	44.457	1.8058	302330000
Probable conserved lipoprotein LpqI	L7N6B0	L7N6B0	lpqI	S	372	372	QALRAGELPMSAVDRSVVRVATMKGPNPGCG	3	HexNacOAc_MurNac		___2	1	0.0123242	53.001	24.455	44.457	1.8058	310720000
Probable conserved membrane protein	O06298	O06298	Rv0347	S	24	24	LRVERGALFRRRWAASAASSARAAIRRDPRR	2	HexNacOAc_MurNac		___2	0.986838	0.0396756	48.796	9.778	48.796	0.11583	14018000
Multidrug efflux ATP-binding/permease protein Rv0194	O53645	O53645	Rv0194	S	112	112	FQALLRWDGRQQDRWSSGQLIVRTTNDLQLV	3	HexNacOAc_MurNac		___2	1	0.0236465	40.577	22.213	40.113	1.1168	18083000
Multidrug efflux ATP-binding/permease protein Rv0194	O53645	O53645	Rv0194	S	113	113	QALLRWDGRQQDRWSSGQLIVRTTNDLQLVQ	3	HexNacOAc_MurNac		___2	1	0.0236465	40.577	22.213	40.113	1.1168	18083000
Uncharacterized protein	P71925	P71925	Rv2423	S	204	204	ERDSLDVRVIMRDVFSTMDDLRQDYQLMVLS	3	HexNacOAc_MurNGly		___2	1	0.00161819	78.655	60.846	78.655	2.6456	5859000
O-succinylhomoserine sulfhydrylase	P9WGB5	P9WGB5	metZ	S	292	292	NASAQRIAEFLNGHPSVRWVRYPYLPSHPQY	3	HexNacOAc_MurNGly		___2	1	0.0272619	45.115	8.4776	45.115	-2.5321	12686000
Conserved hypothetical threonine and proline rich protein	O05857	O05857	Rv3209	S	34	34	STKAIVGAPAPRTVISTSPRPTAPTSTSPHP	2	OAcMurNac		___2	0.9071	0.0468379	51.854	13.578	51.854	0.47934	10293000
Probable PhiRv1 integrase	O06604	O06604	Rv1586c	S	391	391	VERAEGLLTARQVKISTDIVNAKITKLQARQ	3	OAcMurNac		___2	0.804744	0.00491549	58.487	32.012	58.487	-2.1769	181300000
Uncharacterized protein	O07761	O07761	Rv0616c	S	29	29	VLRQVDGSAHRLILTSLHRDARADAHRYSNG	3	OAcMurNac		___2	1	0.0433422	57.679	34.117	57.679	-4.2468	3629700
Siderophore exporter MmpL4	P9WJV3	P9WJV3	mmpL4	S	868	868	FKQEIGAGLKTGIIRSMGGTGKVVTNAGLVF	3	OAcMurNac		___2	0.922837	0.000370561	65.47	37.731	44.054	0.30937	175800000
Uncharacterized HIT-like protein Rv0759c	P9WML3	P9WML3	Rv0759c	S	2	2	______________MSIFTKIINRELPGRFV	3	OAcMurNac		___2	0.910284	0.0305311	47.823	17.492	47.823	2.9553	8463300
Probable conserved integral membrane leucine and alanine rich protein	O06171	O06171	Rv2508c	S	145	145	SDLSSVPYNAMLRQLSTPSTAGRISGFGWAS	2	OAcMurNGly		___2	0.999314	0.0310928	49.418	36.791	49.418	-1.9177	114670000
Probable ATP/GTP-binding protein	O50391	O50391	Rv3362c	S	13	13	___MALKHSEASGTASTKIVIAGGFGSGKTT	2	OAcMurNGly		___2	0.77199	0.0110654	48.981	15.791	48.981	4.4099	11595000
Possible dehydrogenase	O69693	O69693	Rv3726	S	237	237	YAVAAGLGQGNRHLQSILDAFDLAVGTVERL	4	OAcMurNGly		___2	1	0.0078665	51.264	41.067	51.264	0.15192	1764100
tRNA (guanine-N(1)-)-methyltransferase	P9WFY7	P9WFY7	trmD	S	215	215	LSGDHARIAAWRREVSLQRTRERRPDLSHPD	2	OAcMurNGly		___2	1	0.0492896	40.002	19.1	40.002	-3.8636	6200700
50S ribosomal protein L7/L12	P9WHE3	P9WHE3	rplL	S	5	5	___________MAKLSTDELLDAFKEMTLLE	3	OAcMurNGly		___2	1	0.00310391	64.878	52.671	57.136	2.8648	21977000
Putative acyltransferase plsB1	P9WI59	P9WI59	plsB1	S	344	344	TPTAVVSLALLGADRSLSISEVLATVRPLAS	2	OAcMurNGly		___2	0.927711	0.0140924	59.067	20.981	43.651	-2.9792	391990000
ESX-1 secretion-associated protein EspA	P9WJE1	P9WJE1	espA	S	86	86	VNFFQELADLDRQLISLIHDQANAVQTTRDI	4	OAcMurNGly		___2	0.999142	0.00647312	50.827	38.804	50.827	-2.1566	4268300
Cyclic pyranopterin monophosphate synthase 2	P9WJR7	P9WJR7	moaC2	S	5	5	___________MARASGASDYRSGELSHQDE	2	OAcMurNGly		___2	1	0.041127	70.268	36.19	70.268	-0.26286	17390000
Cyclic pyranopterin monophosphate synthase 2	P9WJR7	P9WJR7	moaC2	S	8	8	________MARASGASDYRSGELSHQDERGA	2	OAcMurNGly		___2	1	0.041127	70.268	36.19	70.268	-0.26286	17390000
Phosphate ABC transporter substrate-binding protein	O33182	O33182	Rv1680	S	2	2	______________MSTEPLVVGAVAYTPNV	4	HexNac(2)		___2	0.841025	0.00334476	42.806	39.418	42.806	0.62948	24733000
ATPase	O53313	O53313	Rv3163c	S	211	211	PYVPGDQLRAVNWVVSARRGRLHVTRRLTDR	4	HexNac(2)		___2	1	0.0422192	40.52	26.265	40.52	-1.5494	33394000
Alpha/beta hydrolase	O53327	O53327	Rv3177	S	156	156	GGVGIGKVTFGTIRESIKATLTFRDPKELRF	4	HexNac(2)		___2	0.893487	0.0407059	43.308	29.563	43.308	-3.1393	9769400
Transcriptional regulatory protein	O53830	O53830	Rv0818	S	65	65	ARNDLSSGRGLCRLLSSTGRSIPVLAVVSEG	2	HexNac(2)		___2	0.999801	0.0186789	59.35	46.175	59.35	-0.92627	26335000
DNA-directed RNA polymerase subunit beta'	P9WGY7	P9WGY7	rpoC	S	403	403	GRPVTGPGNRPLKSLSDLLKGKQGRFRQNLL	3	HexNac(2)		___2	0.97643	0.00185303	56.851	43.17	56.851	1.5048	8461700
Uncharacterized protein	O07437	O07437	Rv0193c	S	395	395	AELLLKWKKTPQRPVSLPLQTKQIDGARFEE	2	Hex(1)HexNAc(2)		___2	1	0.010626	56.548	39.042	56.548	4.453	5665000
Acyl-CoA synthetase	O53903	O53903	fadD24	S	155	155	SIVELDLLDLDSRQRSRSPGARPTGRDTPET	4	Hex(1)HexNAc(2)		___2	1	0.0398581	50.966	20.396	50.966	-1.7985	499800
Acyl-CoA synthetase	O53903	O53903	fadD24	S	157	157	VELDLLDLDSRQRSRSPGARPTGRDTPETAY	4	Hex(1)HexNAc(2)		___2	1	0.0398581	50.966	20.396	50.966	-1.7985	499800
Uncharacterized protein	O53954	O53954	Rv1805c	S	4	4	____________MTASVVATSRERHSHKAAK	3	Hex(1)HexNAc(2)		___2	0.970942	0.0445174	44.847	17.366	44.847	1.4692	26698000
UPF0182 protein Rv0064	P9WFL5	P9WFL5	Rv0064	S	53	53	DIYVDWLWFGEVGFRSVWITVLLTRLAIVAA	3	Hex(1)HexNAc(2)		___2	0.993997	0.0278336	48.14	35.78	48.14	2.4269	4201500
Tryptophan--tRNA ligase	P9WFT3	P9WFT3	trpS	S	2	2	______________MSTPTGSRRIFSGVQPT	4	Hex(1)HexNAc(2)		___2	0.853621	0.0470418	46.426	18.413	46.426	-3.7295	637960
Probable acetyl-CoA acetyltransferase	P9WG69	P9WG69	fadA4	S	16	16	MIVAGARTPIGKLMGSLKDFSASELGAIAIK	4	Hex(1)HexNAc(2)		___2	1	0.0260373	42.338	16.513	42.338	4.1335	28914000
Methionyl-tRNA formyltransferase	P9WND3	P9WND3	fmt	S	15	15	_MRLVFAGTPEPALASLRRLIESPSHDVIAV	3	Hex(1)HexNAc(2)		___2	1	0.0106359	42.338	25.831	42.338	0.2836	4484600
Probable cation-transporting ATPase E	P9WPT1	P9WPT1	ctpE	S	25	25	GLTDAEVAQRVAEGKSNDIPERVTRTVGQIV	3	Hex(1)HexNAc(2)		___2	1	0.0210853	49.448	35.095	49.448	0.12338	22159000
Phosphoribosylformylglycinamidine synthase subunit PurL	P9WHL7	P9WHL7	purL	S	2	2	______________MSPLARTPRKTSVLDTV	4	Hex(2)HexNAc(2)		___2	1	0.0317663	43.991	33.204	43.991	-0.73033	25561000
Probable transposase for insertion sequence element IS1533	I6X5T4	I6X5T4	Rv2943	S	87	87	TMPATVIAERIGWERSIRVLSARVAELRPVY	3	MurNGly		___2	1	0.036843	47.894	35.693	47.894	3.9078	25357000
Probable transposase for insertion sequence element IS1533	I6X5T4	I6X5T4	Rv2943	S	92	92	VIAERIGWERSIRVLSARVAELRPVYLPPDP	3	MurNGly		___2	1	0.036843	47.894	35.693	47.894	3.9078	25357000
1-pyrroline-5-carboxylate dehydrogenase	O50443	O50443	rocA	S	166	166	FNVAFARQILEQQPISGPGEWNRIDYRPLDG	3	MurNGly		___2	1	0.0440636	40.237	18.779	40.237	-2.7688	28545000
Conserved protein	O53842	O53842	Rv0831c	S	121	121	FTDVVMRVVDARAQVSSIVGLERIGLRFVLE	3	MurNGly		___2	1	0.0363752	47.621	32.229	47.621	3.7388	2336300
Conserved protein	O53842	O53842	Rv0831c	S	122	122	TDVVMRVVDARAQVSSIVGLERIGLRFVLEI	3	MurNGly		___2	1	0.0363752	47.621	32.229	47.621	3.7388	2336300
Uncharacterized protein	O53954	O53954	Rv1805c	S	49	49	FRVRKRRRGRIGTKRSSISDTDYRRDSFRSH	2	MurNGly		___2	0.855544	0.0461398	47.198	19.456	47.198	-4.4567	55633000
Uncharacterized protein	O53954	O53954	Rv1805c	S	50	50	RVRKRRRGRIGTKRSSISDTDYRRDSFRSHL	2	MurNGly		___2	0.876153	0.0461398	47.198	19.456	47.198	-4.4567	55633000
Membrane protein	O69704	O69704	Rv3737	S	120	120	PVTIMRSVRTRSTDYSRLAELDRLVQRITSG	2	MurNGly		___2	0.958825	0.0473199	47.823	8.5189	47.823	-3.9104	6192700
3-oxoacyl-ACP synthase	P95029	P95029	fas	S	977	977	WQVHDGPENPRATHSSTGARLQTHGDDVALS	2	MurNGly		___2	0.756849	0.000885368	90.108	49.519	90.108	-3.2281	886640000
Acyl-CoA dehydrogenase	P96414	P96414	fadE4	S	314	314	IAMKLVASRASDYMRSASAADRRYLLYSPLT	3	MurNGly		___2	0.999733	0.0471416	50.207	41.608	50.207	3.7666	7011500
Acyl-CoA dehydrogenase	P96414	P96414	fadE4	S	316	316	MKLVASRASDYMRSASAADRRYLLYSPLTKA	3	MurNGly		___2	0.999704	0.0471416	50.207	41.608	50.207	3.7666	7011500
Thioredoxin	P9WG67	P9WG67	trxA	S	7	7	_________MTDSEKSATIKVTDASFATDVL	2	MurNGly		___2	0.997787	0.0405981	45.161	23.91	45.161	-0.91731	2366400
ECF RNA polymerase sigma factor SigG	P9WGG5	P9WGG5	sigG	S	59	59	ENSGREPADERRGDFSAHTEPYRRELLAHCY	2	MurNGly		___2	1	0.0331745	51.463	16.931	46.001	-0.10942	85396000
Protein translocase subunit SecY	P9WGN3	P9WGN3	secY	S	7	7	_________MLSAFISSLRTVDLRRKILFTL	4	MurNGly		___2	0.948411	0.0397801	43.083	10.763	43.083	0.63432	1061700
Protein translocase subunit SecY	P9WGN3	P9WGN3	secY	S	8	8	________MLSAFISSLRTVDLRRKILFTLG	4	MurNGly		___2	0.938694	0.0397801	43.083	10.763	43.083	0.63432	1061700
GTP 3',8-cyclase 1	P9WJS3	P9WJS3	moaA1	S	73	73	LLSVKEISAIVDVFLSVGVSKVRITGGEPLI	2	MurNGly		___2	0.999476	0.0166743	48.741	39.787	48.741	-1.1303	6337900
GTP 3',8-cyclase 1	P9WJS3	P9WJS3	moaA1	S	77	77	KEISAIVDVFLSVGVSKVRITGGEPLIRPDL	2	MurNGly		___2	0.999378	0.0166743	48.741	39.787	48.741	-1.1303	6337900
Putative lipoprotein LppW	P9WK67	P9WK67	lppW	S	67	67	ELLLRAITPPRAPAASPNVGFGELPTRVRQA	3	MurNGly		___2	0.713274	0.0130513	48.883	37.261	40.962	3.8802	436420000
Uncharacterized protein Rv1360	P9WM03	P9WM03	Rv1360	S	12	12	____MGGARRLKLDGSIPNQLARAADAAVAL	3	MurNGly		___2	1	0.0228663	54.486	14.011	46.844	0.51362	33495000
Alpha-pyrone synthesis polyketide synthase-like Pks18	P9WPF1	P9WPF1	pks18	S	4	4	____________MNVSAESGAPRRAGQRHEV	2	MurNGly		___2	0.997389	0.00244106	66.538	22.858	66.538	1.0779	105950000
Long-chain-fatty-acid--[acyl-carrier-protein] ligase MbtM	P9WQ41	P9WQ41	mbtM	S	114	114	ATLTRFLGIGVRTVLSQGSYLARLRSVDTAG	2	MurNGly		___2	0.955784	0.0203258	58.699	26.636	58.699	2.0081	12197000
Long-chain-fatty-acid--[acyl-carrier-protein] ligase MbtM	P9WQ41	P9WQ41	mbtM	S	117	117	TRFLGIGVRTVLSQGSYLARLRSVDTAGVTI	2	MurNGly		___2	0.998171	0.0203258	58.699	26.636	58.699	2.0081	12197000
Possible transposase	I6XHU7	I6XHU7	Rv3638;Rv2944	S	187	187;176	ANLFFQLVSSRYERASLIVTSNKPFGRWGEV	2	MurNac		___2	0.831834	0.0489228	49.418	6.7005	49.418	-4.3728	102950000
Membrane protein	I6Y748	I6Y748	Rv0204c	S	218	218	ASRPELIEGIGRRVLSWANSVRGRPADAGLP	3	MurNac		___2	0.999451	0.0353067	40.352	27.584	40.352	3.7191	52537000
Conserved protein	I6YAZ1	I6YAZ1	Rv3038c	S	195	195	AGEPTTVGDGYARTLSTLTWRVVTNATKLPG	2	MurNac		___2	0.704002	0.0463385	44.425	30.655	44.425	0.52572	3329100
Helicase HelZ	I6YCF3	I6YCF3	helZ	S	996	996	ADLVVTDGEGWLTELSTRDLREVFALSEGAV	4	MurNac		___2	0.997049	0.00415544	51.22	31.34	51.22	-2.9674	124560000
Possible thioredoxin protein (Thiol-disulfide interchange protein)	O06392	O06392	Rv0526	S	9	9	_______MQSRATRRSGALTMRRLVIAAAVS	2	MurNac		___2	1	0.00525721	74.92	33.268	64.711	3.2434	78742000
Uncharacterized protein	O53604	O53604	Rv0059	S	9	9	_______MITRYKPESGFVARSGGPDRKRPH	2	MurNac		___2	1	0.0131587	52.167	26.45	41.283	-0.28807	23745000
Possible membrane oxidoreductase	O53704	O53704	Rv0369c	S	94	94	VDTDLKIVGKLAQFGSGMLQQVSEKLLGQFV	3	MurNac		___2	1	0.0215241	44.382	15.406	44.382	-2.33	12362000
Possible membrane oxidoreductase	O53704	O53704	Rv0369c	S	101	101	VGKLAQFGSGMLQQVSEKLLGQFVDSLEAEL	3	MurNac		___2	1	0.0215241	44.382	15.406	44.382	-2.33	12362000
CRISPR-associated protein Cas10/Csm1	P71629	P71629	cas10	S	385	385	ANDLMRRPNESASQASNRALRYSGLYRELSE	3	MurNac		___2	0.998948	0.0242311	44.543	26.275	44.543	1.2753	3323400
Trehalase	P71741	P71741	Rv2402	S	539	539	RGVFTQRYGDEALDASLLLVVLTRFLPPDDP	3	MurNac		___2	1	0.0219185	51.695	15.502	51.695	4.4627	3172000
Uncharacterized protein	P71802	P71802	Rv1374c	S	12	12	____MVTSVADENVASRIASWGTGPAPDPRL	2	MurNac		___2	0.953586	0.0237943	40.715	19.343	40.715	1.9508	11802000
UvrABC system protein C	P9WFC5	P9WFC5	uvrC	S	459	459	DYRHFGIREAAGQGRSDDVACIAEVTRRRFL	2	MurNac		___2	1	0.00641043	77.732	13.692	66.692	0.28945	193810000
Valine--tRNA ligase	P9WFS9	P9WFS9	valS	S	842	842	RRLEKELAGAQKELASTAAKLANADFLAKAP	4	MurNac		___2	0.950467	0.00135189	57.826	41.233	43.523	-1.979	81710000
Indole-3-glycerol phosphate synthase	P9WFX7	P9WFX7	trpC	S	2	2	______________MSPATVLDSILEGVRAD	3	MurNac		___2	0.999918	1.25e-07	118.53	89.571	118.53	3.15	76691000
Adenosylhomocysteinase	P9WGV3	P9WGV3	ahcY	S	249	249	DLAFPAINVNDSVTKSKFDNKYGTRHSLIDG	2	MurNac		___2	0.891351	0.00902206	60.91	27.114	41.448	2.4887	14793000
Protein PafC	P9WIL9	P9WIL9	pafC	S	5	5	___________MSALSTRLVRLLNMVPYFQA	2	MurNac		___2	0.996052	0.0386791	52.725	25.678	52.725	2.6677	16654000
Uncharacterized protein Rv1813c	P9WLS1	P9WLS1	Rv1813c	S	98	98	QVALEKCGDKTCKVVSRFTRCGAVAYNGSKY	2	MurNac		___2	0.999999	0.00115996	78.334	32.176	78.334	0.49136	19007000
4-hydroxy-2-oxovalerate aldolase	P9WMK5	P9WMK5	Rv3534c	S	13	13	___MTDMWDVRITDTSLRDGSHHKRHQFTKD	2	MurNac		___2	0.999949	0.0392736	80.462	15.216	80.462	-4.3558	5623600
ATP-dependent DNA helicase RecG	P9WMQ7	P9WMQ7	recG	S	300	300	PFELTAGQREVLDVLSDGLAANRPLNRLLQG	2	MurNac		___2	1	0.038397	49.5	18.611	49.5	2.5453	25880000
Uncharacterized protein Rv1318c	P9WQ33	P9WQ33	Rv1318c	S	40	40	LPETPAYGSWLLGRVSESQRRRRVRIQVMLT	3	MurNac		___2	1	0.0130586	72.485	40.055	61.962	-0.77432	659350000
Uncharacterized protein Rv1318c	P9WQ33	P9WQ33	Rv1318c	S	42	42	ETPAYGSWLLGRVSESQRRRRVRIQVMLTAL	3	MurNac		___2	1	0.0130586	72.485	40.055	61.962	-0.77432	659350000
Phthiocerol synthesis polyketide synthase type I PpsA	P9WQE7	P9WQE7	ppsA	S	983	983	WQHTRHWITTKYPAGSVGSAPRAGTLLGQHT	2	MurNac		___2	1	0.00739365	72.485	43.742	60.436	-1.3759	71605000
Phthiocerol synthesis polyketide synthase type I PpsA	P9WQE7	P9WQE7	ppsA	S	986	986	TRHWITTKYPAGSVGSAPRAGTLLGQHTTVA	2	MurNac		___2	1	0.00739365	72.485	43.742	60.436	-1.3759	71605000
Uncharacterized protein	Q79FJ0	Q79FJ0	Rv1888A	S	52	52	PPDAQDRLLDNITALSAPGSR__________	2	MurNac		___2	0.999639	0.00938017	64.374	33.824	64.374	-0.19855	12786000
Uncharacterized protein	Q79FJ0	Q79FJ0	Rv1888A	S	56	56	QDRLLDNITALSAPGSR______________	2	MurNac		___2	0.9996	0.00938017	64.374	33.824	64.374	-0.19855	12786000
Mammalian cell entry protein	I6WYT7	I6WYT7	mce2D	S	270	270	VERIDDVLGTVRKFVSDNRSVLAADVNNLAD	2	HexNac		___2	1	0.0400288	58.981	22.586	56.011	-3.915	108810000
Polyketide synthase	I6X8D2	I6X8D2	pks13	S	1418	1418	PRLDDEAAAKIAQRLSERAEGPITAEDVLTS	4	HexNac		___2	0.978805	5.72e-07	85.239	76.641	85.239	-3.8855	1898300
Oxidoreductase	I6YEN3	I6YEN3	Rv2893	S	5	5	___________MTVASTAHHTRRLRFGLAAP	3	HexNac		___2	0.9767	0.0239657	46.159	35.524	46.159	2.946	121320000
Conserved protein	L7N692	L7N692	Rv1489	S	2	2	______________MSGLTSPKTYAVLAALQ	2	HexNac		___2	1	0.0119506	70.525	39.296	70.525	0.040087	80134000
Conserved protein	O05777	O05777	Rv3099c	S	213	213	APDGSRVLLELTGPLSRSIRVSVDGRARVVD	3	HexNac		___2	1	0.0499049	50.088	13.663	42.317	-3.0396	21370000
Putative isocitrate lyase subunit A	O07718	O07718	aceAa	S	283	283	RDQPFLLGATKLDVPSYKSCFLAMVRRFTNW	2	HexNac		___2	1	0.0408052	41.704	11.769	41.704	-4.3731	16115000
Putative isocitrate lyase subunit A	O07718	O07718	aceAa	S	286	286	PFLLGATKLDVPSYKSCFLAMVRRFTNWASR	2	HexNac		___2	1	0.0408052	41.704	11.769	41.704	-4.3731	16115000
Conserved protein	O53961	O53961	Rv1919c	S	7	7	_________MSGRKFSFEVTKTSSAPAATLF	3	HexNac		___2	0.999947	0.0233989	48.44	34.476	48.44	2.1833	89923000
Uncharacterized protein	P96270	P96270	Rv0424c	S	11	11	_____MAEKNTRRATSQREAVAKIREAETIV	2	HexNac		___2	1	0.00605915	60.019	30.352	60.019	-1.3704	2132100
Tryptophan synthase beta chain	P9WFX9	P9WFX9	trpB	S	82	82	LDDLDRLQANYAGRPSPLYEATRLSQHAGSA	2	HexNac		___2	0.999958	0.00910224	53.569	19.787	53.569	-2.4962	4725700
Ribonuclease PH	P9WGZ7	P9WGZ7	rph	S	99	99	RLSGRTQEISRLIGRSLRACIDLAALGENTI	3	HexNac		___2	0.941548	0.0300161	41.401	16.465	41.401	2.4419	8548700
Malate synthase G	P9WK17	P9WK17	glcB	S	485	485	TSMEAGPMVRKGTMKSQPWILAYEDHNVDAG	3	HexNac		___2	1	2.5e-07	108.11	83.219	108.11	-1.2311	46620000
Pyruvate kinase	P9WKE5	P9WKE5	pyk	S	327	327	ETSVGKYPLAAVRTMSRIICAVEENSTAAPP	3	HexNac		___2	1	0.0359039	43.512	30.532	43.512	-2.9871	9650200
Uncharacterized protein Rv0739	P9WKS1	P9WKS1	Rv0739	S	239	239	EYNQDNDTFAVYRRMSLPDGRYVFTTRVIIS	2	HexNac		___2	0.999998	0.0055553	57.785	15.754	57.785	4.4181	72842000
Uncharacterized protein Rv1351	P9WM17	P9WM17	Rv1351	S	12	12	____MTPRSLPRYGNSSRRKSFPMHRPSNVA	3	HexNac		___2	0.843739	0.0335723	45.077	11.849	45.077	2.6748	29903000
Uncharacterized protein Rv1351	P9WM17	P9WM17	Rv1351	S	13	13	___MTPRSLPRYGNSSRRKSFPMHRPSNVAT	3	HexNac		___2	0.843739	0.0335723	45.077	11.849	45.077	2.6748	29903000
Putative cytochrome P450 135A1	P9WPN1	P9WPN1	cyp135A1	S	234	234	SRRIDSDLTARTDVLSRLLQTKDTPTKPLTD	3	HexNac		___2	0.94096	0.0135604	57.802	42.036	57.802	2.194	1767100
Probable cation-transporting P-type ATPase J	P9WPT7	P9WPT7	ctpJ	S	242	242	RDSVVARIATLVEQASQTKARTQLFIEKVEQ	2	HexNac		___2	0.999817	0.025194	60.892	12.29	43.184	-3.6667	23517000
Meromycolate extension acyl carrier protein	P9WQF3	P9WQF3	acpM	S	97	97	EENPEAAQALRAKIESENPDAVANVQARLEA	3	HexNac		___2	0.999817	0.00480138	76.759	67.226	76.759	-1.6708	2000300
Iron import ATP-binding/permease protein IrtA	P9WQJ9	P9WQJ9	irtA	S	645	645	SLTLRPGTVTALVGPSGSGKSTLATLLARFH	2	HexNac		___2	0.999422	0.0158604	48.981	17.487	48.981	-3.2451	36142000
Iron import ATP-binding/permease protein IrtA	P9WQJ9	P9WQJ9	irtA	S	647	647	TLRPGTVTALVGPSGSGKSTLATLLARFHDV	2	HexNac		___2	0.999409	0.0158604	48.981	17.487	48.981	-3.2451	36142000
Probable membrane protein	I6XFB7	I6XFB7	Rv2799	S	68	68	VQLRSTAAPMSTTMKSPIVATTDPSPFDPCR	2	Hex		___2	0.999994	5.05e-29	217.88	205.25	217.88	1.2328	86389000
Probable membrane protein	I6XFB7	I6XFB7	Rv2799	S	77	77	MSTTMKSPIVATTDPSPFDPCRDIPFDVIQR	2	Hex		___2	0.997597	5.05e-29	217.88	205.25	167.05	1.0145	86389000
Enoyl-CoA hydratase	I6Y8B5	I6Y8B5	echA3	S	6	6	__________MSDPVSYTRKDSIAVISMDDG	2	Hex		___2	0.999967	0.0452397	52.482	44.55	52.482	-2.0662	8064000
Conserved protein	O05882	O05882	Rv3237c	S	115	115	DRPLGDTRARTRTGASIVAIVRDEDVLASPG	2	Hex		___2	0.765087	0.00908791	54.259	19.035	46.73	-2.7751	68564000
Possible long-chain-fatty-acid--CoA ligase FadD12 (Fatty-acid-CoA synthetase) (Fatty-acid-CoA synthase)	O06831	O06831	fadD12	S	531	531	LPRGITGKILRTELQSRVGS___________	3	Hex		___2	1	0.0235347	60.019	43.927	46.891	1.1681	37271000
Uncharacterized protein	O07251	O07251	Rv0326	S	7	7	_________MVATDFSDVAVAQLRRSAQARG	3	Hex		___2	1	0.00120856	59.116	25.226	59.116	-4.3979	6309200
Uncharacterized protein	O53316	O53316	Rv3166c	S	8	8	________MPGTKPGSDKPTGRVVVVIVLLM	2	Hex		___2	0.886083	0.0202336	44.863	18.746	41.399	0.048986	292220000
Probable ATP-dependent DNA helicase	O53347	O53347	Rv3201c	S	170	170	YDGVLCTDKSPAAVTSIVVRLWGQLGEHLVD	2	Hex		___2	1	0.00755533	88.948	74.741	88.948	2.3037	45247000
Conserved protein	O53362	O53362	Rv3311	S	281	281	YLDDRPIFLGRNGRISVFGSERALARYLADE	3	Hex		___2	0.930468	0.0266504	48.741	24.398	48.741	-4.4676	4379800
Acyl-CoA dehydrogenase	P95186	P95186	fadE23	S	371	371	TGYSEQSLLEKWARDSKILDIFEGTQQIQQL	4	Hex		___2	1	0.0169637	46.494	34.366	46.494	1.0937	2705200
Acyl-CoA dehydrogenase	P96414	P96414	fadE4	S	306	306	LTDAYVRLIAMKLVASRASDYMRSASAADRR	2	Hex		___2	1	0.00827466	58.981	25.184	58.981	0.97992	53804000
Acyl-CoA dehydrogenase	P96414	P96414	fadE4	S	309	309	AYVRLIAMKLVASRASDYMRSASAADRRYLL	2	Hex		___2	1	0.00827466	58.981	25.184	58.981	0.97992	53804000
50S ribosomal protein L7/L12	P9WHE3	P9WHE3	rplL	S	22	22	DELLDAFKEMTLLELSDFVKKFEETFEVTAA	3	Hex		___2	1	0.00834226	52.026	42.039	45.14	-2.4727	16942000
DNA repair protein RecN	P9WHI7	P9WHI7	recN	S	550	550	QRTGRDGASGVRRLTSEDRVAELARMLAGLG	2	Hex		___2	1	0.0428478	46.844	27.202	46.844	-4.2449	27751000
Probable endoribonuclease MazF2	P9WII1	P9WII1	mazF2	S	47	47	AVVVVALTRTRRGLVSELELTAVENRVPSDC	2	Hex		___2	0.995036	0.0189208	44.863	10.171	44.863	-3.7286	3758500
Alanine and proline-rich secreted protein Apa	P9WIR7	P9WIR7	apa	S	282	282	ANNPVDKGAAKALAESIRPLVAPPPAPAPAP	4	Hex		___2	0.998968	1.96e-11	80.382	71.836	80.382	0.51176	268600000
Flavin-dependent monooxygenase, oxygenase subunit HsaA	P9WJA1	P9WJA1	hsaA	S	3	3	_____________MTSIQQRDAQSVLAAIDN	3	Hex		___2	1	0.0465317	48.504	25.764	48.504	-0.64839	47734
Beta-lactamase	P9WKD3	P9WKD3	blaC	S	35	35	SVTGCARHASGARPASTTLPAGADLADRFAE	2	Hex		___2	1	7.55e-06	123.42	104.28	72.898	1.0497	388980000
Dihydroxy-acid dehydratase	P9WKJ5	P9WKJ5	ilvD	S	21	21	DEAASVSTVADIKPRSRDVTDGLEKAAARGM	3	Hex		___2	1	0.0243617	57.175	30.704	41.48	1.2623	1537700000
Uncharacterized protein Rv1545	P9WLU9	P9WLU9	Rv1545	S	12	12	____MPNGVLGLGNPSRLAALYGLQLAHESQ	3	Hex		___2	0.999913	0.0207149	50.354	30.258	50.354	-3.0167	19823000
Uncharacterized HTH-type transcriptional regulator Rv1830	P9WME5	P9WME5	Rv1830	S	10	10	______MTQLVTRARSARGSTLGEQPRQDQL	2	Hex		___2	0.789851	0.0481685	45.598	31.44	45.598	3.3176	4590900
Uncharacterized HIT-like protein Rv0759c	P9WML3	P9WML3	Rv0759c	S	2	2	______________MSIFTKIINRELPGRFV	2	Hex		___2	0.94909	0.00344808	66.258	33.033	66.258	1.4534	38089000
Probable ATP-dependent helicase DinG homolog	P9WMR5	P9WMR5	dinG	S	495	495	AELITAAGGRTLGLFSSMRAARAATEAMRER	2	Hex		___2	0.999988	0.0182461	52.255	15.86	52.255	-2.9593	561970000
Probable ATP-dependent helicase DinG homolog	P9WMR5	P9WMR5	dinG	S	496	496	ELITAAGGRTLGLFSSMRAARAATEAMRERL	2	Hex		___2	0.999987	0.0182461	52.255	15.86	52.255	-2.9593	561970000
N-acetylglucosaminyl-diphospho-decaprenol L-rhamnosyltransferase	P9WMY3	P9WMY3	wbbL	S	290	290	TLRGSLALRSHLMVRSSLRRSRRRKLKLVEG	2	Hex		___2	0.999987	0.0255424	50.04	23.367	48.794	-0.62354	42040000
N-acetylglucosaminyl-diphospho-decaprenol L-rhamnosyltransferase	P9WMY3	P9WMY3	wbbL	S	291	291	LRGSLALRSHLMVRSSLRRSRRRKLKLVEGR	2	Hex		___2	0.999987	0.0255424	50.04	23.367	48.794	-0.62354	42040000
Putative cytochrome P450 123	P9WPP5	P9WPP5	cyp123	S	102	102	LAMDDPAHLRMRTLVSKGFTPRRIRELEPQV	2	Hex		___2	0.999998	0.00745418	58.981	7.5354	58.981	-0.18851	22281000
Probable cobalt/nickel-exporting P-type ATPase	P9WPT3	P9WPT3	ctpD	S	648	648	TVLVALNGMRLLTNRSWRAAASAAR______	2	Hex		___2	0.999548	0.00198777	91.041	29.391	91.041	0.57967	149660000
Long-chain-fatty-acid--AMP ligase FadD26	P9WQ43;P9WQ45	P9WQ43	fadD26 ;fadD25	S	533	533;535	DEAAERLGFVKREVTSAISKSHGLSVADLVL;EEVMLKLRSVKREVTSAISKSHSLRVADLVL	2	Hex		___2	0.999861	0.0160107	63.419	25.691	63.419	3.2579	41740000
Membrane protein	O53420	O53420	Rv1072	S	11	11	_____MRETSNPVFRSLPKQRGGYAQFGTGT	3	HexNacMurNGly		___2	0.836772	0.0330814	43.382	17.536	43.382	-4.2822	149970000
Probable sugar transferase	P71795	P71795	Rv1516c	S	318	318	RRLKTQWRKLAAATPSRRGLVDVWPSRLRRG	3	HexNacMurNGly		___2	1	0.0111446	63.216	41.17	58.981	-1.2454	26676000
Possible ribonuclease E Rne	P71905	P71905	rne	S	631	631	DEQLAKAMDRKVWLPSGGTLVIDRTEAMTVI	4	HexNacMurNGly		___2	1	0.00501726	70.1	9.6104	40.725	1.8854	147720000
Acyl-CoA dehydrogenase	P96414	P96414	fadE4	S	525	525	LVRDFNTHAVELHGRSATTAEQARFAMRMVR	2	HexNacMurNGly		___2	0.941876	0.031278	62.659	21.229	62.659	0.19839	13931000
Uncharacterized protein Rv2850c	P9WPR3	P9WPR3	Rv2850c	S	364	364	PPRPASPRLRSSPRPSAPPSKIFRTRALRVP	2	HexNacMurNGly		___2	0.993984	0.0299957	46.462	19.158	46.462	-4.1518	42744000
Probable transposase	I6Y941	I6Y941	Rv0920c	S	298	298	QTCIIHLIRNTFRYASRKYWDKISVDLKPIY	2	HexNacMurNac		___2	0.999919	0.0464744	49.418	13.877	49.418	-4.4546	7927400
Conserved protein	I6YAZ1	I6YAZ1	Rv3038c	S	105	105	FFLLNLIQAGVARRGSVTDLSPGMVKVATRN	2	HexNacMurNac	+	___2	0.999999	0.000373359	85.676	26.695	85.676	-4.3569	23773000
Conserved protein	I6YAZ1	I6YAZ1	Rv3038c	S	110	110	LIQAGVARRGSVTDLSPGMVKVATRNGQALG	2	HexNacMurNac	+	___2	0.856664	0.00279185	67.897	26.021	60.019	-4.2204	22723000
Uncharacterized protein	O06798	O06798	Rv1765c;Rv2015c	S	7	7;7	_________MSSTATSGAAVVSPAERVEVLF	3	HexNacMurNac		___2	0.84032	0.000676642	64.2	39.479	62.377	-4.2256	378140000
Phosphomannomutase	O53360	O53360	pmmB	S	527	527	LPAARQLVRARIDELSASVRRWW________	4	HexNacMurNac		___2	1	0.00695818	73.233	46.719	51.066	-0.29491	92056000
Phosphomannomutase	O53360	O53360	pmmB	S	529	529	AARQLVRARIDELSASVRRWW__________	4	HexNacMurNac		___2	1	0.00695818	73.233	46.719	51.066	-0.29491	92056000
Universal stress protein Rv2623	P9WFD7	P9WFD7	Rv2623	S	295	295	TVAQLARTPVIVARESLT_____________	3	HexNacMurNac		___2	0.999993	0.0229235	55.353	33.325	55.353	-3.8602	105440000
Proteasome subunit beta	P9WHT9	P9WHT9	prcB	S	77	77	ALKYPGGVVMAGDRRSTQGNMISGRDVRKVY	2	HexNacMurNac	+	___2	0.998757	0.0283354	51.346	13.92	51.346	-3.854	38909000
Uncharacterized protein Rv0966c	P9WKM1	P9WKM1	Rv0966c	S	4	4	____________MSNSAQRDARNSRDESARA	3	HexNacMurNac		___2	0.792454	0.0443458	57.103	7.29	47.067	-1.4678	29957000
Aspartyl/glutamyl-tRNA(Asn/Gln) amidotransferase subunit B	P9WN61	P9WN61	gatB	S	201	201	KPIVGAGARAPQIARSYVTALRDLLRALDVS	2	HexNacMurNac		___2	1	0.0475056	44.426	28.887	44.426	3.5801	18782000
Putative cytochrome P450 132	P9WPN3	P9WPN3	cyp132	S	18	18	TATTQRPLKGPAKRMSTWTMTREAITIGFDA	2	AraGlc		___2	0.998857	0.0129128	66.799	60.416	57.103	3.1712	271230000
Putative diacyglycerol O-acyltransferase Rv3480c	P9WKA7	P9WKA7	Rv3480c	S	54	54	APPDLLRQLVDESKASEVVEPWSLRLSHPEL	3	AraGlc		___2	0.998587	0.000628056	65.943	23.621	65.943	4.1996	54798000
Putative diacyglycerol O-acyltransferase Rv3480c	P9WKA7	P9WKA7	Rv3480c	S	51	51	PSGAPPDLLRQLVDESKASEVVEPWSLRLSH	3	AraGlc		___2	0.998133	0.000628056	65.943	23.621	65.943	4.1996	54798000
Uncharacterized protein	O07739	O07739	Rv1893	S	43	43	ENAGHIIRGDIAGGASGIVKDSIDIATHAVD	5	AraGlc		___2	0.986288	0.0266399	40.463	32.311	40.463	-2.4299	65651000
Uncharacterized HIT-like protein Rv0759c	P9WML3	P9WML3	Rv0759c	S	2	2	______________MSIFTKIINRELPGRFV	3	AraGlc		___2	0.986004	0.0186775	45.368	32.267	45.368	-0.90077	16676000
Uncharacterized protein	O07739	O07739	Rv1893	S	49	49	IRGDIAGGASGIVKDSIDIATHAVDRTKEVF	5	AraGlc		___2	0.856048	0.0266399	40.463	32.311	40.463	-2.4299	65651000
ABC transporter ATP-binding protein	I6Y482	I6Y482	dppD	S	318	318	ESRAVDGVSFRLPRASTLAIVGESGSGKSTL	2	Mur		___3	0.990415	0.0146165	45.359	30.798	45.359	-2.7955	8317200
ABC transporter ATP-binding protein	I6Y482	I6Y482	dppD	S	328	328	RLPRASTLAIVGESGSGKSTLARMVLGLLQP	2	Mur		___3	0.927484	0.0146165	45.359	30.798	45.359	-2.7955	8317200
Transcriptional regulatory protein PrrA	P9WGM1	P9WGM1	prrA	S	7	7	_________MDTGVTSPRVLVVDDDSDVLAS	4	Mur		___3	0.999977	0.000502087	56.728	40.222	56.728	2.4619	10621000
LexA repressor	P9WHR7	P9WHR7	lexA	S	41	41	ALTERQRTILDVIRASVTSRGYPPSIREIGD	2	Mur		___3	1	0.0154323	48.284	22.37	48.284	-2.8822	41701000
LexA repressor	P9WHR7	P9WHR7	lexA	S	44	44	ERQRTILDVIRASVTSRGYPPSIREIGDAVG	2	Mur		___3	1	0.0154323	48.284	22.37	48.284	-2.8822	41701000
Probable diacyglycerol O-acyltransferase Tgs4	P9WKC3	P9WKC3	tgs4	S	329	329	NRVSAELVPMGAPKASPVERLKEINAATTRA	2	Mur		___3	0.991037	0.0274042	45.915	33.289	45.915	0.40406	34104000
Ribose-phosphate pyrophosphokinase	P9WKE3	P9WKE3	prs	S	300	300	LPIGEDKRFPQLTVLSIAPLLASTIRAVFEN	4	Mur		___3	0.979143	0.00553586	45.941	38.481	45.941	4.3083	464380
Probable acyl-CoA dehydrogenase FadE10	P9WQF7	P9WQF7	fadE10	S	643	643	GPSTEANLARRFLTVSPSSEAKL________	2	Mur		___3	0.997587	0.00278317	69.825	42.082	69.825	1.8023	62526000
Probable acyl-CoA dehydrogenase FadE10	P9WQF7	P9WQF7	fadE10	S	645	645	STEANLARRFLTVSPSSEAKL__________	2	Mur		___3	0.99801	0.00278317	69.825	42.082	69.825	1.8023	62526000
Probable acyl-CoA dehydrogenase FadE10	P9WQF7	P9WQF7	fadE10	S	646	646	TEANLARRFLTVSPSSEAKL___________	2	Mur		___3	0.997587	0.00278317	69.825	42.082	69.825	1.8023	62526000
Lipoprotein LpqH	P9WK61	P9WK61	lpqH	S	43	43	TTGSGETTTAAGTTASPGAASGPKVVIDGKD	3	HexHexHex	+	___3	0.993859	1.83e-07	100.85	92.297	99.13	1.335	2887200000
Probable transcriptional regulatory protein NarL	P9WGM5	P9WGM5	narL	S	113	113	YQALQQGAAGFLLKDSTRTEIVKAVLDCAKG	3	HexHex		___3	1	0.0296316	50.353	37.345	50.353	-3.4553	7829200
Lipoprotein LpqH	P9WK61	P9WK61	lpqH	S	27	27	AAILVAGLSGCSSNKSTTGSGETTTAAGTTA	2	HexHex		___3	0.873957	8.95e-15	132.59	124.78	132.59	0.38282	397540000
Lipoprotein LpqH	P9WK61	P9WK61	lpqH	S	31	31	VAGLSGCSSNKSTTGSGETTTAAGTTASPGA	3	HexHex	+	___3	0.772653	7.03e-07	93.754	88.261	53.751	0.72494	466930000
Lipoprotein LpqH	P9WK61	P9WK61	lpqH	S	43	43	TTGSGETTTAAGTTASPGAASGPKVVIDGKD	3	HexHex	+	___3	0.982572	2.45e-06	79.935	76.882	66.732	0.50128	43275000
Lipoprotein LpqH	P9WK61	P9WK61	lpqH	S	48	48	ETTTAAGTTASPGAASGPKVVIDGKDQNVTG	3	HexHex	+	___3	0.981315	8.34e-06	66.732	57.478	66.732	0.50128	19461000
Acyl-CoA dehydrogenase	I6X9J0	I6X9J0	fadE8	S	178	178	ELKPATTKAGITAGMSMTEKQGGSDVRAGTT	2	HexN		___3	1	0.0239121	47.187	6.8353	47.187	-0.51232	62787000
Polyketide synthase Pks12	I6XD69	I6XD69	pks12	S	179	179	MLAEEIEGYRLTGMTSSVASGRVAYVLGLEG	2	HexN		___3	0.9914	0.00117187	78.655	16.109	78.098	3.0847	186060000
Polyketide synthase Pks12	I6XD69	I6XD69	pks12	S	180	180	LAEEIEGYRLTGMTSSVASGRVAYVLGLEGP	2	HexN		___3	0.991399	0.00117187	78.655	16.109	78.098	3.0847	186060000
Acetyl-CoA acetyltransferase	I6XHJ3	I6XHJ3	fadA6	S	161	161	WLHRYGDQEISQFRGSELIAEKWNLSREEME	2	HexN		___3	1	0.00454331	62.303	16.33	62.303	-3.3086	1280500
Acetyl-CoA acetyltransferase	I6XHJ3	I6XHJ3	fadA6	S	171	171	SQFRGSELIAEKWNLSREEMERYSLTSHERA	2	HexN		___3	1	0.00454331	62.303	16.33	62.303	-3.3086	1280500
Putative acetyltransferase Rv3034c	O53281	O53281	Rv3034c	S	5	5	___________MNVLSLGSSSGVVWGRVPIT	2	HexN		___3	0.99974	3.96e-05	84.658	60.367	84.658	3.1437	58509000
Putative acetyltransferase Rv3034c	O53281	O53281	Rv3034c	S	8	8	________MNVLSLGSSSGVVWGRVPITAPA	2	HexN		___3	0.8848	3.96e-05	84.658	60.367	43.897	2.2613	60448000
Putative acetyltransferase Rv3034c	O53281	O53281	Rv3034c	S	9	9	_______MNVLSLGSSSGVVWGRVPITAPAG	2	HexN		___3	0.8848	3.96e-05	84.658	60.367	43.897	2.2613	60448000
Putative acetyltransferase Rv3034c	O53281	O53281	Rv3034c	S	10	10	______MNVLSLGSSSGVVWGRVPITAPAGA	2	HexN		___3	0.883452	3.96e-05	84.658	60.367	43.897	2.2613	60448000
Putative acetyltransferase Rv3034c	O53281	O53281	Rv3034c	S	31	31	RVPITAPAGAATGVTSRADAHSQMRRYAQTG	2	HexN		___3	1	0.00668912	48.44	26.208	48.44	-1.578	7237300
MerR family transcriptional regulator	O53384	O53384	Rv3334	S	13	13	___MKISEVAALTNTSTKTLRFYENSGLLPP	3	HexN		___3	0.998351	0.03006	43.297	34.251	43.297	-3.7791	4020600
ABC transporter	O53485	O53485	Rv2041c	S	424	424	DRYFGPVLRGSRPATSLTGLSQAVDEVLRNP	2	HexN		___3	0.76251	0.0319905	40.751	10.209	40.751	2.1149	5259200
Transcriptional regulatory protein	O53830	O53830	Rv0818	S	65	65	ARNDLSSGRGLCRLLSSTGRSIPVLAVVSEG	2	HexN		___3	1	0.041748	57.103	44.05	57.103	-3.6116	9331000
Transcriptional regulatory protein	O53830	O53830	Rv0818	S	66	66	RNDLSSGRGLCRLLSSTGRSIPVLAVVSEGG	2	HexN		___3	1	0.041748	57.103	44.05	57.103	-3.6116	9331000
50S ribosomal protein L5	P9WH83	P9WH83	rplE	S	125	125	LTSIALPRIRDFRGLSPKQFDGVGNYTFGLA	4	HexN		___3	1	0.00197105	52.669	46.508	52.669	3.8684	1657900
Serine/threonine-protein kinase PknD	P9WI79	P9WI79	pknD	S	624	624	VTEHNTNQVVKLLAGSTTSTVLPFTGLNTPL	4	HexN		___3	0.798254	4.63e-08	78.991	63.31	78.991	2.1988	15102000
Serine/threonine-protein kinase PknD	P9WI79	P9WI79	pknD	S	627	627	HNTNQVVKLLAGSTTSTVLPFTGLNTPLAVA	4	HexN		___3	0.800317	4.63e-08	78.991	63.31	78.991	2.1988	15102000
Cobyric acid synthase	P9WP95	P9WP95	cobQ	S	11	11	_____MSGLLVAGTTSDAGKSAVTAGLCRAL	2	HexN		___3	0.999986	0.00239796	67.726	35.883	51.927	-1.2936	1702000000
GTP-binding protein TypA	O06563	O06563	typA	S	568	568	LDINVTREKKLTNMRSSTADVIETLAKPLQL	2	HexA		___3	0.75	0.0155467	56.563	23.957	40.724	-3.449	20542000
GTP-binding protein TypA	O06563	O06563	typA	S	569	569	DINVTREKKLTNMRSSTADVIETLAKPLQLD	2	HexA		___3	0.75	0.0155467	56.563	23.957	40.724	-3.449	20542000
SL659 acyltransferase papA1	P9WIK9	P9WIK9	papA1	S	419	419	LNVGTYSDGRVTYPLSTMVGRFDETAASVLF	2	HexA		___3	1	0.0336999	46.592	23.078	46.592	-2.9145	26352000
Uncharacterized protein Rv0955	P9WKN3	P9WKN3	Rv0955	S	5	5	___________MNRVSASADDRAAGARPARD	2	HexA		___3	1	0.00105382	72.365	54.532	42.718	0.42527	432720000
Uncharacterized protein Rv0955	P9WKN3	P9WKN3	Rv0955	S	7	7	_________MNRVSASADDRAAGARPARDLV	2	HexA		___3	1	0.00105382	72.365	54.532	42.718	0.42527	432720000
Protoporphyrinogen oxidase	P9WMP1	P9WMP1	hemY	S	331	331	LVAGDESPHAKAITLSSRKWGQRGDVALLRL	2	HexA		___3	1	0.0439532	52.403	38.266	52.403	2.0496	19120000
Protoporphyrinogen oxidase	P9WMP1	P9WMP1	hemY	S	332	332	VAGDESPHAKAITLSSRKWGQRGDVALLRLS	2	HexA		___3	1	0.0439532	52.403	38.266	52.403	2.0496	19120000
60 kDa chaperonin 2	P9WPE7	P9WPE7	groEL2	S	499	499	DLLAAGVADPVKVTRSALQNAASIAGLFLTT	4	HexA		___3	0.972371	6.12e-14	100.41	94.439	100.41	3.2119	2848500
Bacterioferritin	P9WPQ9	P9WPQ9	bfr	S	17	17	QGDPDVLRLLNEQLTSELTAINQYFLHSKMQ	5	HexA		___3	0.994247	0.000636439	56.231	51.019	56.231	3.2968	1017300
ATPase	O53313	O53313	Rv3163c	S	120	120	QFEALESVSRRTTTVSAVAQRWGRYPIRARV	2	Pentoses		___3	0.75	0.0455039	41.117	11.902	41.117	3.1481	13738000
Bifunctional apolipoprotein N-acyltransferase/polyprenol monophosphomannose synthase	O53493	O53493	ppm1	S	691	691	NGLGAAYLAGFAWGLSREYSVLVEMDADGSH	3	Pentoses		___3	1	0.0100922	47.68	11.042	47.68	-3.8741	195990000
Isocitrate dehydrogenase	O53611	O53611	icd2	S	649	649	KTLDAAIGKLLDNDKSPSRKTGELDNRGSQF	2	Pentoses		___3	1	0.000805958	78.334	32.176	46.891	1.2079	1066400000
Isocitrate dehydrogenase	O53611	O53611	icd2	S	651	651	LDAAIGKLLDNDKSPSRKTGELDNRGSQFYL	2	Pentoses		___3	1	0.000805958	78.334	32.176	46.891	1.2079	1066400000
Conserved protein	O53619	O53619	Rv0074	S	110	110	VLVGRARRHAAAALRSGITTIRDLGDRDYAA	2	Pentoses		___3	1	0.0323495	46.406	13.349	46.406	-3.3414	10547000
Haloacid dehalogenase	P96271	P96271	ctpH	S	59	59	IIPLRAGAKALSGELSRETLGRNCWRGERRA	3	Pentoses		___3	0.995378	0.0210357	45.14	18.665	45.14	1.6883	38578000
Universal stress protein Rv1636	P9WFC9	P9WFC9	Rv1636	S	127	127	VGNVGLSTIAGRLLGSVPANVSRRAKVDVLI	3	Pentoses		___3	1	0.0410568	46.706	6.7879	46.706	4.4366	52280000
Universal stress protein Rv1636	P9WFC9	P9WFC9	Rv1636	S	133	133	STIAGRLLGSVPANVSRRAKVDVLIVHTT__	3	Pentoses		___3	1	0.0410568	46.706	6.7879	46.706	4.4366	52280000
Malate dehydrogenase	P9WK13	P9WK13	mdh	S	154	154	LIAMTNAPDIPRERFSALTRLDHNRAISQLA	3	Pentoses		___3	1	0.0411476	41.422	16.942	41.422	1.9248	43818000
Uncharacterized HIT-like protein Rv0759c	P9WML3	P9WML3	Rv0759c	S	2	2	______________MSIFTKIINRELPGRFV	3	Pentoses		___3	1	0.00347487	66.258	23.231	42.789	2.8456	1514400000
DNA ligase A	P9WNV1	P9WNV1	ligA	S	622	622	SVPRTLAGLTIVVTGSLTGFSRDDAKEAIVA	4	Pentoses		___3	0.75055	0.00237033	59.003	34.223	42.382	2.4503	53806000
DNA ligase A	P9WNV1	P9WNV1	ligA	S	627	627	LAGLTIVVTGSLTGFSRDDAKEAIVARGGKA	3	Pentoses		___3	0.773896	0.00237033	59.003	34.223	59.003	1.1778	53806000
60 kDa chaperonin 2	P9WPE7	P9WPE7	groEL2	S	499	499	DLLAAGVADPVKVTRSALQNAASIAGLFLTT	4	Pentoses		___3	0.982021	1.65e-07	80.984	73.955	80.984	-0.86196	33735000
60 kDa chaperonin 2	P9WPE7	P9WPE7	groEL2	S	506	506	ADPVKVTRSALQNAASIAGLFLTTEAVVADK	4	Pentoses		___3	0.92019	1.65e-07	80.984	73.955	52.627	-1.2821	33735000
CRISPR-associated endoribonuclease Cas6	P9WPJ1	P9WPJ1	cas6	S	123	123	QYALARSTTSLEWKISTLTNEARQQIVGPIN	2	Pentoses		___3	0.999988	0.0345116	49.418	20.691	49.418	1.5108	10501000
Long-chain-fatty-acid--CoA ligase FadD13	P9WQ37	P9WQ37	fadD13	S	15	15	_MKNIGWMLRQRATVSPRLQAYVEPSTDVRM	2	Pentoses		___3	0.994744	0.0244261	48.625	17.397	48.625	3.8794	1614000
Meromycolate extension acyl carrier protein	P9WQF3	P9WQF3	acpM	S	41	41	EITPEKSFVDDLDIDSLSMVEIAVQTEDKYG	3	Pentoses		___3	0.97106	4.8e-07	104.31	92.076	104.31	-4.4595	68897000
Meromycolate extension acyl carrier protein	P9WQF3	P9WQF3	acpM	S	43	43	TPEKSFVDDLDIDSLSMVEIAVQTEDKYGVK	3	Pentoses		___3	0.88374	4.8e-07	104.31	92.076	51.845	-4.3306	68897000
ATPase	I6Y0X6	I6Y0X6	Rv2510c	S	511	511	GPAVWEEILKNPTVKSVLNTTAREITRSIFG	2	Hep		___3	0.749319	0.0373564	44.318	11.502	44.318	4.4999	13567000
Probable shikimate 5-dehydrogenase AroE (5-dehydroshikimate reductase)	I6Y120	I6Y120	aroE	S	2	2	______________MSEGPKKAGVLGSPIAH	2	Hep		___3	1	0.0280456	40.725	6.9425	40.725	4.0767	2037100
Probable shikimate 5-dehydrogenase AroE (5-dehydroshikimate reductase)	I6Y120	I6Y120	aroE	S	13	13	___MSEGPKKAGVLGSPIAHSRSPQLHLAAY	2	Hep		___3	1	0.0280456	40.725	6.9425	40.725	4.0767	2037100
Probable shikimate 5-dehydrogenase AroE (5-dehydroshikimate reductase)	I6Y120	I6Y120	aroE	S	18	18	EGPKKAGVLGSPIAHSRSPQLHLAAYRALGL	2	Hep		___3	1	0.0280456	40.725	6.9425	40.725	4.0767	2037100
Pyruvate carboxylase	I6YEU0	I6YEU0	pca	S	521	521	LVKLGPEGFARWLRESAAVGVTDTTFRDAHQ	2	Hep		___3	0.999658	0.0278995	44.863	29.891	42.718	3.9316	48175000
Conserved protein	O07256	O07256	Rv0332	S	6	6	__________MRKPASSLAKVDYSSAYLEQT	5	Hep		___3	0.964993	0.00523783	58.877	50.576	58.877	-3.4239	18894000
Conserved protein	O07256	O07256	Rv0332	S	7	7	_________MRKPASSLAKVDYSSAYLEQTH	5	Hep		___3	0.967169	0.00523783	58.877	50.576	58.877	-3.4239	18894000
Conserved protein	O07256	O07256	Rv0332	S	14	14	__MRKPASSLAKVDYSSAYLEQTHAFGELIR	5	Hep		___3	0.967169	0.00523783	58.877	50.576	58.877	-3.4239	18894000
Conserved protein	O07256	O07256	Rv0332	S	15	15	_MRKPASSLAKVDYSSAYLEQTHAFGELIRN	5	Hep		___3	0.867772	0.00523783	58.877	50.576	58.877	-3.4239	18894000
LuxR family transcriptional regulator	O53720	O53720	Rv0386	S	369	369	RAQRVRPDFRLTDDNSAAVTEICKRLDGLPL	3	Hep		___3	1	0.00423214	59.512	32.731	59.512	-2.5991	39858000
Acyl-CoA dehydrogenase	O53926	O53926	fadE16	S	312	312	SPDDTTLTHVLGVKASVNDAALTITESAMRV	2	Hep		___3	0.999984	0.0024203	63.408	27.731	63.408	3.8291	85241000
Conserved protein (CPSA-related protein)	P96872	P96872	Rv3267	S	265	265	VRQQAVMAALAHRVISGQTLSSPATLKRLEQ	2	Hep		___3	0.999118	0.00369653	57.785	27.781	57.785	-0.28425	286310000
Demethylmenaquinone methyltransferase	P9WFR3	P9WFR3	menG	S	65	65	GPGQKVLDLAAGTAVSTVELTKSGAWCVAAD	3	Hep		___3	0.75	0.00252727	59.261	27.799	42.338	-3.2303	474910000
Sensor histidine kinase MtrB	P9WGK9	P9WGK9	mtrB	S	301	301	IAQLEEFGNLQRRFTSDVSHELRTPLTTVRM	2	Hep		___3	1	0.0375674	45.368	10.481	45.368	-3.4979	3397200
Sensor histidine kinase MtrB	P9WGK9	P9WGK9	mtrB	S	304	304	LEEFGNLQRRFTSDVSHELRTPLTTVRMAAD	2	Hep		___3	1	0.0375674	45.368	10.481	45.368	-3.4979	3397200
Proline-rich 28 kDa antigen	P9WIM9	P9WIM9	mtc28	S	228	228	IIEGTYRENDMTLNTSRRHVIATSGADKYLV	3	Hep		___3	0.958037	0.0294362	43.512	34.803	43.512	3.9462	1990300
Nucleoid-associated protein EspR	P9WJB7	P9WJB7	espR	S	41	41	SAEVIAALKAEGITMSAPYLSQLRSGNRTNP	3	Hep		___3	0.868796	0.0181644	47.568	12.263	47.568	-0.68894	15574000
Molybdopterin molybdenumtransferase 1	P9WJQ7	P9WJQ7	moeA1	S	351	351	GKRHPMRRIVSARTLSPITSVAGRKGYLRGQ	2	Hep		___3	1	0.0448271	46.462	16.918	46.462	-2.9999	5865400
Molybdopterin molybdenumtransferase 1	P9WJQ7	P9WJQ7	moeA1	S	355	355	PMRRIVSARTLSPITSVAGRKGYLRGQLMRD	2	Hep		___3	1	0.0448271	46.462	16.918	46.462	-2.9999	5865400
Uncharacterized protein Rv0966c	P9WKM1	P9WKM1	Rv0966c	S	2	2	______________MSNSAQRDARNSRDESA	3	Hep		___3	1	0.0258731	47.067	26.738	47.067	0.011412	2231900
Uncharacterized protein Rv0966c	P9WKM1	P9WKM1	Rv0966c	S	4	4	____________MSNSAQRDARNSRDESARA	3	Hep		___3	1	0.0258731	47.067	26.738	47.067	0.011412	2231900
Uncharacterized protein Rv2627c	P9WL67	P9WL67	Rv2627c	S	3	3	_____________MASSASDGTHERSAFRLS	2	Hep		___3	0.938505	0.0283988	45.368	33.321	45.368	1.2593	557550000
Calcium dodecin	Q6MX43	Q6MX43	secE2	S	13	13	___MSVYKVIDIIGTSPTSWEQAAAEAVQRA	3	Hep		___3	0.90114	0.000151799	69.922	56.602	69.922	-3.3847	5167000
Uncharacterized protein	L7N658	L7N658	Rv3294c	S	123	123	TLYLIDRIPAWSTNLSKRVVDRPKVLLLDSG	2	DeoxyHex		___3	0.992441	0.0420737	44.349	19.934	44.349	0.061126	55022000
DNA-binding protein	O53151	O53151	Rv1460	S	3	3	_____________MTSTTLPHRASLVDRSTE	4	DeoxyHex		___3	0.758026	0.0195106	45.864	26.792	45.864	-4.3313	7476900
DNA-binding protein	O53151	O53151	Rv1460	S	11	11	_____MTSTTLPHRASLVDRSTEFCHTDVVK	4	DeoxyHex		___3	0.967896	0.0195106	45.864	26.792	45.864	-4.3313	7476900
Uncharacterized protein	O53399	O53399	Rv1051c	S	114	114	IIAEKGVTILERGITSTRWRDYVDIVQLDRR	2	DeoxyHex		___3	0.999489	0.00403639	64.297	17.453	64.297	-1.1716	10055000
Integrase	O53402	O53402	Rv1054	S	9	9	_______MTGKGIVESTTKTKRDRHVPVPEP	3	DeoxyHex		___3	0.875416	0.00351206	67.563	44.645	59.418	-4.4789	33714000
Uncharacterized protein	O53892	O53892	Rv0979c	S	14	14	__MGFRTQVGAATIASTMTWRIPVEDGPAQF	2	DeoxyHex		___3	0.788843	0.0247751	47.506	12.752	47.506	-1.8355	21548000
5-oxoprolinase	P95223	P95223	oplA	S	1138	1138	DGAVRRLEFTEPMTVSTLSGHRRVRPYGMAG	3	DeoxyHex		___3	0.714552	0.0172523	46.926	18.38	46.926	-2.9222	14079000
5-oxoprolinase	P95223	P95223	oplA	S	1141	1141	VRRLEFTEPMTVSTLSGHRRVRPYGMAGGSP	3	DeoxyHex		___3	0.718154	0.0172523	46.926	18.38	46.926	-2.9222	14079000
Probable is like-2 transposase	P96360	P96360	Rv1041c	S	176	176	LLDDYRHASTEYALGSTDFRLLADKAYSHPS	3	DeoxyHex		___3	0.968622	0.0160765	45.916	13.528	45.916	2.9817	36438000
ECF RNA polymerase sigma factor SigG	P9WGG5	P9WGG5	sigG	S	230	230	GTSTVAVNSLLQRARSQLQTVRPSAADRLSA	2	DeoxyHex		___3	1	0.0361669	43.084	11.022	43.084	-0.30109	11708000
ECF RNA polymerase sigma factor SigG	P9WGG5	P9WGG5	sigG	S	238	238	SLLQRARSQLQTVRPSAADRLSAPDSPEAQD	2	DeoxyHex		___3	1	0.0361669	43.084	11.022	43.084	-0.30109	11708000
Trehalose-binding lipoprotein LpqY	P9WGU9	P9WGU9	lpqY	S	68	68	RCNQQFGGRFTIAQVSLPRSPNEQRLQLARR	4	DeoxyHex		___3	0.99832	0.0197538	40.237	22.413	40.237	-3.8182	7332100
Glycerol-3-phosphate acyltransferase	P9WI61	P9WI61	plsB	S	351	351	LKEYVGYVVEKRFNLSWSIEGTRSRTGKMLP	2	DeoxyHex		___3	0.998736	0.0189228	44.309	8.3656	44.309	1.9779	15303000
Glycerol-3-phosphate acyltransferase	P9WI61	P9WI61	plsB	S	353	353	EYVGYVVEKRFNLSWSIEGTRSRTGKMLPPK	2	DeoxyHex		___3	0.999114	0.0189228	44.309	8.3656	44.309	1.9779	15303000
Serine/threonine-protein kinase PknG	P9WI73	P9WI73	pknG	S	412	412	REVVAQDTGVPRPGLSTIFSPSRSTFGVDLL	2	DeoxyHex		___3	0.75	0.0188763	57.96	29.233	51.066	-2.4365	241240000
Serine/threonine-protein kinase PknG	P9WI73	P9WI73	pknG	S	416	416	AQDTGVPRPGLSTIFSPSRSTFGVDLLVAHT	2	DeoxyHex		___3	0.75	0.0188763	57.96	29.233	51.066	-2.4365	241240000
Serine/threonine-protein kinase PknG	P9WI73	P9WI73	pknG	S	418	418	DTGVPRPGLSTIFSPSRSTFGVDLLVAHTDV	2	DeoxyHex		___3	0.75	0.0188763	57.96	29.233	51.066	-2.4365	241240000
GTP cyclohydrolase 1	P9WN57	P9WN57	folE	S	6	6	__________MSQLDSRSASARIRVFDQQRA	2	DeoxyHex		___3	0.999753	0.0344438	40.589	15.736	40.589	1.1249	25068000
GTP cyclohydrolase 1	P9WN57	P9WN57	folE	S	8	8	________MSQLDSRSASARIRVFDQQRAEA	2	DeoxyHex		___3	0.999753	0.0275839	41.621	29.978	40.589	1.1249	25068000
GTP cyclohydrolase 1	P9WN57	P9WN57	folE	S	10	10	______MSQLDSRSASARIRVFDQQRAEAAV	2	DeoxyHex		___3	0.999753	0.0275839	41.621	29.978	40.589	1.1249	25068000
NADPH oxidoreductase	P9WNE9	P9WNE9	Rv3230c	S	11	11	_____MSKKHTTLNASIIDTRRPTVAGADRH	2	DeoxyHex		___3	0.753126	0.0182081	49.35	8.1086	49.35	4.0505	1905300
Cob(I)yrinic acid a,c-diamide adenosyltransferase	P9WP99	P9WP99	Rv1314c	S	21	21	TRIYTRTGDDGTTGLSDMSRVAKTDARLVAY	3	DeoxyHex		___3	0.749719	0.0275814	45.79	25.666	45.79	4.4823	7011500
Cob(I)yrinic acid a,c-diamide adenosyltransferase	P9WP99	P9WP99	Rv1314c	S	24	24	YTRTGDDGTTGLSDMSRVAKTDARLVAYADC	3	DeoxyHex		___3	0.749637	0.0275814	45.79	25.666	45.79	4.4823	7011500
ATP-dependent Clp protease proteolytic subunit 1	P9WPC5	P9WPC5	clpP1	S	9	9	_______MSQVTDMRSNSQGLSLTDSVYERL	4	DeoxyHex		___3	0.719167	3.24e-05	77.287	58.502	77.287	-4.2019	2692600
ATP-dependent Clp protease proteolytic subunit 1	P9WPC5	P9WPC5	clpP1	S	11	11	_____MSQVTDMRSNSQGLSLTDSVYERLLS	4	DeoxyHex		___3	0.722632	3.24e-05	77.287	58.502	77.287	-4.2019	2692600
Long conserved protein	Q50732	Q50732	Rv2566	S	20	20	PTQVSGTGRTRCAGRSGVISSAAMSIKVALE	2	DeoxyHex		___3	0.999999	0.03292	75.479	38.906	75.479	-0.99642	10924000
Long conserved protein	Q50732	Q50732	Rv2566	S	24	24	SGTGRTRCAGRSGVISSAAMSIKVALEHRTS	2	DeoxyHex		___3	0.999999	0.03292	75.479	38.906	75.479	-0.99642	10924000
Long conserved protein	Q50732	Q50732	Rv2566	S	25	25	GTGRTRCAGRSGVISSAAMSIKVALEHRTSY	2	DeoxyHex		___3	0.999999	0.03292	75.479	38.906	75.479	-0.99642	10924000
ABC transporter	O53485	O53485	Rv2041c	S	429	429	PVLRGSRPATSLTGLSQAVDEVLRNP_____	3	OAcMurNac		___3	0.906754	0.0283243	40.369	19.712	40.369	4.2906	24162000
Cation-transporting P-type ATPase A	P9WPU1	P9WPU1	ctpA	S	510	510	RDAVTDFRAIPGRGVSGTVSGRAVRVGKPSW	2	OAcMurNac		___3	1	0.0145846	56.122	11.919	56.122	-3.4529	8142200
Cation-transporting P-type ATPase A	P9WPU1	P9WPU1	ctpA	S	514	514	TDFRAIPGRGVSGTVSGRAVRVGKPSWIGSS	2	OAcMurNac		___3	1	0.0145846	56.122	11.919	56.122	-3.4529	8142200
UPF0749 protein Rv1823	P9WFG1	P9WFG1	Rv1823	S	110	110	PGVRAAQQLLVASVRSTQAAATTLAQRRSTL	4	HexNac(2)		___3	0.997302	0.027838	40.962	27.982	40.962	-3.0822	305900
DNA-directed RNA polymerase subunit beta'	P9WGY7	P9WGY7	rpoC	S	224	224	RDRAQRELDRLEDIWSTFTKLAPKQLIVDEN	5	HexNac(2)		___3	1	0.0122371	46.663	34.687	46.663	2.1147	8983800
Probable doxorubicin resistance ABC transporter rmease protein DrrC	P9WG21	P9WG21	drrC	S	6	6	__________MITTTSQEIELAPTRLPGSQN	5	MurNGly		___3	0.980028	0.000676055	61.409	50.593	61.409	0.89547	81920000
Uncharacterized protein Rv2569c	P9WL93	P9WL93	Rv2569c	S	28	28	GTHRYRVTHRTEYRYSDVVTSSYGRGFLTPR	2	MurNGly		___3	0.78154	0.0284755	47.198	18.471	40.724	2.596	80032000
Uncharacterized protein Rv2569c	P9WL93	P9WL93	Rv2569c	S	33	33	RVTHRTEYRYSDVVTSSYGRGFLTPRNSLRQ	2	MurNGly		___3	0.755532	0.0250884	48.423	19.467	48.423	3.0119	80032000
Uncharacterized protein Rv2569c	P9WL93	P9WL93	Rv2569c	S	34	34	VTHRTEYRYSDVVTSSYGRGFLTPRNSLRQR	2	MurNGly		___3	0.755532	0.0250884	48.423	19.467	48.423	3.0119	80032000
Long-chain-fatty-acid--CoA ligase FadD13	P9WQ37	P9WQ37	fadD13	S	498	498	NPTGKILKTVLREQYSATVPK__________	2	MurNGly		___3	1	0.0343424	42.395	17.97	42.395	-1.8196	4561600
Cyclase	I6X666	I6X666	Rv3076	S	142	142	ARLAELVVGRAMAKRSNTMLAGLAQRLEDKH	4	MurNac		___3	1	0.00363107	56.548	44.49	56.548	-4.0626	223960
Thioredoxin	P9WG67	P9WG67	trxA	S	24	24	TIKVTDASFATDVLSSNKPVLVDFWATWCGP	3	MurNac		___3	0.858473	0.014956	42.58	32.659	42.58	2.2627	357210
Uncharacterized MFS-type transporter Rv0191	P9WJX7	P9WJX7	Rv0191	S	8	8	________MTAPTGTSATTTRPWTPRIATQL	3	MurNac		___3	0.948866	0.0229747	42.338	27.097	42.338	3.0684	3229100
Putative hydrolase LipZ	P9WLR1	P9WLR1	lipZ	S	134	134	DLDGRLPFDLRRAVLSNGSVILERASLRPIQ	2	MurNac		___3	1	0.0437676	45.161	14.594	45.161	-2.4015	8423900
Putative hydrolase LipZ	P9WLR1	P9WLR1	lipZ	S	137	137	GRLPFDLRRAVLSNGSVILERASLRPIQKVL	2	MurNac		___3	1	0.0437676	45.161	14.594	45.161	-2.4015	8423900
Putative cytochrome P450 137	P9WPM5	P9WPM5	cyp137	S	5	5	___________MVLRSLASPAALTDPKRCAS	3	MurNac		___3	1	0.0471307	40.025	12.99	40.025	-3.8782	205770000
Putative cytochrome P450 137	P9WPM5	P9WPM5	cyp137	S	8	8	________MVLRSLASPAALTDPKRCASVVG	3	MurNac		___3	1	0.0471307	40.025	12.99	40.025	-3.8782	205770000
Uncharacterized protein	I6XEH5	I6XEH5	Rv2515c	S	23	23	WVGWCIIIAMRSIPASVESSVLRWARESCGL	2	HexNac		___3	1	0.000698068	75.378	38.034	75.378	3.7404	31327000
Uncharacterized protein	I6XEH5	I6XEH5	Rv2515c	S	26	26	WCIIIAMRSIPASVESSVLRWARESCGLTEV	2	HexNac		___3	1	0.000698068	75.378	38.034	75.378	3.7404	31327000
Uncharacterized protein	I6XEH5	I6XEH5	Rv2515c	S	27	27	CIIIAMRSIPASVESSVLRWARESCGLTEVA	2	HexNac		___3	1	0.000698068	75.378	38.034	75.378	3.7404	31327000
Long-chain-fatty-acid--AMP ligase FadD32	O53580	O53580	fadD32	S	325	325	DLSNVKGILNGSEPVSPASMRKFFEAFAPYG	3	HexNac		___3	0.941432	0.0157902	45.864	8.772	45.864	1.4181	185470000
Long-chain-fatty-acid--AMP ligase FadD32	O53580	O53580	fadD32	S	328	328	NVKGILNGSEPVSPASMRKFFEAFAPYGLKQ	3	HexNac		___3	0.941432	0.0157902	45.864	8.772	45.864	1.4181	185470000
AsnC family transcriptional regulator	P71888	P71888	Rv2324	S	31	31	AEHARATFAEIGHKVSLSAPAVKRRVDRMLE	2	HexNac		___3	1	0.0437049	44.616	16.952	44.616	3.4553	1163900
AsnC family transcriptional regulator	P71888	P71888	Rv2324	S	33	33	HARATFAEIGHKVSLSAPAVKRRVDRMLESG	2	HexNac		___3	1	0.0437049	44.616	16.952	44.616	3.4553	1163900
Tryptophan--tRNA ligase	P9WFT3	P9WFT3	trpS	S	2	2	______________MSTPTGSRRIFSGVQPT	2	HexNac		___3	0.887927	0.0311818	54.982	23.56	53.756	3.7298	82454000
Tryptophan--tRNA ligase	P9WFT3	P9WFT3	trpS	S	7	7	_________MSTPTGSRRIFSGVQPTSDSLH	2	HexNac		___3	0.997439	0.0284428	57.348	30.019	53.756	3.7298	281870000
Probable doxorubicin resistance ABC transporter rmease protein DrrC	P9WG21	P9WG21	drrC	S	6	6	__________MITTTSQEIELAPTRLPGSQN	4	HexNac		___3	0.735895	0.0113119	46.318	34.26	46.318	3.9369	15175000
Proline-rich antigen homolog	P9WIM7	P9WIM7	pra	S	173	173	AYLVWNYGYRQGTIGSSIGKSVLKFKVVSET	2	HexNac		___3	1	0.0395749	46.129	6.0614	41.876	1.2078	60303000
Proline-rich antigen homolog	P9WIM7	P9WIM7	pra	S	174	174	YLVWNYGYRQGTIGSSIGKSVLKFKVVSETT	2	HexNac		___3	1	0.0395749	46.129	6.0614	41.876	1.2078	60303000
60 kDa chaperonin 2	P9WPE7	P9WPE7	groEL2	S	499	499	DLLAAGVADPVKVTRSALQNAASIAGLFLTT	4	HexNac		___3	0.705094	4.42e-07	86.529	80.583	86.529	1.5855	10745000
60 kDa chaperonin 1	P9WPE9	P9WPE9	groEL1	S	150	150	TPVSGKTGIAQVATVSSRDEQIGDLVGEAMS	2	HexNac		___3	0.997622	0.0427125	42.743	15.334	42.743	-2.8472	80067000
60 kDa chaperonin 1	P9WPE9	P9WPE9	groEL1	S	151	151	PVSGKTGIAQVATVSSRDEQIGDLVGEAMSK	2	HexNac		___3	0.997622	0.0427125	42.743	15.334	42.743	-2.8472	80067000
Possible exported protein	I6X7F2	I6X7F2	Rv3483c	S	71	71	HRVRPGANQAAPATTSAPARPTSPASQVGPC	4	Hex		___3	0.89555	1.67e-09	86.129	63.075	44.915	0.56959	60728000
Possible exported protein	I6X7F2	I6X7F2	Rv3483c	S	78	78	NQAAPATTSAPARPTSPASQVGPCGPDEATA	4	Hex		___3	0.970776	1.67e-09	86.129	63.075	86.129	0.55214	99700000
Possible exported protein	I6X7F2	I6X7F2	Rv3483c	S	81	81	APATTSAPARPTSPASQVGPCGPDEATAVRA	4	Hex		___3	0.966324	1.67e-09	86.129	63.075	86.129	0.55214	99700000
Probable conserved lipoprotein DsbF	I6XYM2	I6XYM2	dsbF	S	26	26	TVVAIIVTACGSQPKSQPAVAPTGDAAAATQ	3	Hex	+	___3	0.995082	5.03e-06	72.207	65.912	46.489	0.21811	47774000
Probable esterase LipO	O06832	O06832	lipO	S	130	130	DYAKELATLPTEPMRSRGRNLPLRTAMARRR	2	Hex		___3	1	0.0451221	40.025	24.759	40.025	4.1761	40631000
Amidase	O53325	O53325	Rv3175	S	338	338	NIFQSLVFGAFAVDRSTLSPASAAALGLRAV	3	Hex		___3	0.923953	0.0181057	45.79	34.929	45.79	-0.76772	23301000
Amidase	O53325	O53325	Rv3175	S	341	341	QSLVFGAFAVDRSTLSPASAAALGLRAVRHP	3	Hex		___3	0.93165	0.0181057	45.79	34.929	45.79	-0.76772	23301000
Glycogen accumulation regulator GarA	P9WJA9	P9WJA9	garA	S	78	78	GPNAGSRFLLDQAITSAGRHPDSDIFLDDVT	4	Hex		___3	0.756992	0.00870364	42.828	29.403	42.828	-3.3664	69633000
Putative diacylated glycolipid transporter LprF	P9WK47	P9WK47	lprF	S	53	53	GCGKKPTTASSPSPGSPSPEAQQILQDSSKA	3	Hex		___3	0.718385	1.81e-12	127.67	112.9	57.882	0.30075	3884300
Lipoprotein LpqH	P9WK61	P9WK61	lpqH	S	27	27	AAILVAGLSGCSSNKSTTGSGETTTAAGTTA	2	Hex		___3	0.99518	1.63e-10	117.67	103.1	117.03	0.1538	94435000
Lipoprotein LpqH	P9WK61	P9WK61	lpqH	S	31	31	VAGLSGCSSNKSTTGSGETTTAAGTTASPGA	2	Hex		___3	0.995307	1.63e-10	117.67	103.1	117.03	0.1538	138890000
Beta-lactamase	P9WKD3	P9WKD3	blaC	S	35	35	SVTGCARHASGARPASTTLPAGADLADRFAE	2	Hex		___3	1	7.55e-06	123.42	104.28	72.898	1.0497	388980000
Uncharacterized protein Rv2227	P9WLH7	P9WLH7	Rv2227	S	206	206	VFTTRDRPVRTSRGWSASPVRHGLSTIRSGE	2	Hex		___3	0.993189	0.0105631	57.347	32.493	57.347	-1.1167	178460000
Uncharacterized protein Rv2227	P9WLH7	P9WLH7	Rv2227	S	215	215	RTSRGWSASPVRHGLSTIRSGERYAMGLIFH	2	Hex		___3	0.999855	0.0105631	57.347	32.493	57.347	-1.1167	178460000
Uncharacterized protein Rv1488	P9WPR9	P9WPR9	Rv1488	S	44	44	IPQAEAAVIERLGRYSRTVSGQLTLLVPFID	3	Hex		___3	0.952993	0.000228362	69.148	57.526	69.148	-4.171	4077100
Meromycolate extension acyl carrier protein	P9WQF3	P9WQF3	acpM	S	97	97	EENPEAAQALRAKIESENPDAVANVQARLEA	3	Hex		___3	1	3.25e-05	80.632	57.27	53.779	1.7765	31046000
Meromycolate extension acyl carrier protein	P9WQF3	P9WQF3	acpM	S	41	41	EITPEKSFVDDLDIDSLSMVEIAVQTEDKYG	4	Hex		___3	0.917311	0.00288719	53.091	47.125	53.091	-2.2956	8568700
Meromycolate extension acyl carrier protein	P9WQF3	P9WQF3	acpM	S	43	43	TPEKSFVDDLDIDSLSMVEIAVQTEDKYGVK	4	Hex		___3	0.917311	0.00288719	53.091	47.125	53.091	-2.2956	8568700
Biotin--acetyl-CoA-carboxylase ligase	I6YFP0	I6YFP0	birA	S	216	216	WRNANPQLAADYRARSLTIGSRVRVELPGGQ	2	AraGlc		___3	1	0.00568657	79.469	21.61	45.335	4.4585	6829500
Biotin--acetyl-CoA-carboxylase ligase	I6YFP0	I6YFP0	birA	S	221	221	PQLAADYRARSLTIGSRVRVELPGGQDVVGI	2	AraGlc		___3	1	0.00568657	79.469	21.61	45.335	4.4585	6829500
Cytidine deaminase	O05833	O05833	Rv2365c	T	7	7	_________MMRRPITLAEQLDAEDAKLVVL	2	Mur		___1	1	2.64e-05	89.805	68.852	80.245	-1.5031	42554000
Uncharacterized protein	O33195	O33195	Rv1693	T	2	2	______________MTIDPDQIRAEIDALLA	3	Mur		___1	1	0.0485931	40.352	22.966	40.352	-4.397	45833000
Possible multi-functional enzyme with acyl-CoA-reductase activity AcrA1	O50417	O50417	acrA1	T	9	9	_______MRYVVTGGTGFIGRHVVSRLLDGR	2	Mur		___1	0.99785	0.0126358	52.79	36.9	52.79	-2.151	3596600
Uncharacterized protein	O53491	O53491	Rv2049c	T	3	3	_____________MLTRGEVRALPADAVVLS	2	Mur		___1	1	0.046851	50.039	15.232	50.039	1.7179	5019100
Demethylmenaquinone methyltransferase	P9WFR3	P9WFR3	menG	T	137	137	NVANQQAALREMARVTRPGGRLLVCEFSTPT	2	Mur		___1	1	0.0417869	50.607	29.705	50.607	-0.1554	61170000
Glutamate--tRNA ligase	P9WFV9	P9WFV9	gltX	T	6	6	__________MTATETVRVRFCPSPTGTPHV	2	Mur		___1	0.955915	0.0229822	54.611	25.549	54.611	3.8269	310800000
DNA gyrase subunit A	P9WG47	P9WG47	gyrA	T	798	798	VIRTAARQVRKAGRQTKGVRLMNLGEGDTLL	3	Mur		___1	0.898724	4.85e-05	70.413	60.927	70.413	1.7023	9888300
Signal recognition particle receptor FtsY	P9WGD9	P9WGD9	ftsY	T	313	313	VDKGIAAGADVVLIDTAGRLHTKVGLMDELD	2	Mur		___1	1	0.00325687	61.353	29.345	61.353	1.1378	2385800
Cell division protein SepF	P9WGJ5	P9WGJ5	sepF	T	94	94	DEPRFRPREFDRAEMTRPRFGSWLRNSTRGA	4	Mur		___1	1	0.026934	40.496	25.83	40.496	2.1407	7142600
Polyribonucleotide nucleotidyltransferase	P9WI57	P9WI57	pnp	T	541	541	GAEDAFGDMDFKVAGTKDFVTALQLDTKLDG	3	Mur		___1	0.735649	0.0258162	44.567	33.718	44.567	-3.4686	16904000
Adenosine kinase	P9WID5	P9WID5	adoK	T	11	11	_____MTIAVTGSIATDHLMRFPGRFSEQLL	2	Mur		___1	0.794224	0.00422067	55.426	37.92	55.426	0.36432	11859000
Uncharacterized protein Rv3400	P9WKZ7	P9WKZ7	Rv3400	T	60	60	WKAMFDAYLAERAERTGEKFVPFDPAADYHT	4	Mur		___1	0.98915	0.00129632	72.568	64.995	72.568	3.7083	62475000
DNA-binding protein HU homolog	P9WMK7	P9WMK7	hup	T	11	11	_____MNKAELIDVLTQKLGSDRRQATAAVE	4	Mur		___1	0.999516	0.0433903	40.349	26.936	40.349	3.7518	9208300
Nitrogen regulatory protein P-II	P9WN31	P9WN31	glnB	T	5	5	___________MKLITAIVKPFTLDDVKTSL	2	Mur		___1	1	0.0394898	56.011	46.423	56.011	-3.3674	8606000
Uncharacterized protein Rv2232	P9WPI9	P9WPI9	Rv2232	T	182	182	LLADLRTAGVRLAVATSKAEPTARRILRHFG	3	Mur		___1	0.939121	0.0156441	45.608	22.278	45.608	1.6599	49789000
Probable amino acid aminotransferase	Q79FW0	Q79FW0	Rv0812	T	128	128	PARVIGARRDGVSAITLDRGLPADGGDAMPW	2	Mur		___1	0.998889	0.0475415	43.308	23.004	43.308	4.4305	3508000
Uncharacterized protein	I6WYU2	I6WYU2	Rv0597c	T	225	225	RLAEMPRVLRLCAARTGAELNVSALANDLSI	2	HexHexHex		___1	0.999881	0.0357341	67.456	45.923	67.456	-3.6999	12039000
Probable conserved lipoprotein DsbF	I6XYM2	I6XYM2	dsbF	T	40	40	KSQPAVAPTGDAAAATQVPAGQTVPAQLQFS	3	HexHexHex		___1	0.742703	0.000137728	61.509	52.128	61.509	0.87012	48796000
GTP-binding protein TypA	O06563	O06563	typA	T	53	53	ERVMDTGDLEREKGITILAKNTAVHRHHPDG	4	HexHexHex		___1	0.999973	0.00973795	53.252	32.298	53.252	1.3432	263340000
Membrane protein	O53650	O53650	Rv0199	T	154	154	RIEAVAIDTVHRELDTQSGAARPVVTTKLPP	3	HexHexHex	+	___1	0.985217	0.00695744	63.681	47.499	63.681	2.9919	22909000
Butyryl-CoA dehydrogenase	O53666	O53666	fadE5	T	502	502	NGRLKTERALLAKALTDVQGMAAALTGYLMA	4	HexHexHex		___1	0.839645	5.11e-06	62.663	54.389	62.663	-2.4878	14555000
2-nitropropane dioxygenase	P71847	P71847	Rv3553	T	239	239	VVTTRVDGMPHRVLRTELVEKLESGSRARGF	2	HexHexHex		___1	1	0.0281373	56.432	28.223	56.432	0.96793	21800000
Phosphate transport system rmease protein PstC 2	P9WG05	P9WG05	pstC2	T	3	3	_____________MVTEPLTKPALVAVDMRP	3	HexHexHex		___1	0.998412	0.0491836	41.979	35.816	41.979	2.6826	220390
Hydroxymethylpyrimidine/phosphomethylpyrimidine kinase	P9WG77	P9WG77	thiD	T	93	93	TGMLASSRIVATVAATWRRLELSVPLVVDPV	3	HexHexHex		___1	0.949444	0.0248616	42.338	29.856	42.338	-1.6277	65880000
RNA polymerase sigma factor SigB	P9WGI5	P9WGI5	sigB	T	106	106	LEANLRLVVSLAKRYTGRGMPLLDLIQEGNL	3	HexHexHex		___1	0.999933	0.0341818	44.415	40.538	44.415	1.859	3432700
Cell division protein SepF	P9WGJ5	P9WGJ5	sepF	T	189	189	AGLAFALRGSFDKVATKVFLLSPADVDVSPE	3	HexHexHex		___1	0.990787	0.0284607	48.229	34.383	48.229	-3.6772	4165300
Probable transport protein MmpL9	P9WJU3	P9WJU3	mmpL9	T	736	736	ASTEGIDRIEAIRAATKDAIKATPLQGAKIY	2	HexHexHex		___1	1	0.0116364	83.265	51.892	83.265	-1.2158	87442000
Elongation factor 4	P9WK97	P9WK97	lepA	T	255	255	AMIFDSVYDIYRGVVTYVRVVDGKISPRERI	3	HexHexHex		___1	0.999992	0.00222932	57.288	49.296	57.288	-2.5669	5890700
Beta-lactamase	P9WKD3	P9WKD3	blaC	T	37	37	TGCARHASGARPASTTLPAGADLADRFAELE	2	HexHexHex		___1	0.933367	0.000670109	102.4	88.631	102.4	1.004	22875000
Uncharacterized protein Rv2077c	P9WLL1	P9WLL1	Rv2077c	T	4	4	____________MLATLSQIRAWSTEHLIDA	3	HexHexHex		___1	0.777906	0.0378576	45.161	35.104	42.556	2.6818	312690000
Uncharacterized protein Rv1507c	P9WLW5	P9WLW5	Rv1507c	T	135	135	NRRLLNAICSYLGISTRLANSWDYELADGKT	3	HexHexHex		___1	0.801082	0.0078225	54.501	39.495	54.501	3.5365	65945000
DNA-binding protein HU homolog	P9WMK7	P9WMK7	hup	T	22	22	IDVLTQKLGSDRRQATAAVENVVDTIVRAVH	3	HexHexHex		___1	0.999517	0.00160366	56.748	47.168	56.748	-1.7216	3192700
ESX-5 secretion system protein EccC5	P9WNA5	P9WNA5	eccC5	T	1190	1190	MVTGRRECGRTTTLATIMSEIGRLYAPGASS	2	HexHexHex		___1	0.869082	0.0334481	41.996	21.76	41.996	4.0279	34900000
Bifunctional enzyme CysN/CysC	P9WNM5	P9WNM5	cysNC	T	340	340	NAVLEPGRDYVVKHTTRTVRARIAGLDYRLD	4	HexHexHex		___1	0.994788	0.0251425	42.843	19.907	42.843	4.1006	13604000
Possible transcriptional regulatory protein (Possibly TetR-family)	L7N6A2	L7N6A2	Rv0275c	T	97	97	ATTQAAVTAVPAREQTRAGMANIVRTITADA	3	OAcHexHex		___1	0.882913	0.0417057	45.077	17.94	45.077	-0.28743	2872800
Uncharacterized protein	O07437	O07437	Rv0193c	T	416	416	KQIDGARFEEWISAATKAPEVREIRNRELTI	3	OAcHexHex		___1	0.863811	0.0212951	47.532	42.378	47.532	0.4422	10748000
Oxidoreductase	O53622	O53622	Rv0077c	T	72	72	PLGAHPKPLRPGADQTIGGVAGIVADVLAAL	3	OAcHexHex		___1	1	0.0170169	54.658	47.036	54.658	1.8724	12288000
Putative integration host factor MihF	P71658	P71658	mihF	T	162	162	EALPKVGKVKAQEIMTELEIAPTRRLRGLGD	4	OAcHexHex		___1	0.999883	0.0121904	41.912	25.606	41.088	-3.958	14462000
Isoniazid-induced protein IniC	P9WJ95	P9WJ95	iniC	T	107	107	VTANHRGGRRANVPITRRGGLSFDLRRINPA	2	OAcHexHex		___1	0.999997	0.00763068	71.692	28.507	71.501	1.5493	97070000
Putative diacyglycerol O-acyltransferase Rv1425	P9WKC1	P9WKC1	Rv1425	T	193	193	LERRAIGALINVGIMTPFRIVRLLEQTVRQQ	2	OAcHexHex		___1	1	0.0130436	74.944	54.281	74.944	2.4785	36648000
Uncharacterized HIT-like protein Rv0759c	P9WML3	P9WML3	Rv0759c	T	5	5	___________MSIFTKIINRELPGRFVYED	2	OAcHexHex		___1	0.941852	0.0178168	65.038	48.9	57.177	0.59994	59101000
Aminomethyltransferase	P9WN51	P9WN51	gcvT	T	366	366	AVECQVVCPPFVAVKTR______________	4	OAcHexHex		___1	1	0.0242507	45.608	24.074	45.608	0.25316	58199000
Probable membrane protein	I6XFB7	I6XFB7	Rv2799	T	74	74	AAPMSTTMKSPIVATTDPSPFDPCRDIPFDV	2	HexHex		___1	0.949091	7.19e-13	143.24	125.61	143.24	0.22256	60535000
Probable conserved lipoprotein DsbF	I6XYM2	I6XYM2	dsbF	T	40	40	KSQPAVAPTGDAAAATQVPAGQTVPAQLQFS	3	HexHex		___1	0.9897	9.76e-08	77.493	71.833	77.493	0.078087	146980000
Anion transporter	I6Y498	I6Y498	Rv3680	T	195	195	WRLLLAPGRGIGRLITGVMGLAMKALSTVLG	3	HexHex		___1	1	0.0194932	51.092	38.6	51.092	-3.6243	123350000
Acyl-CoA dehydrogenase	I6YCF5	I6YCF5	fadE33	T	2	2	______________MTPPEERQMLRETVASL	2	HexHex		___1	1	0.005363	79.454	39.185	79.454	0.59724	6574000
Membrane protein	O69704	O69704	Rv3737	T	114	114	ATTDTPPVTIMRSVRTRSTDYSRLAELDRLV	3	HexHex		___1	0.997957	0.0116513	95.741	70.866	67.993	1.48	348030000
Acyl-CoA synthetase	P72007	P72007	fadD1	T	2	2	______________MTDTIQSLLRQHVSDPT	3	HexHex		___1	0.963095	0.0465392	40.724	19.352	40.724	0.6498	10449000
Aldehyde dehydrogenase	P96824	P96824	Rv0147	T	313	313	ATVRDELVSKITAALTKFRSGAPQGMRIVNQ	2	HexHex		___1	1	0.0284068	66.682	44.689	66.682	1.9128	4305400
50S ribosomal protein L17	P9WHD3	P9WHD3	rplQ	T	120	120	GDNAPMAVIELVREKTVTSEANRARRVAAAQ	3	HexHex		___1	0.998225	0.0130622	61.593	48.804	61.593	0.66953	30620000
Beta-lactamase	P9WKD3	P9WKD3	blaC	T	37	37	TGCARHASGARPASTTLPAGADLADRFAELE	2	HexHex		___1	0.935933	6.81e-08	119.45	103.82	90.653	-0.71732	394320000
Uncharacterized protein Rv1702cMb1728c	P9WLT3	P9WLT3	Rv1702c	T	159	159	HVDLPTREKAEAELATLGGRFRPDQLHKLAT	3	HexHex		___1	1	0.0289728	61.815	46.443	53.567	2.1937	19356000
Transcriptional regulator FurA	P9WN87	P9WN87	furA	T	13	13	___MSSIPDYAEQLRTADLRVTRPRVAVLEA	2	HexHex		___1	0.999851	0.0279975	41.689	24.916	41.689	-0.010701	20254000
10 kDa chaperonin	P9WPE5	P9WPE5	groS	T	42	42	GLVIPDTAKEKPQEGTVVAVGPGRWDEDGEK	3	HexHex		___1	1	0.0391243	50.222	40.426	43.297	-0.51812	50725000
Arginine biosynthesis bifunctional protein ArgJ	P9WPZ3	P9WPZ3	argJ	T	2	2	______________MTDLAGTTRLLRAQGVT	2	HexHex		___1	0.980517	0.0354804	40.002	18.554	40.002	4.1534	3332500
Phthiocerol synthesis polyketide synthase type I PpsE	P9WQE1	P9WQE1	ppsE	T	516	516	NVTMAAVVHDREHAATVLRAAEHDNVFVGEA	2	HexHex		___1	1	0.0263661	53.554	23.748	47.916	2.7349	107250000
PE-PGRS family protein 25	I6X486	I6X486	PE25	T	12	12	____MSFVITNPEALTVAATEVRRIRDRAIQ	2	HexHexNac		___1	0.998841	0.000492376	74.46	31.985	72.29	1.9867	49263000
Possible 4-carboxymuconolactone decarboxylase (CMD)	I6Y4S7	I6Y4S7	Rv0771	T	42	42	EFFALTVDHLFGRIWTRPGLSMRDRRMAVIA	3	HexHexNac		___1	0.981748	0.0493203	53.327	18.321	51.268	-1.9631	53707000
Possible transcriptional regulatory protein	O86342	O86342	Rv0273c	T	6	6	__________MPDFPTQRGRRTQAAIDAAAR	2	HexHexNac		___1	1	0.0193542	63.419	48.268	47.823	0.51285	26256000
Conserved protein	P96375	P96375	Rv1025	T	3	3	_____________MVTRQLGRAPRGVLAIAY	3	HexHexNac		___1	1	0.034556	55.064	21.197	55.064	3.8969	9278000
Sensor histidine kinase MtrB	P9WGK9	P9WGK9	mtrB	T	514	514	LEAWGEPGEGACFRLTLPMVRGHKVTTSPLP	3	HexHexNac		___1	1	0.00317029	54.672	34.015	54.223	-2.3956	79451000
30S ribosomal protein S17	P9WH51	P9WH51	rpsQ	T	6	6	__________MAEAKTGAKAAPRVAKAAKAA	4	HexHexNac		___1	1	0.0497549	42.809	20.089	42.809	-3.7221	4705700
Uncharacterized protein Rv0959	P9WKN1	P9WKN1	Rv0959	T	401	401	GQWRLSPKAMRRLGETALRDVAQQLSGRHGE	2	HexHexNac		___1	1	0.0423954	65.224	13.779	65.224	-0.028484	10744000
Uncharacterized protein Rv2629	P9WL63	P9WL63	Rv2629	T	37	37	DDSHDTLDAVERREATWRDVRKHLESRDAKQ	3	HexHexNac		___1	1	0.0251544	53.17	19.092	53.17	3.2692	1589100
Uncharacterized aminopeptidase Rv1333	P9WM23	P9WM23	Rv1333	T	5	5	___________MNSITDVGGIRVGHYQRLDP	2	HexHexNac		___1	0.999951	0.00409692	73.248	36.691	73.248	-4.1464	59278000
ESX-4 secretion system protein EccC4	P9WNA7	P9WNA7	eccC4	T	639	639	AGLLQTGTGELIRFQTAFVSGPLRRASPSAV	2	HexHexNac		___1	0.986517	0.0214427	56.729	34.643	56.729	3.6159	88978000
ATP synthase subunit beta	P9WPU5	P9WPU5	atpD	T	27	27	GKPGSSDTSGRVVRVTGPVVDVEFPRGSIPE	3	HexHexNac		___1	1	0.00693823	58.158	45.04	58.158	-3.4235	8743400
Probable succinyl-CoA:3-ketoacid coenzyme A transferase subunit A	P9WPW5	P9WPW5	scoA	T	158	158	AVVSPAKETREFDGVTYVLERGIRTDFALVH	2	HexHexNac		___1	1	0.0482855	67.726	48.995	67.726	-3.4664	19789000
PE-PGRS family protein	Q6MWW9	Q6MWW9	Rv3507	T	16	16	MSFVLVSPETVAAVATDLKRIGASLAHENAS	4	HexHexNac		___1	0.999222	0.0074184	47.204	37.147	47.204	-2.5369	57848000
Steroid 3-ketoacyl-CoA thiolase	I6XHI4	I6XHI4	fadA5	T	10	10	______MGYPVIVEATRSPIGKRNGWLSGLH	3	HexN		___1	1	0.0309635	45.28	18.147	45.28	0.86988	5222500
Uncharacterized protein	I6Y4S9	I6Y4S9	Rv0776c	T	191	191	QVAGQPDWVSLRRQVTVAQRKSDLRAAEDPI	2	HexN		___1	1	0.0144092	64.866	7.4023	61.997	2.4377	4775700
Uncharacterized protein	O05805	O05805	Rv2854	T	272	272	ILCSDHTVREKADPATLHRGDAVLDVTHITR	2	HexN		___1	1	0.0031462	74.376	61.749	51.949	0.70853	42453000
Putative acetolactate synthase large subunit IlvB2	O06335	O06335	ilvB2	T	24	24	ARMRAAGISVVCGLPTSRLDSLLVRLSRDAG	2	HexN		___1	0.936178	0.00755472	50.354	38.435	47.991	-0.17292	9391000
Possible enoyl-CoA hydratase EchA19 (Enoyl hydrase) (Unsaturated acyl-CoA hydratase) (Crotonase)	O53561	O53561	echA19	T	15	15	_MESGPDALVERRGHTLIVTMNRPAARNALS	2	HexN		___1	0.997042	0.0355595	45.598	25.391	41.283	-2.0039	51483000
Conserved protein	O69720	O69720	Rv3753c	T	8	8	________MQRPAADTPDGFGVAVVREEGRW	3	HexN		___1	1	0.0111629	48.053	38.92	48.053	2.8864	35477000
Probable conserved membrane protein	P71799	P71799	Rv1371	T	62	62	PGGAFFIGRTKNRDITAIVKSYHRDPAIVER	2	HexN		___1	0.809689	0.0491031	42.718	18.968	42.718	3.0894	4792200
Uncharacterized protein	P71830	P71830	Rv0775	T	8	8	________MGVTAAVTPKGERRRYALVSAAA	2	HexN		___1	0.999677	0.00889598	55.567	28.469	55.567	-0.61158	34564000
Ribonuclease HII	P9WH01	P9WH01	rnhB	T	2	2	______________MTKTWPPRTVIRKSGGL	2	HexN		___1	0.951058	0.0182321	47.706	18.351	47.706	-0.2518	27721000
Uncharacterized protein Rv2313c	P9WLB7	P9WLB7	Rv2313c	T	188	188	KSLREVSALDAGGSETLYGEIERFDTSVLLD	2	HexN		___1	0.999999	0.00663762	100.55	63.572	100.55	2.1111	20094000
Fructose-1,6-bisphosphatase class 2	P9WN21	P9WN21	glpX	T	41	41	REAPDRNLAMELVRVTEAGAMAAGRWVGRGD	2	HexN		___1	0.998075	0.0374381	41.401	28.634	41.401	1.6516	6719900
1,4-alpha-glucan branching enzyme GlgB	P9WN45	P9WN45	glgB	T	451	451	RENLEAVQFLQEMNATAHKVAPGIVTIAEES	3	HexN		___1	0.808921	0.00977473	48.229	29.116	48.229	0.95051	25695000
2-amino-4-hydroxy-6-hydroxymethyldihydropteridine pyrophosphokinase	P9WNC7	P9WNC7	folK	T	2	2	______________MTRVVLSVGSNLGDRLA	3	HexN		___1	0.746445	0.0263235	45.084	35.027	45.084	-0.23841	4605500
DNA polymerase III subunit beta	P9WNU1	P9WNU1	dnaN	T	181	181	GIRVEILGETVVLAATDRFRLAVRELKWSAS	3	HexN		___1	0.923365	0.0241608	48.704	15.5	47.201	-4.4414	75104000
10 kDa chaperonin	P9WPE5	P9WPE5	groS	T	42	42	GLVIPDTAKEKPQEGTVVAVGPGRWDEDGEK	3	HexN		___1	1	0.00308297	66.533	53.332	66.533	0.25861	5076500
Potassium-transporting ATPase ATP-binding subunit	P9WPU3	P9WPU3	kdpB	T	215	215	LSDRIVVRITAKQGQTFIDRMIALVEGAARQ	2	HexN		___1	1	0.00678075	60.49	38.393	44.616	-1.0588	176400000
Probable transcriptional regulator WhiB7	Q6MX01	Q6MX01	whiB7	T	5	5	___________MSVLTVPRQTPRQRLPVLPC	2	HexN		___1	0.977837	0.0290819	49.418	25.127	49.418	0.9133	4780500
Conserved protein	I6X827	I6X827	Rv3683	T	7	7	_________MAAVLPTLIRTGAVALGSAIAG	2	HexA		___1	1	0.0496835	42.109	28.106	42.109	0.47562	282500000
Membrane protein	O05883	O05883	Rv3238c	T	105	105	LLASVALLLLYWQWRTMPAVIWDVRQPAGRV	3	HexA		___1	1	0.028186	43.512	21.038	43.512	-2.3837	1589100
Probable conserved membrane protein	O06141	O06141	Rv1624c	T	4	4	____________MCHTAPMEPSPVVSPLPRL	3	HexA		___1	0.810958	0.00545363	58.159	49.367	58.159	1.6855	10225000
Maltokinase	O07177	O07177	mak	T	301	301	SSTVAVVPELREYAPTIEQQFQKLAAEAITV	2	HexA		___1	1	0.0208807	56.729	40.156	56.729	-2.4052	115150000
Carboxymethylenebutenolidase	O86353	O86353	Rv2054	T	80	80	GGRARCITRVFRELLTKRGRALDDILAARDH	2	HexA		___1	1	0.0288929	58.981	34.826	44.447	2.9044	20637000
Uncharacterized protein	P96221	P96221	Rv3856c	T	210	210	VASVHSKLSMDSAAMTRRMVRAVANGHTDVL	2	HexA		___1	0.991255	0.0261898	45.598	30.586	43.77	2.4747	80814000
Probable lipoprotein aminopeptidase LpqL	P96264	P96264	lpqL	T	245	245	LRGQSGPTTVKLTASTQSFKARNVIAQTKTG	2	HexA		___1	0.79396	0.0358178	54.712	14.614	44.377	3.1992	85233000
Ribonuclease VapC21	P9WF91	P9WF91	vapC21	T	3	3	_____________MTTRYLLDKSAAYRAHLP	2	HexA		___1	0.904938	0.0354696	51.995	22.252	45.081	2.3555	2695300
Thiazole synthase	P9WG73	P9WG73	thiG	T	55	55	ELTTVAIRRVDADGGTGLLDLLNRLGITPLP	3	HexA		___1	0.999966	0.000302972	88.087	61.546	78.763	-1.7864	77389000
Ribonuclease HII	P9WH01	P9WH01	rnhB	T	9	9	_______MTKTWPPRTVIRKSGGLRGMRTLE	2	HexA		___1	0.999614	0.0182321	47.706	18.351	47.706	-0.2518	27721000
Putative decaprenylphosphoryl-5-phosphoribose phosphatase Rv3807c	P9WI53	P9WI53	Rv3807c	T	17	17	VAVQSALVDRPGMLATARGLSHFGEHCIGWL	2	HexA		___1	0.965935	0.00546761	50.207	27.329	50.207	-2.2955	8601300
Uncharacterized oxidoreductase Rv3410c	P9WKI5	P9WKI5	guaB3	T	9	9	_______MVEIGMGRTARRTYELSEISIVPS	2	HexA		___1	1	0.0366468	54.982	9.6137	54.982	-2.4103	11561000
DNA polymerase III subunit beta	P9WNU1	P9WNU1	dnaN	T	175	175	TLPMLTGIRVEILGETVVLAATDRFRLAVRE	3	HexA		___1	0.923365	0.0241608	48.704	15.5	47.201	-4.4414	75104000
Probable cation-transporting ATPase F	P9WPS9	P9WPS9	ctpF	T	122	122	SKAEAALQGLRSMVHTHAKVVREGHEHTMPS	2	HexA		___1	0.810628	0.036094	57.281	33.309	57.281	-1.8844	39274000
Probable transcriptional regulator WhiB7	Q6MX01	Q6MX01	whiB7	T	10	10	______MSVLTVPRQTPRQRLPVLPCHVGDP	2	HexA		___1	0.980064	0.0290819	49.418	25.127	49.418	0.9133	4780500
Probable conserved integral membrane protein	Q6MX47	Q6MX47	Rv0318c	T	6	6	__________MSLAVTMFKRARAEIFDRNRE	2	HexA		___1	0.999984	0.00460719	75.738	36.962	75.738	-4.4217	11234000
Phosphotyrosine protein phosphatase PTPB (Protein-tyrosine-phosphatase) (PTPase)	I6WXK4	I6WXK4	ptbB	T	135	135	DAATRYMTDEYRQFPTRNGAQRALHRVVTLL	4	HexOAc_MurNGly		___1	0.876074	0.025602	46.462	30.89	46.462	-3.5256	606100
Probable enoyl-CoA hydratase EchA5 (Enoyl hydrase) (Unsaturated acyl-CoA hydratase) (Crotonase)	I6Y4E8	I6Y4E8	echA5	T	14	14	__MSDLVRVERKGRVTTVILNRPASRNAVNG	3	HexOAc_MurNGly		___1	0.719471	0.0337204	51.092	31.465	51.092	1.5453	616460
Uncharacterized protein (Fragment)	L0T9Q6	L0T9Q6	Rv1949c	T	161	161	KQDPPSPMPGDPKDMTAVQARAAWDAVNADI	3	HexOAc_MurNGly		___1	1	0.0499696	46.426	24.898	46.426	-1.9406	4685600
Uncharacterized protein	O05592	O05592	Rv1006	T	264	264	ATLGYYSQFRDQNITTASIKQLIAANVSAFP	2	HexOAc_MurNGly		___1	0.872384	0.0392176	49.418	22.632	49.418	1.4769	49790000
Uncharacterized protein	O07437	O07437	Rv0193c	T	222	222	HIDNTPFNDEYKILITWRRGTAQGPAGQNFT	3	HexOAc_MurNGly		___1	1	0.00819046	96.964	27.011	44.692	-3.9154	82542000
Uncharacterized protein	O53470	O53470	Rv2024c	T	85	85	DTGNYTAIQCKFYEPTHTLAKGDIDSFFTAS	3	HexOAc_MurNGly		___1	0.733831	0.045222	52.579	15.597	47.712	0.18377	137150000
Uncharacterized protein	O53470	O53470	Rv2024c	T	87	87	GNYTAIQCKFYEPTHTLAKGDIDSFFTASGK	3	HexOAc_MurNGly		___1	0.847066	0.0106816	61.161	36.907	46.001	-0.27295	109260000
Probable geranylgeranyl pyrophosphate synthetase IdsA2 (Ggppsase) (GGPP synthetase) (Geranylgeranyl diphosphate synthase)	O53507	O53507	idsA2	T	6	6	__________MAGAITDQLRRYLHGRRRAAA	2	HexOAc_MurNGly		___1	1	0.0378115	45.68	16.953	45.68	-0.31266	477080000
Probable bifunctional cobalamin biosynthesis protein CobU: cobinamide kinase + cobinamide phosphate guanylyltransferase	O53676	O53676	cobU	T	151	151	VPSHSSGVLFRDLLGTINRRVAAVCDEVHLV	3	HexOAc_MurNGly		___1	0.868937	0.0119158	62.823	6.5978	62.823	0.80076	16990000
Uncharacterized membrane protein Rv3691	O69659	O69659	Rv3691	T	122	122	DRLAKAPGDLLLVAPTSRTRTALTPQLRIAA	2	HexOAc_MurNGly		___1	0.935663	0.0409914	42.19	15.076	42.19	-2.5285	32520000
Dihydroorotate dehydrogenase (quinone)	P9WHL1	P9WHL1	pyrD	T	147	147	ARHRPEIPIGVNIGKTKKTPAGDAVNDYRAS	3	HexOAc_MurNGly		___1	0.999977	0.0182312	48.704	33.45	48.704	4.0203	17838000
ATP-dependent 6-phosphofructokinase	P9WID7	P9WID7	pfkA	T	289	289	IQRGGTPTAYDRVLATRFGVNAADAAHAGEY	3	HexOAc_MurNGly		___1	0.992041	0.00781894	44.415	31.738	44.415	-3.4075	43924000
Chaperone protein DnaK	P9WMJ9	P9WMJ9	dnaK	T	323	323	DHVVLVGGSTRMPAVTDLVKELTGGKEPNKG	3	HexOAc_MurNGly		___1	1	0.00670655	59.198	49.194	59.198	-0.0076541	4810100
DNA ligase B	P9WNV5	P9WNV5	ligB	T	21	21	VAITSMDVAATSSRLTKVARIAALLHRAAPD	2	HexOAc_MurNGly		___1	1	0.0361246	49.368	36.167	49.368	-1.0602	5501000
60 kDa chaperonin 2	P9WPE7	P9WPE7	groEL2	T	383	383	AKLAGGVAVIKAGAATEVELKERKHRIEDAV	3	HexOAc_MurNGly		___1	1	0.0343856	64.65	53.704	64.65	-1.1224	8516400
Cytochrome P450 130	P9WPN5	P9WPN5	cyp130	T	369	369	CLGAAAARMQCRVALTELLARCPDFEVAESR	3	HexOAc_MurNGly		___1	1	0.0342335	72.652	37.141	72.652	1.0352	2504700
3-oxoacyl-[acyl-carrier-protein] synthase 2	P9WQD7	P9WQD7	kasB	T	140	140	YDDMRARGMKAVSPLTVQKYMPNGAAAAVGL	3	HexOAc_MurNGly		___1	0.960575	0.0448334	45.257	20.079	45.257	2.9808	6021700
3 beta-hydroxysteroid dehydrogenase/Delta 5-->4-isomerase	P9WQP7	P9WQP7	Rv1106c	T	12	12	____MLRRMGDASLTTELGRVLVTGGAGFVG	2	HexOAc_MurNGly		___1	0.978499	0.010682	48.44	25.204	48.44	-3.2931	15230000
Probable fatty-acid-CoA ligase FadD9 (Fatty-acid-CoA synthetase) (Fatty-acid-CoA synthase)	Q50631	Q50631	fadD9	T	97	97	RFETITYRELWARAGTLATALSAEPAIRPGD	2	HexOAc_MurNGly		___1	0.99997	1.17e-07	122.39	102.94	122.39	-1.5001	558750000
Probable amino acid aminotransferase	Q79FW0	Q79FW0	Rv0812	T	150	150	ADGGDAMPWLIASAKTLSYAVNMAVLRHAAR	2	HexOAc_MurNGly		___1	0.999738	0.00294763	66.621	7.1954	66.621	1.5739	21775000
Probable enoyl-CoA hydratase EchA3 (Enoyl hydrase) (Unsaturated acyl-CoA hydratase) (Crotonase)	I6Y8B5	I6Y8B5	echA3	T	216	216	HAHAATKLRSRADALTAIRAGIDGIAAEFGL	3	HexOAc_MurNac		___1	1	0.0302354	68.893	26.498	68.893	-0.90886	5178800
Uncharacterized protein	O53470	O53470	Rv2024c	T	85	85	DTGNYTAIQCKFYEPTHTLAKGDIDSFFTAS	3	HexOAc_MurNac		___1	0.847066	0.0106816	61.161	36.907	46.001	-0.27295	109260000
Uncharacterized protein	O53470	O53470	Rv2024c	T	87	87	GNYTAIQCKFYEPTHTLAKGDIDSFFTASGK	3	HexOAc_MurNac		___1	0.733831	0.045222	52.579	15.597	47.712	0.18377	137150000
Succinate--CoA ligase [ADP-forming] subunit beta	P9WGC5	P9WGC5	sucC	T	230	230	DFRQPGHAEFEDRAATDPLELKAKEHDLNYV	3	HexOAc_MurNac		___1	1	0.00720362	74.962	54.965	74.962	2.7615	50701000
Probable transcriptional regulatory protein pdtaR	P9WGM3	P9WGM3	pdtaR	T	136	136	LIPAIELAVSRFREITALEGEVATLSERLET	2	HexOAc_MurNac		___1	0.999937	0.000238011	72.29	47.437	72.29	0.54419	126160000
ATP-dependent 6-phosphofructokinase	P9WID7	P9WID7	pfkA	T	269	269	LAVEVEKRINKDVRVTVLGHIQRGGTPTAYD	3	HexOAc_MurNac		___1	0.974357	0.00781894	44.415	31.738	44.415	-3.4075	43924000
Nucleoid-associated protein EspR	P9WJB7	P9WJB7	espR	T	4	4	____________MSTTFAARLNRLFDTVYPP	2	HexOAc_MurNac		___1	0.949555	0.0359193	76.1	40.192	74.376	-2.7408	96768000
Uncharacterized protein Rv1995	P9WLP3	P9WLP3	Rv1995	T	8	8	________MVASGAATKGVTVMKQTPPAAVG	2	HexOAc_MurNac		___1	0.817964	0.0398758	63.073	36.111	63.073	4.2685	8472500
HTH-type transcriptional regulator Mce2R	P9WMG5	P9WMG5	mce2R	T	7	7	_________MALQPVTRRSVPEEVFEQIATD	2	HexOAc_MurNac		___1	1	0.0410556	54.787	20.783	54.787	2.642	31164000
ESX-2 secretion system ATPase EccB2	P9WNR5	P9WNR5	eccB2	T	490	490	RDTVPTLGQVAIVTTTAKAGA__________	2	HexOAc_MurNac		___1	0.991297	0.000798979	75.316	41.316	75.316	1.7584	80430000
Deazaflavin-dependent nitroreductase	P9WP15	P9WP15	ddn	T	110	110	NPKVQVQIKKEVLDLTARDATDEERAEYWPQ	3	HexOAc_MurNac		___1	1	0.0313042	75.738	58.498	75.738	3.7784	8356600
Putative cytochrome P450 138	P9WPM3	P9WPM3	cyp138	T	215	215	LSPWGRLAEWRRQYDTVIDKLIEAERADPNF	2	HexOAc_MurNac		___1	1	0.028768	53.683	13.766	53.683	1.8644	13229000
Glutamyl-tRNA(Gln) amidotransferase subunit A	P9WQA1	P9WQA1	gatA	T	11	11	_____MTDIIRSDAATLAAKIAIKEVSSAEI	2	HexOAc_MurNac		___1	0.702428	0.00163012	63.283	32.098	63.283	-3.0504	14985000
3-isopropylmalate dehydratase large subunit	P9WQF5	P9WQF5	leuC	T	200	200	VSAKDIILALIAKIGTGGGQGHVIEYRGSAI	4	HexOAc_MurNac		___1	1	0.000123452	79.97	57.815	48.547	3.6924	3280700
Probable enoyl-CoA hydratase EchA5 (Enoyl hydrase) (Unsaturated acyl-CoA hydratase) (Crotonase)	I6Y4E8	I6Y4E8	echA5	T	14	14	__MSDLVRVERKGRVTTVILNRPASRNAVNG	2	HexMurNGly		___1	0.999784	0.00899556	76.899	49.93	71.342	-2.9293	992910000
Conserved protein	I6Y9E8	I6Y9E8	Rv2475c	T	7	7	_________MSVGFVTPVGVRWSDIDMYQHV	2	HexMurNGly		___1	0.99527	0.0211306	54.416	15.867	54.416	-2.0827	8746500
Conserved protein	O53777	O53777	Rv0580c	T	31	31	ALLRLVNPILRSLLHTPLAGPLRTQLMVVSF	2	HexMurNGly		___1	0.999994	0.0234538	55.261	35.054	55.261	-3.7359	1440800
Bifunctional oligoribonuclease and PAP phosphatase NrnA	P71615	P71615	nrnA	T	2	2	______________MTTIDPRSELVDGRRRA	2	HexMurNGly		___1	0.889178	0.0408168	46.462	29.026	46.462	-4.4414	4586800
Uncharacterized protein	P96216	P96216	Rv3861	T	90	90	ASCRLGRHPVVAHRVTVALGQGSQLAQRECP	2	HexMurNGly		___1	0.999907	0.033424	49.3	6.9646	49.3	2.0633	4587300
50S ribosomal protein L15	P9WHD7	P9WHD7	rplO	T	48	48	GRGTKGTRARKQVPVTFEGGQMPIHMRLPKL	2	HexMurNGly		___1	1	0.0297383	45.077	16.351	44.543	2.6537	37965000
3-methyl-2-oxobutanoate dehydrogenase subunit alpha	P9WIS3	P9WIS3	bkdA	T	366	366	GLQAQREQLRAELARTD______________	2	HexMurNGly		___1	1	0.0192688	89.355	49.003	89.355	2.6496	14418000
ESX-2 secretion-associated protein EspG2	P9WJC9	P9WJC9	espG2	T	91	91	DLGLLVTIGVPGGEPTRAAICRFATWWVVLE	3	HexMurNGly		___1	0.999718	0.0157443	44.312	26.717	44.312	4.0903	372930000
Uncharacterized protein Rv0572c	P9WM81	P9WM81	Rv0572c	T	32	32	KHPLAQKRGARILVFTDDPRRSVLIVPGCHL	3	HexMurNGly		___1	1	0.0362012	55.567	11.258	55.567	-1.8261	10550000
Haloalkane dehalogenase 2	P9WMS1	P9WMS1	dhmA2	T	227	227	PLLARLAREVPATLGTKPTLLIWGMKDVAFR	2	HexMurNGly		___1	0.836292	0.038828	43.027	29.257	43.027	0.72855	522760
Putative cytochrome P450 143	P9WPL3	P9WPL3	cyp143	T	192	192	TEADVAAARELLEYLTAMVAERRRNPGPDVL	2	HexMurNGly		___1	1	0.0183918	48.091	9.7345	44.863	-2.5135	42126000
ATP synthase subunit alpha	P9WPU7	P9WPU7	atpA	T	151	151	APSVVHRQGVKEPLQTGIKAIDAMTPIGRGQ	2	HexMurNGly		___1	1	0.0326246	50.372	37.941	50.372	-1.5285	6923400
Putative ATP-binding protein Rv3427c in insertion sequence	Q50701	Q50701	Rv3427c	T	23	23	LRNALRTLKLSGMLDTLDARLAQTRNGDLGH	2	HexMurNGly		___1	0.96029	0.00681808	69.598	17.744	61.679	-1.0628	44746000
Uncharacterized protein	I6WY86	I6WY86	Rv0371c	T	7	7	_________MTATQITGVVLAAGRSNRLGTP	2	HexMurNac		___1	0.993362	0.0111365	48.44	17.255	48.44	2.6767	15267000
Probable conserved alanine rich transmembrane protein	I6X552	I6X552	Rv2698	T	4	4	____________MSGTRLAPHSVRYRERLWV	2	HexMurNac		___1	0.993639	0.016829	55.549	15.548	48.423	-1.7634	65583000
Probable acyl-CoA dehydrogenase FadE33	I6YCF5	I6YCF5	fadE33	T	2	2	______________MTPPEERQMLRETVASL	3	HexMurNac		___1	1	0.0435784	43.512	23.05	43.512	0.60023	252580
Uncharacterized protein	I6YEY1	I6YEY1	Rv3008	T	141	141	NMVDYLGLLDSRADETVRRDEFSRWLSAKPD	4	HexMurNac		___1	0.999909	0.000542591	91.937	57.253	91.937	-0.77581	59921000
Uncharacterized protein	O53421	O53421	Rv1073	T	95	95	VELIWRNARAPNGVRTKDELLLDGEVQRLCG	2	HexMurNac		___1	0.993402	0.0431761	60.799	21.256	60.799	3.776	33708000
Probable 5-oxoprolinase OplA (5-oxo-L-prolinase) (Pyroglutamase) (5-OPASE)	P95223	P95223	oplA	T	177	177	CLHSYLYPGHEREIGTLAQRIGFAQISLSSE	3	HexMurNac		___1	1	0.0247352	63.486	32.182	63.486	1.2053	258350000
Phosphoribosylaminoimidazole-succinocarboxamide synthase	P9WHN1	P9WHN1	purC	T	137	137	GIALPPGLVEASRFATPLFTPATKAALGDHD	2	HexMurNac		___1	0.986816	0.0315513	77.732	35.133	77.732	-0.32089	36075000
Uncharacterized FAD-linked oxidoreductase Rv2280	P9WIT1	P9WIT1	Rv2280	T	345	345	AFWAAKALGADDIIDTVVPRASMPKFLSTAR	3	HexMurNac		___1	1	0.00225376	58.159	18.093	47.568	1.1139	100610000
ESX-2 secretion-associated protein EspG2	P9WJC9	P9WJC9	espG2	T	82	82	EWLTVLLRRDLGLLVTIGVPGGEPTRAAICR	3	HexMurNac		___1	0.999718	0.0157443	44.312	26.717	44.312	4.0903	372930000
Uncharacterized protein Rv0501	P9WKT3	P9WKT3	Rv0501	T	194	194	GYVRALGRRRPDIAVTILRLANMIGPAMDTT	4	HexMurNac		___1	1	0.0106603	54.276	46.709	42.958	3.572	69341000
ESX-2 secretion system ATPase EccB2	P9WNR5	P9WNR5	eccB2	T	489	489	ARDTVPTLGQVAIVTTTAKAGA_________	2	HexMurNac		___1	0.809089	0.00120485	71.08	37.08	66.387	2.4126	37547000
Probable propionyl-CoA carboxylase beta chain 6	P9WQH5	P9WQH5	accD6	T	280	280	WAPSMVVGLGRLSGRTVGVLANNPLRLGGCL	2	HexMurNac		___1	0.852193	0.0438634	87.639	40.065	87.639	1.009	43275000
Probable oxidoreductase	I6Y4U4	I6Y4U4	Rv0794c	T	13	13	___MTAAQQDQAPMATPGCREGETYDVVVLG	2	Pentoses		___1	0.999988	0.00695994	54.471	21.948	54.471	0.20622	186610000
Integrase	I6YC39	I6YC39	Rv3430c	T	22	22	EEMIPLIGVRAACAATGRAPASYYRAHSKRL	3	Pentoses		___1	0.999924	0.0460383	43.184	29.757	43.184	3.1882	23424000
Probable serine protease HtrA (DEGP protein)	O06291	O06291	htrA	T	518	518	GQDAPIEVVREGRHVTLTVKPDPDST_____	2	Pentoses		___1	0.999928	0.017234	59.245	21.687	59.245	3.8879	4279000
Conserved protein	O06396	O06396	Rv0530	T	206	206	DRGTLSQKVPLETPATVRHLLRDADGIERYS	2	Pentoses		___1	0.939267	0.00622424	75.38	39.868	75.38	3.7234	13193000
Possible long-chain-fatty-acid--CoA ligase FadD12 (Fatty-acid-CoA synthetase) (Fatty-acid-CoA synthase)	O06831	O06831	fadD12	T	527	527	VLDELPRGITGKILRTELQSRVGS_______	3	Pentoses		___1	0.872479	0.0208139	60.019	24.508	55.549	0.7689	37271000
Monooxygenase	O07738	O07738	Rv1894c	T	274	274	TAVQQAAYVKATSRDTVRSRSFTGKPARMLR	3	Pentoses		___1	0.730578	0.0472807	45.077	16.121	45.077	2.7525	1982500
NADPH--quinone reductase	O53146	O53146	qor	T	171	171	LILTQWATHLGVRVITTVSTAEKAKLSKDAG	2	Pentoses		___1	0.767772	0.00427278	67.563	23.245	67.563	3.6779	69754000
Uncharacterized protein	O53401	O53401	Rv1053c	T	75	75	YRTKHTRVEIADEMVTEKLIKRQRAFNSRRH	2	Pentoses		___1	1	0.039284	45.368	19.931	45.368	-2.9674	2620300
Integrase	O53403	O53403	Rv1055	T	2	2	______________MTLDRHGHLLNDDLAVW	2	Pentoses		___1	0.998511	0.0255825	42.095	8.3133	42.095	3.7698	16452000
Putative ribonuclease VapC45	O53465	O53465	vapC45	T	83	83	FHKDANIRRNAVERRTVLDTGARLFCVPRAD	2	Pentoses		___1	0.975738	0.0213302	88.029	16.079	73.975	0.014631	31931000
Putative antitoxin HigA2	O53467	O53467	higA2	T	4	4	____________MAMTLRDMDAVRPVNREAV	3	Pentoses		___1	1	0.0378847	43.184	16.212	43.184	1.6325	2879000
Probable sensor histidine kinase TcrY	O69729	O69729	tcrY	T	293	293	DPEAVAHAMSRVASETERITRLVEDLLLLAR	2	Pentoses		___1	0.996623	0.0142436	69.346	40.283	69.346	2.6585	61733000
Probable monoxygenase	P71662	P71662	Rv1393c	T	296	296	TPRYAVGCKRPGFHNTYLSTFNRDNVRLVTE	2	Pentoses		___1	0.85797	0.00716677	57.836	26.947	57.836	-2.6708	16732000
Gamma-glutamyltransferase	P71750	P71750	ggtB	T	66	66	TVPSSRNLATNPEIATGYRRDMTVVRTAHYA	2	Pentoses		___1	0.943324	0.0166494	57.785	35.207	57.785	2.0057	15179000
TfuA-like protein	P71804	P71804	Rv1376	T	10	10	______MTACGRIVVTAGPTISAADIRSVVP	4	Pentoses		___1	0.712328	0.0187447	45.257	18.782	45.257	-4.2434	3529900
Uncharacterized protein	P95011	P95011	Rv2542	T	206	206	VTVPGVSGTTRQTIATMTQETRGLREEARVI	2	Pentoses		___1	0.949699	0.0231251	49.482	7.146	45.368	1.1586	117920000
GntR family transcriptional regulator	P95098	P95098	Rv3060c	T	388	388	VVKRRSEPEVASFLDTLGRPRLDNPTDDVRA	2	Pentoses		___1	0.797643	0.00357492	64.439	16.88	51.013	2.3938	68665000
Acyl-CoA dehydrogenase	P96414	P96414	fadE4	T	9	9	_______MLLNPNHLTRKYPDRRSGEIMAAT	3	Pentoses		___1	0.88677	0.0390425	46.844	24.479	46.844	1.6697	4378400
ATP-dependent RNA helicase DeaD	P9WH05	P9WH05	deaD	T	292	292	AAAISGDVPQAQRERTITALRDGDIDILVAT	2	Pentoses		___1	0.966178	0.0320982	52.255	15.554	52.255	0.72018	28114000
50S ribosomal protein L15	P9WHD7	P9WHD7	rplO	T	2	2	______________MTLKLHDLRPARGSKIA	3	Pentoses		___1	1	0.0229473	45.997	13.988	45.997	4.3348	288840
NAD(P)H dehydrogenase (quinone)	P9WHH7	P9WHH7	lpdA	T	388	388	DAGSVAARTIMLPLRTNARAKMSEMRHGFVK	2	Pentoses		___1	0.985864	0.0335844	51.211	32.136	47.189	1.6299	51358000
Aspartate carbamoyltransferase	P9WIT7	P9WIT7	pyrB	T	2	2	______________MTPRHLLTAADLSRDDA	2	Pentoses		___1	0.999836	0.0338562	46.706	12.831	46.706	-1.3466	4832100
Transcription termination/antitermination protein NusA	P9WIV3	P9WIV3	nusA	T	85	85	SEWDDTPEGFGRIAATTARQVMLQRFRDAEN	2	Pentoses		___1	0.963884	0.025336	41.401	22.655	41.401	4.4733	15013000
Flavin-dependent monooxygenase, oxygenase subunit HsaA	P9WJA1	P9WJA1	hsaA	T	330	330	PFELRARARRDQVRATGRSIASIDRLFEASG	2	Pentoses		___1	0.968433	0.0132497	56.632	14.284	56.632	-4.0235	73316000
FHA domain-containing protein FhaB	P9WJB5	P9WJB5	fhaB	T	67	67	LGARQRRHAARYLVVTEGALTGARITLSEQP	3	Pentoses		___1	0.842013	0.0323341	43.523	31.832	43.523	0.2424	4348800
UDP-N-acetylmuramoyl-tripeptide--D-alanyl-D-alanine ligase	P9WJL1	P9WJL1	murF	T	5	5	___________MIELTVAQIAEIVGGAVADI	3	Pentoses		___1	0.837647	0.000712973	62.052	54.606	62.052	3.5843	3829400
Nitrate reductase-like protein NarX	P9WJQ1	P9WJQ1	narX	T	7	7	_________MTVTPRTGSRIEELLARSGRFF	2	Pentoses		___1	0.82965	0.0171248	59.245	39.458	59.245	-3.2192	1524300
Elongation factor 4	P9WK97	P9WK97	lepA	T	3	3	_____________MRTPCSQHRRDRPSAIGS	3	Pentoses		___1	0.882451	0.0283171	48.283	38.231	40.352	3.1771	28207000
Beta-lactamase	P9WKD3	P9WKD3	blaC	T	37	37	TGCARHASGARPASTTLPAGADLADRFAELE	2	Pentoses		___1	0.880886	1.98e-09	164.41	144.11	116.35	0.53956	176090000
Uncharacterized protein Rv2599	P9WL69	P9WL69	Rv2599	T	70	70	TGSPKQVATTLVKYQTPAARASHTDTEYLRY	2	Pentoses		___1	0.830076	0.0457017	47.894	6.6105	47.894	0.13987	37204000
Uncharacterized protein Rv2240c	P9WLG7	P9WLG7	Rv2240c	T	88	88	RESQRQQSLTTKAIRTSCDALAATSKDAIDK	2	Pentoses		___1	0.791904	0.0314359	42.317	6.0245	40.589	-1.4802	271750000
Uncharacterized protein Rv0102	P9WM63	P9WM63	Rv0102	T	474	474	PVTGDGRPPGAREWLTWLLHSRVTTFLSHPI	2	Pentoses		___1	0.912679	0.0293434	40.002	25.029	40.002	-0.17817	723300
Glucose-6-phosphate isomerase	P9WN69	P9WN69	pgi	T	12	12	____MTSAPIPDITATPAWDALRRHHDQIGN	3	Pentoses		___1	0.996198	0.00909692	50.831	26.424	50.831	-4.2101	22122000
Chaperone protein ClpB	P9WPD1	P9WPD1	clpB	T	236	236	QRIVAGDVPESLRDKTIVALDLGSMVAGSKY	2	Pentoses		___1	0.908214	0.0481829	41.399	18.08	41.399	-3.5713	2034600
10 kDa chaperonin	P9WPE5	P9WPE5	groS	T	42	42	GLVIPDTAKEKPQEGTVVAVGPGRWDEDGEK	2	Pentoses		___1	1	0.000314908	85.287	58.708	85.287	1.4932	7515400
ESX-2 secretion system protein EccA2	P9WPH7	P9WPH7	eccA2	T	540	540	QLDDAAREVFLDAVTTIRNYTTPSGQHGIDA	2	Pentoses		___1	0.867454	0.0402993	40.002	14.442	40.002	3.5244	2645700
Adenosylmethionine-8-amino-7-oxononanoate aminotransferase	P9WQ81	P9WQ81	bioA	T	353	353	GQDWRTRITELAAGLTAGLDTARALPAVTDV	2	Pentoses		___1	0.774583	0.0245816	51.875	13.509	51.875	0.33122	18648000
Probable conserved lipoprotein DsbF	I6XYM2	I6XYM2	dsbF	T	40	40	KSQPAVAPTGDAAAATQVPAGQTVPAQLQFS	3	Hep		___1	0.739589	3.91e-06	85.268	68.039	70.397	0.6583	69756000
Peroxidase	O06338	O06338	bpoA	T	10	10	______MVFLHGGGQTRRSWGRAAAAVAERG	2	Hep		___1	1	0.0210608	55.531	27.564	49.097	-2.1605	50591000
Uncharacterized protein	O53335	O53335	Rv3189	T	9	9	_______MKLADAIATAPRRTLKGTYWHQGP	2	Hep		___1	1	0.0119166	72.879	30.592	66.27	3.5167	20466000
L,D-transpeptidase 1	O53638	O53638	ldtA	T	159	159	VLRTMPASLGKPSRPTPIGSFHAMSKERTVV	2	Hep		___1	0.984731	0.0178153	47.712	14.853	47.712	4.2594	22182000
L,D-transpeptidase 1	O53638	O53638	ldtA	T	147	147	SAHTFTVSRNGEVLRTMPASLGKPSRPTPIG	2	Hep		___1	0.999992	0.0097596	57.598	22.087	56.729	-0.50366	581280000
Conserved protein	O53874	O53874	Rv0862c	T	360	360	ASAWLDLPGRPALIGTRGPDAKPYGALSDSL	2	Hep		___1	1	0.00300769	103.29	40.572	103.29	2.8463	5292600
Probable oxidoreductase	O65936	O65936	Rv1751	T	79	79	GMVLGLLLARAGVQVTLLEKHGDFLRDFRGD	2	Hep		___1	1	0.0311404	77.318	52.48	77.318	4.1961	10749000
Membrane protein	O69704	O69704	Rv3737	T	44	44	AGRRSRTSGGIDDLHTRKVLDLTIRLAEVML	2	Hep		___1	0.959855	0.0320621	40.496	18.504	40.496	-2.1122	100280000
Cyclase	P71914	P71914	Rv2435c	T	76	76	QSGRTSLRAAAYERLTQLRESQKRAVETLFS	2	Hep		___1	0.999999	0.00855569	69.423	11.825	69.423	1.6343	8632400
Uncharacterized protein	P71926	P71926	Rv2422	T	53	53	LGLAGHAAFERRTLATVAKLLAHTFPATRFL	1	Hep		___1	0.884211	0.0281427	47.067	8.8289	47.067	3.6203	41940000
Probable oxidoreductase	P71984	P71984	Rv1726	T	8	8	________MTATLTKTLGSLDDFRGTLCVPG	3	Hep		___1	0.888758	0.0295682	46.706	28.897	46.706	-3.8575	114470
Uncharacterized protein	P95147	P95147	Rv1868	T	6	6	__________MQILVTDATGAVGRSVTRQLI	2	Hep		___1	0.999836	0.00126213	63.473	38.886	63.473	3.8648	183250000
Uncharacterized protein	P95147	P95147	Rv1868	T	9	9	_______MQILVTDATGAVGRSVTRQLIAAG	2	Hep		___1	0.999836	0.00126213	63.473	38.886	63.473	3.8648	245680000
Bifunctional uroporphyrinogen-III synthetase/response regulator domain protein	P95217	P95217	Rv0260c	T	109	109	ESLSSARIISRGPKATGALRAAGLREEWSPD	2	Hep		___1	0.800835	0.022289	55.461	7.0215	55.461	-4.1624	31010000
Putative antitoxin Rv0268c	P95225	P95225	Rv0268c	T	86	86	HHRYSRRTPKGGLPMTSSLVPISEARAHLSR	2	Hep		___1	0.970781	0.026613	48.177	17.38	48.177	0.34978	8046200
Antitoxin VapB40	P9WFC3	P9WFC3	vapB40	T	32	32	IRERLGLRGNDQVEITERDGRIEIEPAPTGV	2	Hep		___1	0.999941	0.0332352	48.284	15.761	48.284	0.25016	30920000
UPF0678 fatty acid-binding protein-like protein Rv2717c	P9WFG7	P9WFG7	Rv2717c	T	126	126	RADGSIGLAPTAKEVTALDRSYRIDGDELSY	2	Hep		___1	1	0.0300048	71.692	37.603	71.692	-3.9206	123160000
UPF0051 protein Rv1462	P9WFP5	P9WFP5	Rv1462	T	2	2	______________MTAPGLTAAVEGIAHNK	2	Hep		___1	0.997746	0.0085053	54.784	14.847	54.784	-1.1447	44410000
Probable doxorubicin resistance ABC transporter rmease protein DrrC	P9WG21	P9WG21	drrC	T	14	14	__MITTTSQEIELAPTRLPGSQNAARLFVAQ	2	Hep		___1	0.999983	0.00977998	55.353	22.295	55.353	0.024497	2230100000
Glucose-1-phosphate thymidylyltransferase	P9WH13	P9WH13	rmlA	T	12	12	____MRGIILAGGSGTRLYPITMGISKQLLP	2	Hep		___1	0.999954	0.0206753	50.292	12.736	50.292	4.0636	3893900
50S ribosomal protein L18	P9WHD1	P9WHD1	rplR	T	8	8	________MAQSVSATRRISRLRRHTRLRKK	2	Hep		___1	0.958375	0.0414071	42.568	7.0573	40.801	3.6118	29360000
Riboflavin biosynthesis protein RibBA	P9WHF1	P9WHF1	ribBA	T	2	2	______________MTRLDSVERAVADIAAG	2	Hep		___1	0.737704	0.0041736	80.229	19.793	80.229	-1.4827	57786000
LexA repressor	P9WHR7	P9WHR7	lexA	T	33	33	SRVLSADSALTERQRTILDVIRASVTSRGYP	3	Hep		___1	1	0.010811	68.016	51.384	68.016	2.1335	1729100
Putative pterin-4-alpha-carbinolamine dehydratase	P9WI93	P9WI93	Rv1159A	T	34	34	WQRAGGVLRRSIKFPTFMAGIDAVRRVAERA	2	Hep		___1	0.919653	0.0320612	43.084	18.031	43.084	-4.0843	1806100
Transcription termination/antitermination protein NusA	P9WIV3	P9WIV3	nusA	T	86	86	EWDDTPEGFGRIAATTARQVMLQRFRDAENE	2	Hep		___1	0.963884	0.025336	41.401	22.655	41.401	4.4733	15013000
NADH-quinone oxidoreductase subunit M	P9WIW5	P9WIW5	nuoM	T	296	296	PATAVLMMAVMDKVGTFGMLRYCLQLFPDPS	2	Hep		___1	1	0.020614	64.776	8.2662	62.842	3.5547	35751000
FHA domain-containing protein FhaB	P9WJB5	P9WJB5	fhaB	T	72	72	RRHAARYLVVTEGALTGARITLSEQPVLIGR	3	Hep		___1	0.842013	0.0323341	43.523	31.832	43.523	0.2424	4348800
FHA domain-containing protein FhaB	P9WJB5	P9WJB5	fhaB	T	9	9	_______MQGLVLQLTRAGFLMLLWVFIWSV	2	Hep		___1	1	0.00210258	84.054	36.018	84.054	-3.8308	7741300
Decaprenylphosphoryl-beta-D-ribose oxidase	P9WJF1	P9WJF1	dprE1	T	14	14	__MLSVGATTTATRLTGWGRTAPSVANVLRT	2	Hep		___1	0.999579	0.00743889	53.252	11.712	53.252	-1.0741	8631700
Heme uptake protein MmpL11	P9WJT9	P9WJT9	mmpL11	T	151	151	KLRDRIGVKGDQSGQTANGKVRLYVIGQGAL	2	Hep		___1	0.782344	0.0406996	40.373	13.224	40.373	-3.3839	58131000
Beta-lactamase	P9WKD3	P9WKD3	blaC	T	37	37	TGCARHASGARPASTTLPAGADLADRFAELE	2	Hep		___1	0.965548	0.000166792	136.34	115.76	134.9	0.92926	204340000
Uncharacterized oxidoreductase Rv3410c	P9WKI5	P9WKI5	guaB3	T	13	13	___MVEIGMGRTARRTYELSEISIVPSRRTR	2	Hep		___1	0.999991	0.00741197	64.297	38.911	64.297	-3.2923	4322300
Dihydroxy-acid dehydratase	P9WKJ5	P9WKJ5	ilvD	T	25	25	SVSTVADIKPRSRDVTDGLEKAAARGMLRAV	3	Hep		___1	0.819875	0.034062	52.49	11.09	41.48	1.4413	1025100000
Uncharacterized protein Rv0560c	P9WKL5	P9WKL5	Rv0560c	T	6	6	__________MSTVLTYIRAVDIYEHMTESL	3	Hep		___1	0.998275	0.0330538	43.808	7.474	43.808	1.5089	847170
Uncharacterized protein Rv3630	P9WKX9	P9WKX9	Rv3630	T	229	229	MLMTSPPTRAAARLMTPGATATFLRGAAHSI	2	Hep		___1	0.892051	0.0302229	53.252	32.001	45.997	3.532	23083000
Uncharacterized protein Rv1366	P9WLZ5	P9WLZ5	Rv1366	T	117	117	IAGVRIDADLLLGEQTRLAREIADHFGADQP	2	Hep		___1	1	0.00111081	76.465	48.723	76.465	-1.8917	11283000
Uncharacterized protein Rv1148c	P9WM55	P9WM55	Rv1148c	T	290	290	LLASGELGQHKGLPVTIVVSTTLKELEAATG	2	Hep		___1	0.997409	0.0336729	56.563	22.031	56.563	-1.7336	4831100
Putative L-lactate dehydrogenase	P9WND5	P9WND5	lldD	T	352	352	SGADIVAAIALGARCTLIGRAYLYGLMAGGE	3	Hep		___1	0.838765	0.0238297	45.395	31.768	45.395	-3.0058	5076200
NADPH oxidoreductase	P9WNE9	P9WNE9	Rv3230c	T	15	15	_MSKKHTTLNASIIDTRRPTVAGADRHPGWH	2	Hep		___1	0.987197	0.0182081	49.35	8.1086	49.35	4.0505	1905300
Cytochrome c oxidase subunit 2	P9WP69	P9WP69	ctaC	T	104	104	LIFWSAVFHRKKNTDTELPRQFGYNMPLELV	2	Hep		___1	0.946796	0.0412393	45.68	8.1311	45.68	-2.7664	12361000
60 kDa chaperonin 2	P9WPE7	P9WPE7	groEL2	T	4	4	____________MAKTIAYDEEARRGLERGL	4	Hep		___1	1	0.000228078	72.898	58.211	72.898	-3.9793	132360
Putative cytochrome P450 132	P9WPN3	P9WPN3	cyp132	T	6	6	__________MATATTQRPLKGPAKRMSTWT	2	Hep		___1	0.998907	0.0196092	48.44	26.394	48.44	0.53837	12735000
Alpha-1,4-glucan:maltose-1-phosphate maltosyltransferase	P9WQ17	P9WQ17	glgE	T	10	10	______MSGRAIGTETEWWVPGRVEIDDVAP	2	Hep		___1	0.999993	0.000363057	80.706	48.377	74.944	-0.9704	214230000
Long-chain-fatty-acid--AMP ligase FadD26	P9WQ43;P9WQ45	P9WQ43	fadD26; fadD25	T	532	532;534	AEEVMLKLRSVKREVTSAISKSHSLRVADLV;DDEAAERLGFVKREVTSAISKSHGLSVADLV	2	Hep		___1	0.999903	0.0175389	63.419	12.073	60.91	3.4564	30549000
Long-chain-fatty-acid--AMP ligase FadD28	P9WQ59	P9WQ59	fadD28	T	177	177	YPSTAYLQYTSGSTRTPAGVVMSHQNVRVNF	2	Hep		___1	0.999918	0.00523134	63.283	36.769	63.283	1.7504	152650000
Aminoglycoside 2'-N-acetyltransferase	P9WQG9	P9WQG9	aac	T	7	7	_________MHTQVHTARLVHTADLDSETRQ	2	Hep		___1	0.999992	0.000751651	92.822	56.695	92.822	1.7942	84064000
Acetate kinase	P9WQH1	P9WQH1	ackA	T	240	240	RSGDLDPGVISYLWRTARMGVEDIESMLNHR	2	Hep		___1	0.84928	0.0111349	56.359	9.6548	56.359	-4.0945	35683000
Vitamin B12 transport ATP-binding protein BacA	P9WQI9	P9WQI9	bacA	T	318	318	YRGERVEGTQLQRRFTPVIDNYRRYVRRSIA	3	Hep		___1	0.992287	0.0389918	42.395	21.618	42.395	1.3216	13040000
Uncharacterized protein	I6X824	I6X824	Rv3678A	T	2	2	______________MTQPTAWEYATVPLLTH	3	DeoxyHex		___1	0.740425	0.01716	44.238	40.397	44.238	-0.66804	19119000
Conserved protein	I6X9Y7	I6X9Y7	Rv0854	T	79	79	EQVVAYSWTDRSVRWTLVSSTQQRSQDGKYE	3	DeoxyHex		___1	0.910305	0.00142649	65.107	43.266	48.314	-3.8411	803320000
ATPase	I6Y0X6	I6Y0X6	Rv2510c	T	521	521	NPTVKSVLNTTAREITRSIFGTGRRRRK___	2	DeoxyHex		___1	0.998895	0.0373564	44.318	11.502	44.318	4.4999	13567000
Uncharacterized protein	I6Y1K4	I6Y1K4	Rv2730	T	8	8	________MMMNWRQTNITTKRCAQTRASSS	2	DeoxyHex		___1	0.732886	0.00336116	71.877	18.711	71.877	4.0187	395260000
Probable oxidoreductase	I6Y4U4	I6Y4U4	Rv0794c	T	2	2	______________MTAAQQDQAPMATPGCR	2	DeoxyHex		___1	0.999988	0.00695994	54.471	21.948	54.471	0.20622	186610000
Fatty acyl-AMP ligase	L7N699	L7N699	fadD34	T	383	383	GYEVRIDAAPGARAGTIKLRGDSVAAKAYVG	2	DeoxyHex		___1	1	0.0160703	68.893	26.15	68.893	-3.6631	20910000
Dihydrolipoyllysine-residue acyltransferase component of branched-chain alpha-ketoacid dehydrogenase complex	O06159	O06159	bkdC	T	359	359	VVVGGEVVARPTMTLTCVFDHRVVDGAQVAQ	2	DeoxyHex		___1	0.995537	0.0357022	47.96	28.606	47.96	1.2834	88261000
Conserved protein	O06396	O06396	Rv0530	T	203	203	ANPDRGTLSQKVPLETPATVRHLLRDADGIE	2	DeoxyHex		___1	0.939267	0.00622424	75.38	39.868	75.38	3.7234	13193000
Uncharacterized protein	O07166	O07166	Rv3300c	T	222	222	ETLVERIARDGLYRLTPTTGRTHQLRVHMAA	3	DeoxyHex		___1	0.725947	0.0391415	40.725	18.174	40.725	-3.2888	762390
Mammalian cell entry protein	O07415	O07415	mce1C	T	99	99	IGTNTIGTESRLAIRTDTILGRKVLEIEPRG	3	DeoxyHex		___1	0.836852	0.0473415	51.092	35.992	51.092	0.40725	2184900
Glycosyl transferase	O33282	O33282	Rv2739c	T	342	342	NRVVRQGSAVLIRPLTADALVAAVNEVLSSP	2	DeoxyHex		___1	0.999798	0.0040264	61.11	12.451	61.11	2.0714	9055800
Aldehyde dehydrogenase	O33340	O33340	aldC	T	163	163	GNAVLVKPAELTPLTTMRLGELAVEAGLDED	2	DeoxyHex		___1	0.987297	0.0431722	51.066	36.376	48.794	-2.1115	15500000
Uncharacterized protein	O53421	O53421	Rv1073	T	255	255	VKDVERLEYIRRAGWTHIRVLADHKGPDVVR	2	DeoxyHex		___1	1	0.0208005	67.704	45.711	67.704	0.657	15023000
MFS transporter	O53919	O53919	Rv1672c	T	3	3	_____________MATIAASPTHNALGKAAR	2	DeoxyHex		___1	0.999837	0.00908516	52.693	15.267	52.693	1.5987	184890000
Probable fatty acid methyltransferase Rv3720	O69687	O69687	Rv3720	T	140	140	RPRWRRMANGLLHSKTRDAEAIHHHYDVSNN	3	DeoxyHex		___1	0.990282	0.0291512	40.577	13.241	40.577	1.6283	127090000
Membrane protein	O69704	O69704	Rv3737	T	35	35	RGRRDPLPVAGRRSRTSGGIDDLHTRKVLDL	2	DeoxyHex		___1	0.770252	0.0320621	40.496	18.504	40.496	-2.1122	100280000
Conserved protein	O69714	O69714	Rv3747	T	4	4	____________MILTGAFLADAAAAVDNKL	3	DeoxyHex		___1	0.999739	2.76e-06	100.93	92.592	56.121	-0.12403	209830000
Uncharacterized protein	P71794	P71794	Rv1515c	T	46	46	VRLDDGTLTIPESSRTLDESSWFISARGILE	4	DeoxyHex		___1	0.981682	0.0421394	42.041	18.805	42.041	1.5096	2896700
Cyclase	P71914	P71914	Rv2435c	T	2	2	______________MTSGEALDSVAESESTP	3	DeoxyHex		___1	0.98921	0.00956382	47.047	17.604	44.587	1.8063	189760000
Uncharacterized protein	P71926	P71926	Rv2422	T	50	50	GRTLGLAGHAAFERRTLATVAKLLAHTFPAT	1	DeoxyHex		___1	0.884211	0.0281427	47.067	8.8289	47.067	3.6203	41940000
DNA-directed RNA polymerase subunit beta'	P9WGY7	P9WGY7	rpoC	T	782	782	HDERNEALVEIWKEATDEVGQALREHYPDDN	3	DeoxyHex		___1	1	0.048578	42.743	21.842	42.743	-2.849	2567400
DNA-directed RNA polymerase subunit beta	P9WGY9	P9WGY9	rpoB	T	235	235	DTVGVRIDRKRRQPVTVLLKALGWTSEQIVE	2	DeoxyHex		___1	1	0.0447328	72.789	39.79	72.789	0.8534	237200000
30S ribosomal protein S6	P9WH31	P9WH31	rpsF	T	13	13	___MRPYEIMVILDPTLDERTVAPSLETFLN	3	DeoxyHex		___1	1	0.0142114	50.883	24.447	43.116	-1.1885	52006000
N5-carboxyaminoimidazole ribonucleotide mutase	P9WHM1	P9WHM1	purE	T	47	47	EFDIPAEVRVVSAHRTPEAMFSYARGAAERG	3	DeoxyHex		___1	0.823466	0.0415808	41.967	31.971	41.967	-0.72194	32522000
Putative roxiredoxin Rv1608c	P9WID9	P9WID9	bcpB	T	6	6	__________MKTGDTVADFELPDQTGTPRR	3	DeoxyHex		___1	0.776691	0.000361926	74.793	45.212	74.793	-1.3273	27160000
UDP-N-acetylmuramoyl-tripeptide--D-alanyl-D-alanine ligase	P9WJL1	P9WJL1	murF	T	5	5	___________MIELTVAQIAEIVGGAVADI	4	DeoxyHex		___1	0.989437	0.00253343	46.399	35.691	46.399	2.1349	7295300
Putative O-methyltransferase Rv1220c	P9WJZ7	P9WJZ7	Rv1220c	T	4	4	____________MDGTPGHDDMPGQPAPSRG	4	DeoxyHex		___1	0.764252	0.0288087	41.912	24.834	41.912	-3.6287	1353100
Uncharacterized protein Rv1899c	P9WK29	P9WK29	Rv1899c	T	208	208	EVHQADVTKLELDAITNAANTRLRHAGGVAA	3	DeoxyHex		___1	0.787154	0.0445177	49.62	26.629	44.132	-1.6889	66578000
Beta-lactamase	P9WKD3	P9WKD3	blaC	T	174	174	GGTAAFTGYLRSLGDTVSRLDAEEPELNRDP	2	DeoxyHex		___1	0.863526	0.0404059	70.268	29.239	70.268	1.3403	14693000
Putative transposase Rv2885c	P9WL37	P9WL37	Rv2885c	T	126	126	YWNWQSCRAGKRAGKTVGVPRFKKKGRDADR	2	DeoxyHex		___1	1	0.0451764	63.301	30.33	63.301	1.9001	2064400
Imidazoleglycerol-phosphate dehydratase	P9WML9	P9WML9	hisB	T	2	2	______________MTTTQTAKASRRARIER	2	DeoxyHex		___1	0.994798	0.0465585	49.442	28.141	49.442	-2.0287	50312000
Nitrogen regulatory protein P-II	P9WN31	P9WN31	glnB	T	5	5	___________MKLITAIVKPFTLDDVKTSL	4	DeoxyHex		___1	0.900508	0.00031832	77.562	73.519	77.562	-3.2319	42185000
Histidine N-alpha-methyltransferase	P9WN47	P9WN47	egtD	T	93	93	RADTLVELGSGTSEKTRMLLDALRHRGSLRR	2	DeoxyHex		___1	1	0.0266115	49.097	35.744	49.097	1.3161	816810
C-5 sterol desaturase	P9WNZ9	P9WNZ9	erg3	T	286	286	DRLGYVFGPPGWEPRTIDKSNAAASLVTSR_	2	DeoxyHex		___1	0.969706	0.0469906	40.616	8.5536	40.616	-2.8622	12353000
Putative cytochrome P450 138	P9WPM3	P9WPM3	cyp138	T	429	429	TTAAGERSHGRGVAFTPKDGGRVVMRRR___	2	DeoxyHex		___1	0.999989	0.0171069	58.37	36.172	58.37	-4.4567	12867000
Putative cytochrome P450 132	P9WPN3	P9WPN3	cyp132	T	3	3	_____________MATATTQRPLKGPAKRMS	2	DeoxyHex		___1	0.995784	0.0196092	48.44	26.394	48.44	0.53837	12735000
ATP synthase subunit c	P9WPS1	P9WPS1	atpE	T	4	4	____________MDPTIAAGALIGGGLIMAG	3	DeoxyHex		___1	0.932729	4.12e-05	58.172	48.011	41.563	-1.5536	39600000
3-oxoacyl-[acyl-carrier-protein] synthase 1	P9WQD9	P9WQD9	kasA	T	52	52	LAGESGIHALEDEFVTKWDLAVKIGGHLKDP	3	DeoxyHex		___1	0.999526	0.0182156	51.645	30.831	51.645	4.361	355150000
6-phosphogluconate dehydrogenase, decarboxylating	Q79FJ2	Q79FJ2	gnd1	T	451	451	SYYDALRTARLPAALTQAQRDFFGAHTYGRI	2	DeoxyHex		___1	1	0.00991674	69.905	37.777	69.905	-1.8735	33219000
Peptide synthetase MbtE (Peptide synthase)	I6Y0L1	I6Y0L1	mbtE	T	291	291	MRLRPQSAMSFRELLTATRDIASGAFAHQRI	3	HexNac(1)OAc_MurNac(2)		___1	0.858436	0.0494005	55.676	22.555	55.676	-1.0788	9081100
UvrABC system protein B	P9WFC7	P9WFC7	uvrB	T	91	91	IERLQRPTLVMAPNKTLAAQLANELREMLPH	4	HexNac(1)OAc_MurNac(2)		___1	0.994792	0.040368	48.284	20.803	48.284	2.0039	38069000
FHA domain-containing protein FhaB	P9WJB5	P9WJB5	fhaB	T	9	9	_______MQGLVLQLTRAGFLMLLWVFIWSV	2	HexNac(1)OAc_MurNac(2)		___1	1	0.0163451	55.37	43.163	55.37	-0.71527	67017000
Alpha-crystallin	P9WMK1	P9WMK1	hspX	T	4	4	____________MATTLPVQRHPRSLFPEFS	2	HexNac(1)OAc_MurNac(2)		___1	0.929065	0.0273286	60.59	43.204	60.59	-2.2036	15861000
Molybdopterin synthase sulfur carrier subunit	Q6MWY3	Q6MWY3	moaX	T	165	165	CERQADGVRVAVAHRTGELRIGDAAVVIGAS	2	HexNac(1)OAc_MurNac(2)		___1	1	0.0150958	44.847	13.089	44.847	1.9269	5014000
Cobalamin biosynthesis protein CobN	O53498	O53498	cobN	T	716	716	RQALGLAEDGTDERATVDQTEAKARELVAAL	3	HexNac(1)OAc_MurNGly(2)		___1	0.830486	0.0427163	50.284	34.419	50.284	-2.0352	2729700
Signal transduction histidine-protein kinase/phosphatase MprB	P9WGL1	P9WGL1	mprB	T	129	129	AEKAVIRGELFMSRRTTADQRVLAIRLTNGS	3	HexNac(1)(OAc)2_MurNGly(2)		___1	0.859862	0.0169042	60.434	48.22	60.434	2.7056	15463000
Uncharacterized protein Rv3412	P9WKY9	P9WKY9	Rv3412	T	94	94	WDMLRSNLLQLLIDGTVRPHEPAYDPEPDSY	2	HexNac(1)(OAc)2_MurNGly(2)		___1	0.953256	0.0164601	50.284	29.62	50.284	1.0776	4522100
Uncharacterized protein Rv2074	P9WLL7	P9WLL7	Rv2074	T	27	27	DDALAFLSERHLAMLTTLRADNSPHVVAVGF	2	HexNac(1)(OAc)2_MurNGly(2)		___1	0.997902	0.0373455	56.547	37.481	56.547	2.8784	114360000
Mycolic acid methyltransferase MmaA1	P9WPB1	P9WPB1	mmaA1	T	43	43	PTWVYTCAYFERDDMTLEEAQLAKVDLALDK	2	HexNac(1)(OAc)2_MurNGly(2)		___1	1	0.000478383	81.972	67.853	73.233	-1.008	23296000
DNA helicase Ercc3	O53873	O53873	ercc3	T	318	318	MTADLQSKRRLGLTATLIREDGREGDVFSLI	3	HexNac(1)(OAc)2_MurNac(2)		___1	0.993897	0.0164746	58.674	22.39	50.207	-3.2028	107720000
Exodeoxyribonuclease 7 large subunit	P9WF31	P9WF31	xseA	T	39	39	DKLGAVWVEGQLAQITMRPDAKTVFMVLRDP	3	HexNac(1)(OAc)2_MurNac(2)		___1	1	0.013365	45.704	15.494	45.704	4.0027	62873000
Crossover junction endodeoxyribonuclease RuvC	P9WGV9	P9WGV9	ruvC	T	27	27	RCGLSLIESGRGRQLTALDVDVVRTPSDAAL	3	HexNac(1)(OAc)2_MurNac(2)		___1	1	0.0128129	49.5	34.299	49.5	2.0161	5214600
Putative O-methyltransferase Rv1220c	P9WJZ7	P9WJZ7	Rv1220c	T	44	44	SISEDVILAGARERATDIGAGAVTPAVGALL	3	HexNac(1)(OAc)2_MurNac(2)		___1	0.904332	0.00140291	53.747	46.869	53.747	2.816	37710000
Uncharacterized protein Rv1352	P9WM15	P9WM15	Rv1352	T	4	4	____________MARTLALRASAGLVAGMAM	4	HexNac(1)(OAc)2_MurNac(2)		___1	1	0.0401148	47.849	15.528	47.849	-1.3707	533890
Alpha-maltose-1-phosphate synthase	P9WMZ1	P9WMZ1	glgM	T	209	209	GVDPNRPMAVFVGRITRQKGVVHLVTAAHRF	2	HexNac(1)(OAc)2_MurNac(2)		___1	1	0.0229076	52.58	26.462	52.58	3.3367	6000000
Conserved protein	O53486	O53486	Rv2042c	T	78	78	PRDITFHRDLDIVSGTVVLRDLELEVAMDSA	3	HexNac(2)OAc_MurNGly		___1	0.93677	0.0279121	47.991	23.138	47.991	-0.099367	116390000
Possible GDP-mannose 4,6-dehydratase Gca (GDP-D-mannose dehydratase)	O53634	O53634	gca	T	211	211	PEQSAIRVGNLKTKRTIVDVRDLNRALMLML	3	HexNac(2)OAc_MurNGly		___1	1	0.0211763	76.899	26.772	76.899	-3.3791	23537000
Antitoxin VapB21	P9WJ43	P9WJ43	vapB21	T	41	41	LARAAKELGTTTKKDTVHAALRAALRASAAR	4	HexNac(2)OAc_MurNGly		___1	1	0.0352671	63.486	34.337	63.486	1.2767	87048
UDP-N-acetylmuramoyl-L-alanyl-D-glutamate--2,6-diaminopimelate ligase	P9WJL3	P9WJL3	murE	T	66	66	PAQRAVTEDRTVTGVTLRAQDVSPGDLFAAL	2	HexNac(2)OAc_MurNGly		___1	0.999994	0.00545511	105.39	72.128	105.39	3.2616	13068000
Uncharacterized HTH-type transcriptional regulator Rv1830	P9WME5	P9WME5	Rv1830	T	189	189	QGVFGIAVSGAMRELTGVIADFHGERADGGE	3	HexNac(2)OAc_MurNGly		___1	1	1.33e-05	90.348	77.581	90.348	4.0294	72062000
Conserved hypothetical alanine rich protein	I6XF17	I6XF17	Rv2681	T	369	369	ARAALTEVSQRVRVPTENLVSPDLVRRLCWE	3	HexNac(2)OAc_MurNac		___1	0.993922	0.0499602	40.941	16.666	40.941	3.4043	30741000
Probable medium chain fatty-acid-CoA ligase FadD14 (Fatty-acid-CoA synthetase) (Fatty-acid-CoA synthase)	O53406	O53406	fadD14	T	154	154	AVGEGDTTPLREAGKTVLRFAELIDAESPDF	2	HexNac(2)OAc_MurNac		___1	1	0.0185597	68.915	22.228	60.76	0.46763	242820000
Putative conserved ATPase	P96281	P96281	Rv0435c	T	375	375	ELCDRELGLPLPDAATRKSLLEALLNPVPTG	2	HexNac(2)OAc_MurNac		___1	1	0.0228931	66.27	40.611	53.327	-1.191	20202000
Phosphate transport system rmease protein PstC 2	P9WG05	P9WG05	pstC2	T	7	7	_________MVTEPLTKPALVAVDMRPARRG	2	HexNac(2)OAc_MurNac		___1	0.992302	0.0446005	58.661	14.05	58.661	-1.5815	26210000
30S ribosomal protein S13	P9WH61	P9WH61	rpsM	T	49	49	LAATGIDRDLRTRDLTEEQLIHLRDYIEANL	3	HexNac(2)OAc_MurNac		___1	1	0.0016669	82.85	63.639	82.85	-2.9442	8449800
Uncharacterized MFS-type transporter Rv2994	P9WJW7	P9WJW7	Rv2994	T	6	6	__________MSRDPTGVGARWAIMIVSLGV	4	HexNac(2)OAc_MurNac		___1	0.999838	0.0280963	50.284	24.898	50.284	-4.4011	5683000
Putative antitoxin Rv3098B/RVBD	V5QPS4	V5QPS4	Rv3098B	T	2	2	______________MTATIGFRPTEKDEQII	3	HexNac(2)OAc_MurNac		___1	0.803777	0.0415582	40.039	28.12	40.039	-3.5509	2606500
Uncharacterized protein	O06815	O06815	Rv1444c	T	2	2	______________MTVMADRSGRPAPVRRR	2	HexNac(1)OAc_MurNac(1)OAc_MurNGly(1)		___1	1	0.0225933	62.842	44.111	62.842	-1.0495	2338500
Probable conserved proline, glycine, valine-rich secreted protein	O06823	O06823	Rv1435c	T	2	2	______________MTLMAIVNRFNIKVIAG	3	HexNac(1)OAc_MurNac(1)OAc_MurNGly(1)		___1	0.941823	0.0405145	46.813	12.947	46.813	-1.2789	1365500
Uncharacterized protein	O53480	O53480	Rv2036	T	134	134	MIHHQDIRRPLGQPRTIPAQRLDRVLRLMPK	2	HexNac(1)OAc_MurNac(1)OAc_MurNGly(1)		___1	1	0.0246085	53.17	35.306	53.17	-3.7226	5561500
Bifunctional protein FolD	P9WG81	P9WG81	folD	T	179	179	IGRGVTVGRPLGLLLTRRSENATVTLCHTGT	2	HexNac(1)OAc_MurNac(1)OAc_MurNGly(1)		___1	1	0.0382847	59.205	35.05	41.979	-0.95274	25177000
Transcriptional regulatory protein EmbR	P9WGJ9	P9WGJ9	embR	T	275	275	LDAKKSAKTTAAGTVTVLDQRTMASGQQAVA	3	HexNac(1)OAc_MurNac(1)OAc_MurNGly(1)		___1	0.992766	0.00414512	64.52	36.877	64.52	-1.0257	870280000
DNA repair protein RecN	P9WHI7	P9WHI7	recN	T	449	449	GVDAVEFGFVAHRGMTVLPLAKSASGGELSR	3	HexNac(1)OAc_MurNac(1)OAc_MurNGly(1)		___1	1	0.0280079	58.676	6.7495	41.876	1.4109	81843000
Uncharacterized protein Rv1278	P9WM41	P9WM41	Rv1278	T	261	261	RLEAARVAAEKIAAITDDAREAKLIATAAAA	3	HexNac(1)OAc_MurNac(1)OAc_MurNGly(1)		___1	1	0.0384431	61.344	10.99	61.344	1.6109	373140000
Probable ptidoglycan glycosyltransferase FtsW	P9WN97	P9WN97	ftsW	T	512	512	SVHHGAGQRYAGQRRTRRVRALEGQRYG___	3	HexNac(1)OAc_MurNac(1)OAc_MurNGly(1)		___1	1	0.0146891	75.213	42.372	75.213	1.3177	41321000
Probable transcriptional regulatory protein (LuxR-family)	O53213	O53213	Rv2488c	T	397	397	WRVPPLGHGEAIELFTDRAREARPELEITAD	2	HexNac(1)MurNac(1)MurNGly(1)		___1	1	0.0472148	46.706	15.109	46.706	2.2317	4030500
Alanine--tRNA ligase	P9WFW7	P9WFW7	alaS	T	230	230	EDYQILGPLPRKNIDTGMGVERIALVLQDVH	2	HexNac(1)MurNac(1)MurNGly(1)		___1	0.988237	0.0232025	59.245	10.962	59.245	4.1491	3285800
Heparin-binding hemagglutinin	P9WIP9	P9WIP9	hbhA	T	76	76	QEDLPEQLTELREKFTAEELRKAAEGYLEAA	4	HexNac(1)MurNac(1)MurNGly(1)		___1	1	0.0249569	60.298	39.51	60.298	3.6634	18888000
DNA polymerase I	P9WNU5	P9WNU5	polA	T	257	257	ALRANLASVVRNRELTDLVRDVPLAQTPDTL	3	HexNac(1)MurNac(1)MurNGly(1)		___1	1	0.0194871	66.993	43.47	45.952	-0.60851	14964000
Conserved protein	O53978	O53978	Rv1977	T	27	27	FPEISSRAWEHPADRTALSALRRLKGFDQIL	3	HexNac(2)MurNGly		___1	0.999917	0.0089978	74.415	9.6119	70.268	3.8834	176260000
Heme uptake protein MmpL11	P9WJT9	P9WJT9	mmpL11	T	625	625	YEIFLLTRIRERFLQTGQTRDAVAYGVRTSA	3	HexNac(2)MurNGly		___1	0.979838	0.0491573	62.546	44.511	62.546	-0.43623	6728600
Probable cation-transporting ATPase F	P9WPS9	P9WPS9	ctpF	T	122	122	SKAEAALQGLRSMVHTHAKVVREGHEHTMPS	3	HexNac(2)MurNGly		___1	0.919792	0.0354917	55.676	10.595	55.676	-1.3508	71720000
Possible conserved transmembrane protein	O53731	O53731	Rv0446c	T	95	95	GQGEDPRYADLLRGATPVQALRKVFGLQGLL	2	HexNac(2)MurNac		___1	1	0.0128014	70.1	61.371	70.1	-2.392	6857600
Probable transcriptional regulatory protein (Possibly ArsR-family)	O53773	O53773	Rv0576	T	9	9	_______MLEVAAEPTRRRLLQLLAPGERTV	2	HexNac(2)MurNac		___1	1	0.0362235	49.813	8.7841	49.813	-0.58915	7353700
Conserved protein	O53777	O53777	Rv0580c	T	2	2	______________MTDQSYAVDIAHPPAAL	4	HexNac(2)MurNac		___1	0.873803	1.99e-05	74.12	65.165	74.12	4.2722	60163000
Uncharacterized protein	O69624	O69624	Rv3656c	T	5	5	___________MLVITMFRVLVARMTALAVD	2	HexNac(2)MurNac		___1	1	0.00992239	52.549	39.811	52.549	-2.6598	10634000
Sec-independent protein translocase protein TatB	P9WG99	P9WG99	tatB	T	76	76	DLRGHLGELQKLRGMTPRAALTKHLLDGDDS	2	HexNac(2)MurNac		___1	0.999993	0.0271482	82.645	53.483	82.645	1.5922	6213500
Probable membrane protein Rv1733c	P9WLS9	P9WLS9	Rv1733c	T	12	12	____MIATTRDREGATMITFRLRLPCRTILR	4	HexNac(2)MurNac		___1	0.861819	0.0462226	49.35	22.678	49.35	0.19872	350390
Uncharacterized HIT-like protein Rv0759c	P9WML3	P9WML3	Rv0759c	T	5	5	___________MSIFTKIINRELPGRFVYED	2	HexNac(2)MurNac		___1	0.903552	0.0335068	58.815	41.083	58.815	0.24986	6685700
ATP-dependent Clp protease proteolytic subunit 2	P9WPC3	P9WPC3	clpP2	T	190	190	DAGVIRKDTDRDKILTAEEAKDYGIIDTVLE	4	HexNac(2)MurNac		___1	0.996567	8.39e-08	91.518	81.179	91.518	-0.49652	12626000
Probable dehydrogenase. Possible 2-enoyl acyl-CoA hydratase	Q6MWW2	Q6MWW2	Rv3538	T	271	271	VWKDGRRLVASVVAPTRDNAVVLSGVELVPA	3	HexNac(2)MurNac		___1	0.999842	0.0300115	44.318	16.305	44.318	-1.8344	16953000
Probable conserved lipoprotein LppR	P71740	P71740	lppR	T	184	184	RSITDVRVADSVVAATVSLRRGTHSILASVP	3	HexNac(1)MurNGly(2)		___1	0.971039	0.010575	56.122	28.474	50.207	1.0474	36790000
Uncharacterized protein	P95232	P95232	Rv2336	T	214	214	VSYSLIREVLRLYHRTGEKLIITFAMPAYAK	2	HexNac(1)MurNGly(2)		___1	0.999377	0.0412302	48.998	38.52	48.998	1.4148	17431000
Antitoxin MazE5	P9WJ89	P9WJ89	mazE5	T	9	9	_______MKTARLQVTLRCAVDLINSSSDQC	2	HexNac(1)MurNGly(2)		___1	0.998386	0.0144476	60.436	11.868	60.436	-1.4004	3580700
3-isopropylmalate dehydratase small subunit	P9WK95	P9WK95	leuD	T	173	173	HSAWRLLEGLDDIALTLRKLDEIEAFEGACA	3	HexNac(1)MurNGly(2)		___1	1	0.000583463	74.772	59.136	74.772	-2.769	2323300
NAD-specific glutamate dehydrogenase	O53203	O53203	gdh	T	2	2	______________MTIDPGAKQDVEAWTTF	2	HexNac(1)MurNac(2)		___1	1	0.0466517	56.541	9.8779	56.541	3.7388	32999000
UPF0232 protein Rv0004	P9WFL1	P9WFL1	Rv0004	T	28	28	GERSMKSPGLDLVRRTLDEARAAARARGQDA	2	HexNac(1)MurNac(2)		___1	1	0.0462215	57.495	34.259	57.495	1.4521	16506000
30S ribosomal protein S12	P9WH63	P9WH63	rpsL	T	3	3	_____________MPTIQQLVRKGRRDKISK	3	HexNac(1)MurNac(2)		___1	1	0.0265011	67.981	41.917	67.981	2.155	478110
Phosphoribosylformylglycinamidine synthase subunit PurL	P9WHL7	P9WHL7	purL	T	7	7	_________MSPLARTPRKTSVLDTVEHAAT	2	HexNac(1)MurNac(2)		___1	0.811267	0.0450441	43.027	30.801	43.027	-2.1778	2642700
Alanine and proline-rich secreted protein Apa	P9WIR7	P9WIR7	apa	T	9	9	_______MHQVDPNLTRRKGRLAALAIAAMA	2	HexNac(1)MurNac(2)		___1	0.848375	0.0491372	45.68	9.3958	40.002	-3.8366	18944000
Uncharacterized protein Rv2000	P9WLN7	P9WLN7	Rv2000	T	347	347	LRIDPSVRPSMYRCATVSHLELEQLRRIRDI	3	HexNac(1)MurNac(2)		___1	0.841229	0.00920842	57.804	43.546	57.804	1.1464	6820200
O-acetylserine sulfhydrylase	P9WP55	P9WP55	cysK1	T	8	8	________MSIAEDITQLIGRTPLVRLRRVT	2	HexNac(1)MurNac(2)		___1	0.99978	0.00675817	59.153	30.948	59.153	-3.3576	173810000
Nicotinate-nucleotide--dimethylbenzimidazole phosphoribosyltransferase	P9WP85	P9WP85	cobT	T	26	26	DAAAEAAARARQDSLTKPRGALGSLEDLSVW	2	HexNac(1)MurNac(2)		___1	0.999898	0.00775945	81.784	58.867	81.784	-0.39602	378800000
Probable transposase for insertion sequence element IS1533	I6X5T4	I6X5T4	Rv2943	T	147	147	VGFGQTRTAKQLPVLTMVCAYSRWLLAMLLP	2	HexNacOAc_MurNac		___1	0.999614	0.0252996	62.463	38.858	62.463	4.4943	1916500
Uncharacterized protein	I6XHX8	I6XHX8	Rv3672c	T	6	6	__________MSAGGTPLQAGATPTGSRGTV	2	HexNacOAc_MurNac		___1	0.785459	0.0162828	42.976	18.577	42.976	2.5298	3280400
Possible transcriptional regulatory protein	O33179	O33179	Rv1776c	T	25	25	GNRRTIAAERIYAAATDLITRYGLNALDIDK	3	HexNacOAc_MurNac		___1	0.876775	0.0423721	48.44	32.519	48.44	-2.2399	80337000
Probable methylmalonate-semialdehyde dehydrogenase MmsA (Methylmalonic acid semialdehyde dehydrogenase) (MMSDH)	O53816	O53816	mmsA	T	95	95	TIDELAELLSREHGKTLADARGDVQRGIEVI	2	HexNacOAc_MurNac		___1	1	0.0245946	51.927	8.6189	51.927	-2.8573	13229000
HTH-type transcriptional regulator NmtR	O69711	O69711	nmtR	T	40	40	STLQALATPSRLMILTQLRNGPLPVTDLAEA	2	HexNacOAc_MurNac		___1	1	0.0129413	67.757	28.048	67.757	-4.4866	2869900
Probable transcriptional regulatory protein (Probably GntR-family)	O86331	O86331	Rv0792c	T	254	254	HHRPERYQFSVTLPRTLPGSGAGIIEKRDFA	2	HexNacOAc_MurNac		___1	0.999917	0.0428623	46.819	12.287	46.819	-1.673	34754000
Conserved protein	P71898	P71898	Rv2314c	T	426	426	LDLLRRATEAGVSEPTLPREWSDWVTRTAMP	2	HexNacOAc_MurNac		___1	0.869155	0.00359879	66.595	35.165	66.595	-4.4583	6834400
Alpha-mannosidase	P96937	P96937	Rv0648	T	326	326	SHDRVVVWNPLTQRRTDIVTARVDPPLQAGV	2	HexNacOAc_MurNac		___1	0.937414	0.0363039	52.636	19.516	52.636	-2.9892	107290000
Transcriptional regulator WhiB4	P9WF39	P9WF39	whiB4	T	4	4	____________MSGTRPAARRTNLTAAQNV	2	HexNacOAc_MurNac		___1	0.999763	0.00134914	92.47	39.745	75.213	0.97007	175460000
Redox- and pH-responsive transcriptional regulator WhiB3	P9WF41	P9WF41	whiB3	T	95	95	SESERDLLLKGTMGRTRGIRRTA________	3	HexNacOAc_MurNac		___1	0.999571	0.0302607	56.013	11.194	56.013	2.8311	70931000
Holliday junction ATP-dependent DNA helicase RuvA	P9WGW3	P9WGW3	ruvA	T	48	48	ATLATLRQGTEARLITAMIVREDSMTLYGFP	3	HexNacOAc_MurNac		___1	1	0.0223851	89.298	59.489	75.38	2.2022	104220000
Uncharacterized membrane protein ArfC	P9WJG5	P9WJG5	arfC	T	66	66	RKPAVKSGTKREESPTAKTKVATESAAEQIP	2	HexNacOAc_MurNac		___1	0.888306	0.0241788	62.715	17.742	62.715	2.6233	16894000
Siderophore exporter MmpL4	P9WJV3	P9WJV3	mmpL4	T	863	863	LLVSRFKQEIGAGLKTGIIRSMGGTGKVVTN	3	HexNacOAc_MurNac		___1	0.887737	0.00199717	59.163	25.487	59.163	-0.078367	141770000
4-alpha-glucanotransferase	P9WK23	P9WK23	malQ	T	2	2	______________MTELAPSLVELARRFGI	3	HexNacOAc_MurNac		___1	0.839817	0.00635632	57.804	42.602	57.804	-4.2312	1489100
[truncated: 948 more rows]

## Sheet: Table S2
Ample glycosylation in the membrane and cell envelope explains phenotypic diversity and virulence in the Mycobacterium tuberculosis complex
Alemayehu Godana Birhanu, Solomon Abebe Yimer, Shewit Kalayou, Tahira Riaz, Ephrem Debebe Zegeye, Carol Holm-Hansen, Gunnstein Norheim, Abraham Aseffa, Markos Abebe, Tone Tønjum
Supplementary Table S2. A list of unique glycosylated proteins and total glycosylation events identified per protein.
Protein Name	Leading proteins	Protein	Gene ID	Total glycosylation events
Lipoprotein LpqH	P9WK61	P9WK61	lpqH	33
Meromycolate extension acyl carrier protein	P9WQF3	P9WQF3	acpM	21
60 kDa chaperonin 2	P9WPE7	P9WPE7	groEL2	18
Uncharacterized HIT-like protein Rv0759c	P9WML3	P9WML3	Rv0759c	13
Probable conserved lipoprotein DsbF	I6XYM2	I6XYM2	dsbF	12
Beta-lactamase	P9WKD3	P9WKD3	blaC	12
Acyl-CoA dehydrogenase	P96414	P96414	fadE4	11
Malate synthase G	P9WK17	P9WK17	glcB	11
DNA-binding protein HU homolog	P9WMK7	P9WMK7	hup	11
Oxidative stress response regulatory protein OxyS	L7N677	L7N677	oxyS	10
CRISPR-associated protein Cas10/Csm1	P71629	P71629	cas10	10
Multifunctional 2-oxoglutarate metabolism enzyme	P9WIS5	P9WIS5	kgd	10
10 kDa chaperonin	P9WPE5	P9WPE5	groS	10
Putative acetyltransferase Rv3034c	O53281	O53281	Rv3034c	9
Demethylmenaquinone methyltransferase	P9WFR3	P9WFR3	menG	9
Probable doxorubicin resistance ABC transporter permease protein DrrC	P9WG21	P9WG21	drrC	9
DNA-directed RNA polymerase subunit beta'	P9WGY7	P9WGY7	rpoC	9
50S ribosomal protein L7/L12	P9WHE3	P9WHE3	rplL	9
GTP cyclohydrolase 1	P9WN57	P9WN57	folE	9
Posible exported protein	I6X7F2	I6X7F2	Rv3483c	8
Conserved protein	O53362	O53362	Rv3311	8
Probable transcriptional regulatory protein (Probably LuxR/UhpA-family)	O53720	O53720	Rv0386	8
Long-chain-fatty-acid--AMP ligase FadD26; Putative fatty-acid--CoA ligase fadD25	P9WQ43;P9WQ45	P9WQ43	fadD26;fadD25	8
ATPase	O53313	O53313	Rv3163c	7
Integrase	O53402	O53402	Rv1054	7
Membrane protein	O69704	O69704	Rv3737	7
Cyclase	P71914	P71914	Rv2435c	7
Probable acyl-CoA dehydrogenase FadE1	P96808	P96808	fadE1	7
Tryptophan--tRNA ligase	P9WFT3	P9WFT3	trpS	7
Thioredoxin	P9WG67	P9WG67	trxA	7
DNA-directed RNA polymerase subunit beta	P9WGY9	P9WGY9	rpoB	7
LexA repressor	P9WHR7	P9WHR7	lexA	7
Serine/threonine-protein kinase PknA	P9WI83	P9WI83	pknA	7
Chaperone protein DnaK	P9WMJ9	P9WMJ9	dnaK	7
ESX-4 secretion system protein EccC4	P9WNA7	P9WNA7	eccC4	7
DNA ligase A	P9WNV1	P9WNV1	ligA	7
Probable enoyl-CoA hydratase EchA5 (Enoyl hydrase) (Unsaturated acyl-CoA hydratase) (Crotonase)	I6Y4E8	I6Y4E8	echA5	6
DNA ligase C	L0TDE1	L0TDE1	ligC	6
GTP-binding protein TypA	O06563	O06563	typA	6
Conserved protein	O07256	O07256	Rv0332	6
DNA-binding protein	O53151	O53151	Rv1460	6
Uncharacterized protein	O53470	O53470	Rv2024c	6
Possible oxidoreductase	O53537	O53537	Rv2263	6
Uncharacterized protein	P95147	P95147	Rv1868	6
Possible metal cation transporting P-type ATPase CtpH; Haloacid dehalogenase	P96271	P96271	ctpH	6
Conserved protein	P96375	P96375	Rv1025	6
UvrABC system protein C	P9WFC5	P9WFC5	uvrC	6
Probable transcriptional regulatory protein Rv2603c	P9WGA5	P9WGA5	Rv2603c	6
Superoxide dismutase [Fe]	P9WGE7	P9WGE7	sodB	6
Putative methyltransferase Rv1407	P9WGX3	P9WGX3	Rv1407	6
Glycerol-3-phosphate acyltransferase	P9WI61	P9WI61	plsB	6
Serine/threonine-protein kinase PknK	P9WI65	P9WI65	pknK	6
Serine/threonine-protein kinase PknD	P9WI79	P9WI79	pknD	6
Nucleoid-associated protein EspR	P9WJB7	P9WJB7	espR	6
Uncharacterized protein Rv2074	P9WLL7	P9WLL7	Rv2074	6
Cell wall synthesis protein Wag31	P9WMU1	P9WMU1	wag31	6
Glutamine synthetase; Glutamine synthetase 1	P9WN39	P9WN39	glnA1	6
Glycerol-3-phosphate dehydrogenase 2	P9WN79	P9WN79	glpD2	6
Bifunctional enzyme CysN/CysC	P9WNM5	P9WNM5	cysNC	6
Cob(I)yrinic acid a,c-diamide adenosyltransferase	P9WP99	P9WP99	Rv1314c	6
Probable long-chain-fatty-acid--CoA ligase FadD23	P9WQ47	P9WQ47	fadD23	6
ATPase	I6Y0X6	I6Y0X6	Rv2510c	5
Possible D-xylulose kinase XylB (Xylulokinase) (Xylulose kinase)	I6Y4K0	I6Y4K0	xylB	5
Helicase HelZ	I6YCF3	I6YCF3	helZ	5
Probable conserved lipoprotein LpqI	L7N6B0	L7N6B0	lpqI	5
Uncharacterized protein Rv1765c; Uncharacterized protein Rv2015c	O06798;O53461	O06798	Rv1765c;Rv2015c	5
Possible long-chain-fatty-acid--CoA ligase FadD12 (Fatty-acid-CoA synthetase) (Fatty-acid-CoA synthase)	O06831	O06831	fadD12	5
Probable esterase LipO	O06832	O06832	lipO	5
Transcriptional regulatory protein TcrA	O07776	O07776	tcrA	5
Aconitate hydratase A	O53166	O53166	acn	5
NAD-specific glutamate dehydrogenase	O53203	O53203	gdh	5
Acetyl-CoA acetyltransferase	O53422	O53422	fadA3	5
L,D-transpeptidase 1	O53638	O53638	ldtA	5
Membrane protein	O53650	O53650	Rv0199	5
Conserved protein	O53777	O53777	Rv0580c	5
Acyl-CoA dehydrogenase	O53926	O53926	fadE16	5
Probable polyketide synthase Pks7	P94996	P94996	pks7	5
Probable acyl-CoA dehydrogenase FadE3	P96397	P96397	fadE3	5
NAD(P) transhydrogenase subunit alpha	P96832	P96832	pntAa	5
Valine--tRNA ligase	P9WFS9	P9WFS9	valS	5
DNA gyrase subunit B	P9WG45	P9WG45	gyrB	5
ECF RNA polymerase sigma factor SigG	P9WGG5	P9WGG5	sigG	5
Sensor protein KdpD	P9WGL3	P9WGL3	kdpD	5
Transcriptional regulatory protein PrrA	P9WGM1	P9WGM1	prrA	5
Ribonuclease HII	P9WH01	P9WH01	rnhB	5
30S ribosomal protein S13	P9WH61	P9WH61	rpsM	5
DNA repair protein RecN	P9WHI7	P9WHI7	recN	5
Phosphoribosylformylglycinamidine synthase subunit PurL	P9WHL7	P9WHL7	purL	5
Catalase-peroxidase	P9WIE5	P9WIE5	katG	5
SL659 acyltransferase papA1	P9WIK9	P9WIK9	papA1	5
Protein PafC	P9WIL9	P9WIL9	pafC	5
Transcription termination/antitermination protein NusA	P9WIV3	P9WIV3	nusA	5
Iron-sulfur cluster carrier protein	P9WJN7	P9WJN7	mrp	5
GTP 3',8-cyclase 2	P9WJS1	P9WJS1	moaA2	5
Probable transport protein MmpL12	P9WJT7	P9WJT7	mmpL12	5
Heme uptake protein MmpL11	P9WJT9	P9WJT9	mmpL11	5
Uncharacterized protein Rv0966c	P9WKM1	P9WKM1	Rv0966c	5
Uncharacterized protein Rv2569c	P9WL93	P9WL93	Rv2569c	5
Uncharacterized protein Rv2411c	P9WLA9	P9WLA9	Rv2411c	5
Uncharacterized protein Rv2227	P9WLH7	P9WLH7	Rv2227	5
Uncharacterized protein Rv1351	P9WM17	P9WM17	Rv1351	5
Uncharacterized HTH-type transcriptional regulator Rv1830	P9WME5	P9WME5	Rv1830	5
CRP-like cAMP-activated global transcriptional regulator	P9WMH3	P9WMH3	crp	5
N-acetylglucosaminyl-diphospho-decaprenol L-rhamnosyltransferase	P9WMY3	P9WMY3	wbbL	5
NADPH oxidoreductase	P9WNE9	P9WNE9	Rv3230c	5
Cytochrome c oxidase subunit 2	P9WP69	P9WP69	ctaC	5
ATP-dependent Clp protease proteolytic subunit 2	P9WPC3	P9WPC3	clpP2	5
60 kDa chaperonin 1	P9WPE9	P9WPE9	groEL1	5
Putative cytochrome P450 143	P9WPL3	P9WPL3	cyp143	5
Putative cytochrome P450 137	P9WPM5	P9WPM5	cyp137	5
Long-chain-fatty-acid--CoA ligase FadD13	P9WQ37	P9WQ37	fadD13	5
Probable acyl-CoA dehydrogenase FadE10	P9WQF7	P9WQF7	fadE10	5
Long conserved protein	Q50732	Q50732	Rv2566	5
Mce-family protein Mce2A	Q79FY7	Q79FY7	mce2A	5
Probable conserved alanine rich transmembrane protein	I6X552	I6X552	Rv2698	4
Polyketide synthase	I6X8D2	I6X8D2	pks13	4
Uncharacterized protein	I6XEH5	I6XEH5	Rv2515c	4
Probable membrane protein	I6XFB7	I6XFB7	Rv2799	4
Adenylosuccinate lyase	I6XWA1	I6XWA1	purB	4
Peptide synthetase MbtE (Peptide synthase)	I6Y0L1	I6Y0L1	mbtE	4
Uncharacterized protein	I6Y4S9	I6Y4S9	Rv0776c	4
Uncharacterized protein	I6Y4U0	I6Y4U0	Rv0789c	4
Conserved protein	I6YAZ1	I6YAZ1	Rv3038c	4
Uncharacterized protein	I6YEY1	I6YEY1	Rv3008	4
Uncharacterized protein	O05769	O05769	Rv3090	4
Probable PhiRv1 integrase	O06604	O06604	Rv1586c	4
Conserved protein	O06829	O06829	Rv1429	4
Probable fatty-acid-CoA ligase FadD7 (Fatty-acid-CoA synthetase) (Fatty-acid-CoA synthase)	O07169	O07169	fadD7	4
Uncharacterized protein	O07251	O07251	Rv0326	4
Uncharacterized protein	O07437	O07437	Rv0193c	4
Possible transposase	O50414	O50414	Rv3387	4
Nitrogen fixation protein NifU	O53156	O53156	Rv1465	4
Probable methanol dehydrogenase transcriptional regulatory protein MoxR3; ATPase	O53314	O53314	moxR3	4
Probable short-chain dehydrogenase/reductase	O53324	O53324	Rv3174	4
D-alanyl-D-alanine carboxypeptidase	O53380	O53380	dacB1	4
MerR family transcriptional regulator	O53384	O53384	Rv3334	4
ABC transporter	O53485	O53485	Rv2041c	4
Isocitrate dehydrogenase	O53611	O53611	icd2	4
Multidrug efflux ATP-binding/permease protein Rv0194	O53645	O53645	Rv0194	4
Transcriptional regulatory protein	O53830	O53830	Rv0818	4
Conserved protein	O53842	O53842	Rv0831c	4
Uncharacterized protein	O53954	O53954	Rv1805c	4
Probable monoxygenase	P71662	P71662	Rv1393c	4
Conserved protein	P71737	P71737	Rv2406c	4
Probable conserved lipoprotein LppR	P71740	P71740	lppR	4
Probable fatty acid synthase Fas (Fatty acid synthetase)	P95029	P95029	fas	4
5-oxoprolinase	P95223	P95223	oplA	4
Membrane protein	P96258	P96258	Rv0412c	4
Probable lipoprotein aminopeptidase LpqL	P96264	P96264	lpqL	4
Putative conserved ATPase	P96281	P96281	Rv0435c	4
Probable is like-2 transp ase	P96360	P96360	Rv1041c	4
Possible exported protein	P96923	P96923	Rv0633c	4
Universal stress protein Rv1636	P9WFC9	P9WFC9	Rv1636	4
UPF0182 protein Rv3193c	P9WFL3	P9WFL3	Rv3193c	4
Proline--tRNA ligase	P9WFT9	P9WFT9	proS	4
Exopolysaccharide phosphotransferase CpsY	P9WGD1	P9WGD1	cpsY	4
RNA polymerase sigma factor SigA	P9WGI1	P9WGI1	sigA	4
Sensor histidine kinase MtrB	P9WGK9	P9WGK9	mtrB	4
Serine/threonine-protein kinase PknG	P9WI73	P9WI73	pknG	4
Uncharacterized FAD-linked oxidoreductase Rv2280	P9WIT1	P9WIT1	Rv2280	4
FHA domain-containing protein FhaB	P9WJB5	P9WJB5	fhaB	4
Molybdopterin molybdenumtransferase 1	P9WJQ7	P9WJQ7	moeA1	4
GTP 3',8-cyclase 1	P9WJS3	P9WJS3	moaA1	4
Siderophore exporter MmpL4	P9WJV3	P9WJV3	mmpL4	4
Putative O-methyltransferase Rv1220c	P9WJZ7	P9WJZ7	Rv1220c	4
Malate dehydrogenase	P9WK13	P9WK13	mdh	4
Lysine N-acyltransferase MbtK	P9WK15	P9WK15	mbtK	4
Lipoprotein LprA	P9WK55	P9WK55	lprA	4
Elongation factor 4	P9WK97	P9WK97	lepA	4
Putative diacyglycerol O-acyltransferase Rv3480c	P9WKA7	P9WKA7	Rv3480c	4
Dihydroxy-acid dehydratase	P9WKJ5	P9WKJ5	ilvD	4
Uncharacterized protein Rv0955	P9WKN3	P9WKN3	Rv0955	4
Uncharacterized protein Rv2571c	P9WL89	P9WL89	Rv2571c	4
Uncharacterized protein Rv2091c	P9WLJ5	P9WLJ5	Rv2091c	4
Uncharacterized protein Rv2075c	P9WLL5	P9WLL5	Rv2075c	4
Elongation factor G-like protein	P9WNM9	P9WNM9	Rv0120c	4
Iron-dependent extradiol dioxygenase	P9WNW7	P9WNW7	hsaC	4
Cobyric acid synthase	P9WP95	P9WP95	cobQ	4
ATP-dependent Clp protease ATP-binding subunit ClpC1	P9WPC9	P9WPC9	clpC1	4
Riboflavin biosynthesis protein RibD	P9WPH1	P9WPH1	ribD	4
CRISPR-associated endoribonuclease Cas6	P9WPJ1	P9WPJ1	cas6	4
Putative cytochrome P450 138	P9WPM3	P9WPM3	cyp138	4
Putative cytochrome P450 132	P9WPN3	P9WPN3	cyp132	4
Probable cation-transporting ATPase F	P9WPS9	P9WPS9	ctpF	4
Probable cobalt/nickel-exporting P-type ATPase	P9WPT3	P9WPT3	ctpD	4
ATP synthase subunit beta	P9WPU5	P9WPU5	atpD	4
Arginine biosynthesis bifunctional protein ArgJ	P9WPZ3	P9WPZ3	argJ	4
Phthiocerol synthesis polyketide synthase type I PpsA	P9WQE7	P9WQE7	ppsA	4
Calcium dodecin	Q6MX43	Q6MX43	secE2	4
Universal stress protein Rv2623	P9WFD7	P9WFD7	Rv2623	3
Acyl carrier protein	I6WX95	I6WX95	acpA	3
Phosphotyrosine protein phosphatase PTPB (Protein-tyrosine-phosphatase) (PTPase)	I6WXK4	I6WXK4	ptbB	3
Mammalian cell entry protein	I6WYT7	I6WYT7	mce2D	3
Probable transp ase for insertion sequence element IS1533	I6X5T4	I6X5T4	Rv2943	3
Cyclase	I6X666	I6X666	Rv3076	3
Conserved protein	I6X827	I6X827	Rv3683	3
Aldehyde dehydrogenase	I6X8S7	I6X8S7	Rv0223c	3
Acyl-CoA dehydrogenase	I6X9J0	I6X9J0	fadE8	3
Polyketide synthase Pks12	I6XD69	I6XD69	pks12	3
Acetyl-CoA acetyltransferase	I6XHJ3	I6XHJ3	fadA6	3
Polyhydroxybutyrate depolymerase	I6XVY0	I6XVY0	lpqP	3
Probable shikimate 5-dehydrogenase AroE (5-dehydr hikimate reductase)	I6Y120	I6Y120	aroE	3
Possible transcriptional regulatory protein	I6Y187	I6Y187	Rv2621c	3
Uncharacterized protein	I6Y1K4	I6Y1K4	Rv2730	3
ABC transporter ATP-binding protein	I6Y482	I6Y482	dppD	3
Probable oxidoreductase	I6Y4U4	I6Y4U4	Rv0794c	3
Fatty-acid--CoA ligase	I6Y7V6	I6Y7V6	fadD31	3
Enoyl-CoA hydratase	I6Y8B5	I6Y8B5	echA3	3
2-methylcitrate synthase	I6Y9Q3	I6Y9Q3	prpC	3
Possible alanine rich dehydrogenase	I6YAU3	I6YAU3	Rv2997	3
AsnC family transcriptional regulator	I6YBQ3	I6YBQ3	lrpA	3
Oxidoreductase	I6YEN3	I6YEN3	Rv2893	3
Biotin--acetyl-CoA-carboxylase ligase	I6YFP0	I6YFP0	birA	3
Conserved protein	I6YGW9	I6YGW9	Rv3678c	3
Uncharacterized protein	L7N658	L7N658	Rv3294c	3
Transcriptional regulator	L7N689	L7N689	trcR	3
Possible methyltransferase/methylase	L7N6C0	L7N6C0	Rv0521	3
Putative ligase Rv1013	O05598	O05598	pks16	3
Conserved hypothetical threonine and proline rich protein	O05857	O05857	Rv3209	3
Amidohydrolase	O06418	O06418	Rv0552	3
Probable conserved transmembrane transport protein MmpL13b	O06546	O06546	mmpL13b	3
Nitrate reductase	O06560	O06560	narH	3
Oxidoreductase	O06813	O06813	opcA	3
Probable conserved proline, glycine, valine-rich secreted protein	O06823	O06823	Rv1435c	3
Possible Mce-family lipoprotein LprK (Mce-family lipoprotein Mce1E)	O07417	O07417	lprK	3
Monooxygenase	O07738	O07738	Rv1894c	3
Uncharacterized protein	O07739	O07739	Rv1893	3
Phosphate ABC transporter substrate-binding protein	O33182	O33182	Rv1680	3
Uncharacterized protein	O33198	O33198	Rv1697	3
FeS-binding protein	O33268	O33268	Rv0338c	3
Possible transcriptional regulatory protein	O33269	O33269	Rv0339c	3
Phosphopantetheinyl transferase PptT (CoA:APO-[ACP]pantetheinephosphotransferase) (CoA:APO-[acyl-carrier protein]pantetheinephosphotransferase)	O33336	O33336	pptT	3
2,4-dienoyl-CoA reductase	O50431	O50431	fadH	3
Alpha-(1->6)-mannopyranosyltransferase Rv1459c	O53150	O53150	Rv1459c	3
Uncharacterized protein	O53316	O53316	Rv3166c	3
Amidase	O53325	O53325	Rv3175	3
ABC transporter ATP-binding protein	O53343	O53343	Rv3197	3
Possible transmembrane cation transporter	O53346	O53346	Rv3200c	3
Probable ATP-dependent DNA helicase	O53347	O53347	Rv3201c	3
Probable transposase fusion protein Rv3327; Putative transposase for insertion sequence element IS1547 Rv0797	O53377;O07182	O53377	Rv3327; Rv0797	3
Uncharacterized protein	O53399	O53399	Rv1051c	3
Bifunctional apolipoprotein N-acyltransferase/polyprenol monophosphomannose synthase	O53493	O53493	ppm1	3
Conserved hypothetical proline rich protein	O53538	O53538	Rv2264c	3
Long-chain-fatty-acid--AMP ligase FadD32	O53580	O53580	fadD32	3
Conserved protein	O53619	O53619	Rv0074	3
GDP-mann e 4,6-dehydratase	O53634	O53634	gca	3
Butyryl-CoA dehydrogenase	O53666	O53666	fadE5	3
Uncharacterized protein	O53703	O53703	Rv0368c	3
Methylmalonate-semialdehyde dehydrogenase	O53816	O53816	mmsA	3
Uncharacterized protein	O53892	O53892	Rv0979c	3
Acyl-CoA synthetase	O53903	O53903	fadD24	3
ESX-5 secretion-associated protein EspG5	O53943	O53943	espG5	3
Conserved protein	O53961	O53961	Rv1919c	3
Probable arylsulfatase AtsB (Aryl-sulfate sulphohydrolase) (Sulfatase)	O65931	O65931	atsB	3
Probable oxidoreductase	O65936	O65936	Rv1751	3
Lipoprotein	O69661	O69661	Rv3693	3
Probable fatty acid methyltransferase Rv3720	O69687	O69687	Rv3720	3
Uncharacterized protein	O69712	O69712	Rv3745c	3
Conserved protein	O69720	O69720	Rv3753c	3
Probable sensor histidine kinase TcrY	O69729	O69729	tcrY	3
Acyl-CoA dehydrogenase	O86319	O86319	fadE13	3
Putative antitoxin VapB23	P0CW32	P0CW32	vapB23	3
Integrase	P71644	P71644	Rv2807	3
Putative integration host factor MihF	P71658	P71658	mihF	3
Trehalase	P71741	P71741	Rv2402	3
GDP-mannose 4,6-dehydratase	P71790	P71790	gmdA	3
Possible oxidoreductase	P71847	P71847	Rv3553	3
AsnC family transcriptional regulator	P71888	P71888	Rv2324	3
Acyl-CoA synthetase	P72007	P72007	fadD1	3
Conserved protein	P95148	P95148	Rv1867	3
Acyl-CoA dehydrogenase	P95186	P95186	fadE23	3
Transcriptional repressor Mce3R	P95251	P95251	mce3R	3
Uncharacterized protein	P96221	P96221	Rv3856c	3
Uncharacterized protein	P96276	P96276	Rv0430	3
Aldehyde dehydrogenase	P96824	P96824	Rv0147	3
HTH-type transcriptional repressor KstR	P96856	P96856	kstR	3
Exodeoxyribonuclease 7 large subunit	P9WF31	P9WF31	xseA	3
Ribonuclease VapC23	P9WF89	P9WF89	vapC23	3
Ribonuclease VapC9	P9WFA9	P9WFA9	vapC9	3
Putative S-adenosyl-L-methionine-dependent methyltransferase Rv0145	P9WFJ1	P9WFJ1	Rv0145	3
UPF0053 protein Rv2366c	P9WFP1	P9WFP1	Rv2366c	3
Indole-3-glycerol phosphate synthase	P9WFX7	P9WFX7	trpC	3
Tryptophan synthase beta chain	P9WFX9	P9WFX9	trpB	3
Probable acetyl-CoA acetyltransferase	P9WG69	P9WG69	fadA4	3
Single-stranded DNA-binding protein	P9WGD5	P9WGD5	ssb	3
Sensor-type histidine kinase PrrB	P9WGK7	P9WGK7	prrB	3
Signal transduction histidine-protein kinase/phosphatase MprB	P9WGL1	P9WGL1	mprB	3
Probable transcriptional regulatory protein NarL	P9WGM5	P9WGM5	narL	3
Protein translocase subunit SecY	P9WGN3	P9WGN3	secY	3
Protein translocase subunit SecA 1	P9WGP5	P9WGP5	secA1	3
Epimerase family protein Rv2216	P9WGP7	P9WGP7	Rv2216	3
Uncharacterized oxidoreductase Rv1543	P9WGS1	P9WGS1	Rv1543	3
Adenosylhomocysteinase	P9WGV3	P9WGV3	ahcY	3
Crossover junction endodeoxyribonuclease RuvC	P9WGV9	P9WGV9	ruvC	3
Ribonuclease PH	P9WGZ7	P9WGZ7	rph	3
Glucose-1-phosphate thymidylyltransferase	P9WH13	P9WH13	rmlA	3
50S ribosomal protein L5	P9WH83	P9WH83	rplE	3
50S ribosomal protein L36	P9WH89	P9WH89	rpmJ	3
50S ribosomal protein L24	P9WHB7	P9WHB7	rplX	3
50S ribosomal protein L18	P9WHD1	P9WHD1	rplR	3
NAD(P)H dehydrogenase (quinone)	P9WHH7	P9WHH7	lpdA	3
N5-carboxyaminoimidazole ribonucleotide mutase	P9WHM1	P9WHM1	purE	3
Phytoene synthase	P9WHP3	P9WHP3	crtB	3
Putative acyltransferase plsB1	P9WI59	P9WI59	plsB1	3
Phospholipase C 3	P9WIB1	P9WIB1	plcC	3
Chorismate pyruvate-lyase	P9WIC5	P9WIC5	Rv2949c	3
2,3-bisphosphoglycerate-dependent phosphoglycerate mutase	P9WIC9	P9WIC9	gpmA	3
Probable chromosome-partitioning protein ParB	P9WIJ9	P9WIJ9	parB	3
Proline-rich antigen homolog	P9WIM7	P9WIM7	pra	3
Aspartate carbamoyltransferase	P9WIT7	P9WIT7	pyrB	3
Hydrolase Rv0480c	P9WJ01	P9WJ01	Rv0480c	3
Antitoxin VapB41	P9WJ21	P9WJ21	vapB41	3
Anti-sigma-D factor RsdA	P9WJ71	P9WJ71	rsdA	3
Flavin-dependent monooxygenase, oxygenase subunit HsaA	P9WJA1	P9WJA1	hsaA	3
Glycogen accumulation regulator GarA	P9WJA9	P9WJA9	garA	3
ESX-1 secretion-associated protein EspK	P9WJC1	P9WJC1	espK	3
ESX-2 secretion-associated protein EspG2	P9WJC9	P9WJC9	espG2	3
Uncharacterized protein Rv2913c	P9WJH9	P9WJH9	Rv2913c	3
Cyclic pyranopterin monophosphate synthase accessory protein 1	P9WJR9	P9WJR9	moaC1	3
Probable transport accessory protein MmpS2	P9WJT3	P9WJT3	mmpS2	3
Uncharacterized MFS-type transporter Rv0191	P9WJX7	P9WJX7	Rv0191	3
4-alpha-glucanotransferase	P9WK23	P9WK23	malQ	3
Putative lipoprotein LppW	P9WK67	P9WK67	lppW	3
Putative diacyglycerol O-acyltransferase Rv3371	P9WKA9	P9WKA9	Rv3371	3
Putative diacyglycerol O-acyltransferase Rv1425	P9WKC1	P9WKC1	Rv1425	3
Probable diacyglycerol O-acyltransferase tgs3	P9WKC5	P9WKC5	tgs3	3
Penicillin-binding protein A	P9WKD1	P9WKD1	pbpA	3
Uncharacterized oxidoreductase Rv3410c	P9WKI5	P9WKI5	guaB3	3
Translation initiation factor IF-2	P9WKK1	P9WKK1	infB	3
Uncharacterized protein Rv2599	P9WL69	P9WL69	Rv2599	3
Uncharacterized protein Rv2248	P9WLG5	P9WLG5	Rv2248	3
Uncharacterized protein Rv2240c	P9WLG7	P9WLG7	Rv2240c	3
Uncharacterized protein Rv2219	P9WLI1	P9WLI1	Rv2219	3
Uncharacterized protein Rv2203	P9WLI7	P9WLI7	Rv2203	3
Uncharacterized protein Rv2084	P9WLK1	P9WLK1	Rv2084	3
Uncharacterized protein Rv1945; Uncharacterized protein Rv1148c; Uncharacterized protein Rv1128c; Uncharacterized protein Rv0094c; Partial REP13E12 repeat protein Rv1587c	P9WLQ5;P9WM55;P9WM57;Q50655;O06603	P9WM55	Rv1945; Rv1148c; Rv1128c; Rv0094c; Rv1587c;	3
Putative hydrolase LipZ	P9WLR1	P9WLR1	lipZ	3
Uncharacterized protein Rv1813c	P9WLS1	P9WLS1	Rv1813c	3
Probable membrane protein Rv1733c	P9WLS9	P9WLS9	Rv1733c	3
Uncharacterized protein Rv1366	P9WLZ5	P9WLZ5	Rv1366	3
Uncharacterized HTH-type transcriptional regulator Rv1556	P9WMD1	P9WMD1	Rv1556	3
Transcriptional regulator ClgR	P9WMH7	P9WMH7	clgR	3
Uncharacterized HTH-type transcriptional regulator Rv1395	P9WMJ1	P9WMJ1	Rv1395	3
Protoporphyrinogen oxidase	P9WMP1	P9WMP1	hemY	3
pH-sensitive adenylate cyclase Rv1264	P9WMU9	P9WMU9	Rv1264	3
Methionyl-tRNA formyltransferase	P9WND3	P9WND3	fmt	3
Elongation factor Tu	P9WNN1	P9WNN1	tuf	3
ESX-3 secretion system ATPase EccB3	P9WNR3	P9WNR3	eccB3	3
DNA polymerase I	P9WNU5	P9WNU5	polA	3
Mycolic acid methyltransferase MmaA1	P9WPB1	P9WPB1	mmaA1	3
ATP-dependent Clp protease proteolytic subunit 1	P9WPC5	P9WPC5	clpP1	3
Chaperone protein ClpB	P9WPD1	P9WPD1	clpB	3
Alpha-pyrone synthesis polyketide synthase-like Pks18	P9WPF1	P9WPF1	pks18	3
ESX-1 secretion system protein EccA1	P9WPH9	P9WPH9	eccA1	3
Uncharacterized protein Rv2232	P9WPI9	P9WPI9	Rv2232	3
Putative cytochrome P450 123	P9WPP5	P9WPP5	cyp123	3
Lanosterol 14-alpha demethylase	P9WPP9	P9WPP9	cyp51	3
Bacterioferritin	P9WPQ9	P9WPQ9	bfr	3
Probable cation-transporting P-type ATPase J	P9WPT7	P9WPT7	ctpJ	3
Cation-transporting P-type ATPase A	P9WPU1	P9WPU1	ctpA	3
Long-chain-fatty-acid--[acyl-carrier-protein] ligase MbtM	P9WQ41	P9WQ41	mbtM	3
Adenosylmethionine-8-amino-7-oxononanoate aminotransferase	P9WQ81	P9WQ81	bioA	3
Glutamyl-tRNA(Gln) amidotransferase subunit A	P9WQA1	P9WQA1	gatA	3
Acetate kinase	P9WQH1	P9WQH1	ackA	3
Uncharacterized ABC transporter ATP-binding protein Rv2564; Uncharacterized ABC transporter ATP-binding protein Rv0073	P9WQI5;P9WQK5	P9WQI5	Rv2564; Rv0073	3
Iron import ATP-binding/permease protein IrtA	P9WQJ9	P9WQJ9	irtA	3
UvrABC system protein A	P9WQK7	P9WQK7	uvrA	3
Probable ribonucleotide transport ATP-binding protein mkl	P9WQL5	P9WQL5	mkl	3
Probable amino acid aminotransferase	Q79FW0	Q79FW0	Rv0812	3
Mce-family protein Mce1A	Q79FZ9	Q79FZ9	mce1A	3
Mycolipanoate synthase	A0A089QRB9	A0A089QRB9	msl3	2
Uncharacterized protein	I6WYU2	I6WYU2	Rv0597c	2
(3R)-hydroxyacyl-ACP dehydratase subunit HadB	I6WYY7	I6WYY7	hadB	2
Conserved threonine rich protein	I6WZ30	I6WZ30	Rv0679c	2
Membrane protein	I6X5Z8	I6X5Z8	Rv3000	2
Conserved protein	I6X9Y7	I6X9Y7	Rv0854	2
Segregation and condensation protein B	I6XCB2	I6XCB2	scpB	2
Conserved protein	I6XDU8	I6XDU8	Rv2237A	2
Conserved protein	I6XEK2	I6XEK2	Rv2548A	2
Aminodeoxychorismate lyase	I6XEK6	I6XEK6	Rv2553c	2
Lysophospholipase	I6XFY8	I6XFY8	Rv3026c	2
Conserved protein	I6XGJ1	I6XGJ1	Rv3190A	2
Possible transposase Rv3638; Possible transposase for insertion sequence element IS1533 Rv2944	I6XHU7;P96287	I6XHU7	Rv3638; Rv2944	2
Hydrolase	I6XU97	I6XU97	Rv0045c	2
Uncharacterized protein	I6XW93	I6XW93	Rv0762c	2
Acyl-CoA dehydrogenase	I6Y0W5	I6Y0W5	fadE19	2
AMP-binding protein	I6Y0X0	I6Y0X0	fadD35	2
Uncharacterized protein	I6Y1W7	I6Y1W7	Rv2862c	2
Probable conserved lipoprotein LppZ	I6Y293	I6Y293	lppZ	2
Probable acyl-CoA dehydrogenase FadE30	I6Y3V5	I6Y3V5	fadE30	2
Possible 4-carboxymuconolactone decarboxylase (CMD)	I6Y4S7	I6Y4S7	Rv0771	2
Possible fatty-acid-CoA ligase FadD16 (Fatty-acid-CoA synthetase) (Fatty-acid-CoA synthase)	I6Y4Z4	I6Y4Z4	fadD16	2
Possible resolvase	I6Y890	I6Y890	Rv0605	2
Uncharacterized protein	I6YAC9	I6YAC9	Rv2828A	2
Integrase	I6YC39	I6YC39	Rv3430c	2
ESAT-6-like protein EsxT	I6YC53	I6YC53	esxT	2
Acyl-CoA dehydrogenase	I6YCF5	I6YCF5	fadE33	2
Conserved protein	I6YCS6	I6YCS6	Rv3698	2
Phosphatase	I6YDI9	I6YDI9	plsC	2
Possible type I restriction/modification system specificity determinant HsdS (S protein)	I6YEB1	I6YEB1	hsdS	2
Pyruvate carboxylase	I6YEU0	I6YEU0	pca	2
Mce-family protein Mce4C	I6YGB1	I6YGB1	mce4C	2
Penicillin-binding protein PbpB	L0T911	L0T911	pbpB	2
Probable catechol-O-methyltransferase	L0TAD5	L0TAD5	Rv1703c	2
Uncharacterized protein	L0TAY1	L0TAY1	Rv1907c	2
Fatty acyl-AMP ligase	L7N699	L7N699	fadD34	2
D-alpha-D-mannose-1-phosphate guanylyltransferase ManB (D-alpha-D-heptose-1-phosphate guanylyltransferase)	L7N6A5	L7N6A5	manB	2
Conserved protein	O05296	O05296	Rv1194c	2
3-methyladenine DNA glycosylase	O05311	O05311	tagA	2
Conserved protein	O05436	O05436	Rv3909	2
ESX conserved component EccC2. ESX-2 type VII secretion system protein. Possible membrane protein	O05450	O05450	eccC2	2
Uncharacterized protein	O05592	O05592	Rv1006	2
Uncharacterized protein	O05776	O05776	Rv3098c	2
Conserved protein	O05777	O05777	Rv3099c	2
Peptide synthetase MbtF (Peptide synthase)	O05819	O05819	mbtF	2
Cytidine deaminase	O05833	O05833	Rv2365c	2
DEAD/DEAH box helicase	O05855	O05855	rhlE	2
Probable transcriptional regulatory protein (Probably TetR-family)	O05858	O05858	Rv3208	2
Dihydrolipoyllysine-residue acyltransferase component of branched-chain alpha-ketoacid dehydrogenase complex	O06159	O06159	bkdC	2
Probable transcriptional regulatory protein (Probably TetR-family)	O06169	O06169	Rv2506	2
Conserved protein	O06194	O06194	Rv2619c	2
Probable conserved proline rich membrane protein	O06213	O06213	Rv2164c	2
Alkyl hydroperoxide reductase AhpD	O06218	O06218	Rv2159c	2
Hypothetical alanine and valine rich protein	O06263	O06263	Rv3446c	2
Probable serine protease HtrA (DEGP protein)	O06291	O06291	htrA	2
Membrane protein	O06311	O06311	Rv0361	2
Putative acetolactate synthase large subunit IlvB2	O06335	O06335	ilvB2	2
Possible thioredoxin protein (Thiol-disulfide interchange protein)	O06392	O06392	Rv0526	2
Conserved protein	O06396	O06396	Rv0530	2
Possible oxidoreductase	O06413	O06413	Rv0547c	2
Putative pyridoxine/pyridoxamine 5'-phosphate oxidase	O06553	O06553	Rv1155	2
Probable pyruvate, phosphate dikinase PpdK	O06579	O06579	ppdK	2
Uncharacterized protein	O07166	O07166	Rv3300c	2
Probable transcriptional regulatory protein (Probably TetR/AcrR-family)	O07229	O07229	Rv0302	2
Probable UDP-glucose 6-dehydrogenase UdgA (UDP-GLC dehydrogenase) (UDP-GLCDH) (UDPGDH)	O07248	O07248	udgA	2
Long-chain fatty acid--CoA ligase	O07411	O07411	fadD5	2
Mammalian cell entry protein	O07415	O07415	mce1C	2
Monoacylglycerol lipase	O07427	O07427	Rv0183	2
Uncharacterized protein	O07428	O07428	Rv0184	2
Copper-sensing transcriptional repressor RicR	O07434	O07434	ricR	2
Putative isocitrate lyase subunit A	O07718	O07718	aceAa	2
Uncharacterized protein	O07761	O07761	Rv0616c	2
Acyltransferase	O07808	O07808	Rv3815c	2
Possible transcriptional regulatory protein	O33179	O33179	Rv1776c	2
Possible bifunctional enzyme long-chain acyl-CoA synthase and lipase	O33185	O33185	Rv1683	2
Methionine synthase	O33259	O33259	metH	2
Uncharacterized protein	O33273	O33273	Rv0333	2
Probable transposase	O33333	O33333	Rv2791c	2
Probable ATP/GTP-binding protein	O50391	O50391	Rv3362c	2
Ribonuclease VapC46	O50411	O50411	vapC46	2
DNA polymerase	O50419	O50419	Rv3394c	2
DNA or RNA helicase of superfamily II	O50435	O50435	Rv1179c	2
1-pyrroline-5-carboxylate dehydrogenase	O50443	O50443	rocA	2
Conserved protein	O53147	O53147	Rv1455	2
Butyryl-CoA dehydrogenase	O53158	O53158	fadE15	2
Probable conserved lipoprotein LppY; Peptidase M23B	O53246	O53246	lppY	2
Fe3+-citrate ABC transporter substrate-binding protein	O53291	O53291	fecB	2
Uncharacterized protein	O53298	O53298	Rv3081	2
P sible non-heme haloperoxidase Hpx	O53321	O53321	hpx	2
Alpha/beta hydrolase	O53327	O53327	Rv3177	2
Putative F420H(2)-dependent quinone reductase Rv3178	O53328	O53328	Rv3178	2
DNA-binding protein	O53337	O53337	Rv3191c	2
Uncharacterized protein	O53342	O53342	Rv3196	2
Phosphomannomutase	O53360	O53360	pmmB	2
Uncharacterized protein	O53405	O53405	Rv1057	2
Uncharacterized protein	O53421	O53421	Rv1073	2
DinB family protein	O53480	O53480	Rv2036	2
Conserved protein	O53486	O53486	Rv2042c	2
Uncharacterized protein	O53566	O53566	Rv3521	2
Lipid-transfer protein	O53567	O53567	ltp4	2
Acyl-CoA dehydrogenase	O53577	O53577	fadE35	2
Uncharacterized protein	O53604	O53604	Rv0059	2
Probable oxidoreductase	O53613	O53613	Rv0068	2
Oxidoreductase	O53622	O53622	Rv0077c	2
Uncharacterized protein	O53630	O53630	Rv0108c	2
Oxidoreductase	O53667	O53667	Rv0245	2
Probable bifunctional cobalamin biosynthesis protein CobU: cobinamide kinase + cobinamide phosphate guanylyltransferase	O53676	O53676	cobU	2
Possible membrane oxidoreductase	O53704	O53704	Rv0369c	2
Possible conserved secreted protein	O53718	O53718	Rv0383c	2
Probable transcriptional regulatory protein (P sibly ArsR-family)	O53773	O53773	Rv0576	2
3-hydroxyacyl-CoA dehydrogenase	O53872	O53872	fadB	2
DNA helicase Ercc3	O53873	O53873	ercc3	2
ABC transporter substrate-binding protein	O53900	O53900	Rv0987	2
Mammalian cell entry protein	O53969	O53969	mce3C	2
Conserved protein	O53978	O53978	Rv1977	2
Membrane protein	O69637	O69637	Rv3669	2
Uncharacterized membrane protein Rv3691	O69659	O69659	Rv3691	2
Hercynine oxygenase	O69671	O69671	egtB	2
P sible dehydrogenase	O69693	O69693	Rv3726	2
Possible oxidoreductase	O69694	O69694	Rv3727	2
Conserved protein	O69714	O69714	Rv3747	2
Putative antitoxin VapB50	O69717	O69717	vapB50	2
Probable acetyl-/propionyl-CoA carboxylase (Beta subunit) AccD2	O86318	O86318	accD2	2
GntR family transcriptional regulator	O86331	O86331	Rv0792c	2
Putative monooxygenase Rv0793	O86332	O86332	Rv0793	2
Probable acetyl-/propionyl-coenzyme A carboxylase alpha chain (Alpha subunit) AccA2: biotin carboxylase + biotin carboxyl carrier protein (BCCP)	P71538	P71538	accA2	2
Uncharacterized protein	P71625	P71625	Rv2827c	2
Hypothetical arginine and alanine rich protein	P71649	P71649	Rv2802c	2
Possible transcriptional regulatory protein (Probably MarR-family)	P71699	P71699	Rv0042c	2
glyc yltransferases; Membrane protein	P71708	P71708	Rv0051	2
Uncharacterized protein	P71730	P71730	Rv2413c	2
Uncharacterized protein	P71794	P71794	Rv1515c	2
Probable sugar transferase	P71795	P71795	Rv1516c	2
Conserved hypothetical transmembrane protein	P71796	P71796	Rv1517	2
Probable conserved membrane protein	P71799	P71799	Rv1371	2
Uncharacterized protein	P71806	P71806	Rv1378c	2
ATP-binding protein	P71815	P71815	phoR	2
Conserved protein	P71898	P71898	Rv2314c	2
Possible ribonuclease E Rne	P71905	P71905	rne	2
ATPase	P71922	P71922	Rv2426c	2
Uncharacterized protein	P71925	P71925	Rv2423	2
Uncharacterized protein	P71926	P71926	Rv2422	2
Hydrolase	P71981	P71981	Rv1723	2
Probable oxidoreductase	P71984	P71984	Rv1726	2
Uncharacterized protein Rv3776	P72042	P72042	Rv3776	2
Putative antitoxin VapB19	P95006	P95006	vapB19	2
Uncharacterized protein	P95011	P95011	Rv2542	2
GntR family transcriptional regulator	P95098	P95098	Rv3060c	2
Long-chain-fatty-acid--AMP ligase FadD29	P95141	P95141	fadD29	2
NADH dehydrogenase	P95160	P95160	ndh	2
Possible sensor-transducer protein BlaR	P95164	P95164	blaR	2
Butyryl-CoA dehydrogenase	P95187	P95187	fadE24	2
Cobalamin bi ynthesis protein CbiX	P95216	P95216	Rv0259c	2
Bifunctional uroporphyrinogen-III synthetase/response regulator domain protein	P95217	P95217	Rv0260c	2
Major facilitator transporter	P95218	P95218	narK3	2
Allophanate hydrolase	P95220	P95220	Rv0263c	2
Possible lipoprotein	P95268	P95268	lppG	2
Oxygenase	P95277	P95277	Rv1937	2
HTH-type transcriptional regulator Rv1931c	P95283	P95283	Rv1931c	2
Uncharacterized protein	P96216	P96216	Rv3861	2
Glutamate synthase [NADPH] large chain	P96218	P96218	gltB	2
Uncharacterized protein	P96270	P96270	Rv0424c	2
Probable transposase	P96366	P96366	Rv1035c	2
Lipoprotein	P96378	P96378	lpqU	2
Alpha-(1->3)-arabinofuran yltransferase	P96419	P96419	aftD	2
Possible oxidoreductase	P96816	P96816	Rv0139	2
Conserved protein (CPSA-related protein)	P96872	P96872	Rv3267	2
Probable ATP-dependent helicase Lhr (Large helicase-related protein)	P96901	P96901	lhr	2
Ribonuclease VapC5	P96917	P96917	vapC5	2
Alpha-mann idase	P96937	P96937	Rv0648	2
Antitoxin VapB40	P9WFC3	P9WFC3	vapB40	2
Urease accessory protein UreG	P9WFE3	P9WFE3	ureG	2
UPF0749 protein Rv1823	P9WFG1	P9WFG1	Rv1823	2
Putative S-adenosyl-L-methionine-dependent methyltransferase Rv3787c	P9WFH3	P9WFH3	Rv3787c	2
Putative S-adenosyl-L-methionine-dependent methyltransferase Rv3767c; Putative S-adenosyl-L-methionine-dependent methyltransferase Rv0726c; Putative S-adenosyl-L-methionine-dependent methyltransferase Rv0146	P9WFH5;P9WFI7;P9WFJ3	P9WFJ3	Rv3767c; Rv0726c; Rv0146	2
UPF0353 protein Rv1481	P9WFJ7	P9WFJ7	Rv1481	2
UPF0234 protein Rv0566c	P9WFK9	P9WFK9	Rv0566c	2
UPF0182 protein Rv0064	P9WFL5	P9WFL5	Rv0064	2
Putative membrane protein insertion efficiency factor	P9WFL9	P9WFL9	Rv3922c	2
UPF0053 protein Rv1842c	P9WFP3	P9WFP3	Rv1842c	2
Methionine--tRNA ligase	P9WFU5	P9WFU5	metG	2
Lysylphosphatidylglycerol biosynthesis bifunctional protein LysX	P9WFU7	P9WFU7	lysX	2
Aspartate--tRNA(Asp/Asn) ligase	P9WFW3	P9WFW3	aspS	2
Arginine--tRNA ligase	P9WFW5	P9WFW5	argS	2
tRNA (guanine-N(1)-)-methyltransferase	P9WFY7	P9WFY7	trmD	2
Trehalose transport system permease protein SugA	P9WG03	P9WG03	sugA	2
Phosphate transport system permease protein PstC 2	P9WG05	P9WG05	pstC2	2
Phosphate transport system permease protein PstA 2	P9WG09	P9WG09	pstA2	2
DNA gyrase subunit A	P9WG47	P9WG47	gyrA	2
Hydroxymethylpyrimidine/phosphomethylpyrimidine kinase	P9WG77	P9WG77	thiD	2
L-threonine dehydratase biosynthetic IlvA	P9WG95	P9WG95	ilvA	2
O-succinylhomoserine sulfhydrylase	P9WGB5	P9WGB5	metZ	2
Glycolipid sulfotransferase Rv1373	P9WGB9	P9WGB9	Rv1373	2
Succinate--CoA ligase [ADP-forming] subunit alpha	P9WGC7	P9WGC7	sucD	2
Putative threonylcarbamoyl-AMP synthase	P9WGC9	P9WGC9	Rv1301	2
SsrA-binding protein	P9WGD3	P9WGD3	smpB	2
Chromosome partition protein Smc	P9WGF3	P9WGF3	smc	2
Probable phosphatase Rv3661	P9WGJ1	P9WGJ1	Rv3661	2
Cell division protein SepF	P9WGJ5	P9WGJ5	sepF	2
Transcriptional regulatory protein EmbR	P9WGJ9	P9WGJ9	embR	2
Hypoxia sensor histidine kinase response regulator DosT	P9WGK1	P9WGK1	dosT	2
Probable transcriptional regulatory protein pdtaR	P9WGM3	P9WGM3	pdtaR	2
DNA-binding response regulator MtrA	P9WGM7	P9WGM7	mtrA	2
Uncharacterized oxidoreductase Rv1144	P9WGQ7	P9WGQ7	Rv1144	2
Trehalose-binding lipoprotein LpqY	P9WGU9	P9WGU9	lpqY	2
Ribonuclease J	P9WGZ9	P9WGZ9	rnj	2
ATP-dependent RNA helicase DeaD	P9WH05	P9WH05	deaD	2
Cytochrome bc1 complex Rieske iron-sulfur subunit	P9WH23	P9WH23	qcrA	2
30S ribosomal protein S6	P9WH31	P9WH31	rpsF	2
30S ribosomal protein S18 2	P9WH47	P9WH47	rpsR2	2
30S ribosomal protein S12	P9WH63	P9WH63	rpsL	2
Vitamin B12-dependent ribonucleoside-diphosphate reductase	P9WH77	P9WH77	nrdZ	2
50S ribosomal protein L3	P9WH87	P9WH87	rplC	2
50S ribosomal protein L21	P9WHC3	P9WHC3	rplU	2
50S ribosomal protein L20	P9WHC5	P9WHC5	rplT	2
50S ribosomal protein L15	P9WHD7	P9WHD7	rplO	2
Riboflavin biosynthesis protein RibBA	P9WHF1	P9WHF1	ribBA	2
Mycothione reductase	P9WHH3	P9WHH3	mtr	2
Probable soluble pyridine nucleotide transhydrogenase	P9WHH5	P9WHH5	sthA	2
Dihydrolipoyl dehydrogenase	P9WHH9	P9WHH9	lpdC	2
Protein RecA	P9WHJ3	P9WHJ3	recA	2
Dihydroorotate dehydrogenase (quinone)	P9WHL1	P9WHL1	pyrD	2
N5-carboxyaminoimidazole ribonucleotide synthase	P9WHL9	P9WHL9	purK	2
tRNA pseudouridine synthase A	P9WHP9	P9WHP9	truA	2
Uncharacterized RNA pseudouridine synthase Rv1711	P9WHQ1	P9WHQ1	Rv1711	2
Hypoxanthine-guanine phosphoribosyltransferase	P9WHQ9	P9WHQ9	hpt	2
Gamma-glutamyl phosphate reductase	P9WHV1	P9WHV1	proA	2
Uncharacterized PPE family protein PPE36	P9WI01	P9WI01	PPE36	2
Uncharacterized PPE family protein PPE28	P9WI11	P9WI11	PPE28	2
Uncharacterized PPE family protein PPE17	P9WI27	P9WI27	PPE17	2
Uncharacterized PPE family protein PPE10	P9WI41	P9WI41	PPE10	2
Serine/threonine-protein kinase PknH	P9WI71	P9WI71	pknH	2
Putative pterin-4-alpha-carbinolamine dehydratase	P9WI93	P9WI93	Rv1159.1	2
PhoH-like protein	P9WIA3	P9WIA3	Rv2368c	2
Phthiodiolone/phenolphthiodiolone dimycocerosates ketoreductase	P9WIB7	P9WIB7	Rv2951c	2
ATP-dependent 6-phosphofructokinase	P9WID7	P9WID7	pfkA	2
Sulfate adenylyltransferase subunit 2	P9WIK1	P9WIK1	cysD	2
Rhamnosyl O-methyltransferase	P9WIM5	P9WIM5	Rv2959c	2
Proline-rich 28 kDa antigen	P9WIM9	P9WIM9	mtc28	2
Heparin-binding hemagglutinin	P9WIP9	P9WIP9	hbhA	2
NADPH-ferredoxin reductase FprA	P9WIQ3	P9WIQ3	fprA	2
Alanine and proline-rich secreted protein Apa	P9WIR7	P9WIR7	apa	2
Dihydrolipoyllysine-residue acetyltransferase component of pyruvate dehydrogenase complex	P9WIS7	P9WIS7	dlaT	2
Probable 8-oxo-dGTP diphosphatase 1	P9WIY3	P9WIY3	mutT1	2
Putative antitoxin VapB18	P9WJ47	P9WJ47	vapB18	2
Antitoxin MazE5	P9WJ89	P9WJ89	mazE5	2
3-ket teroid-9-alpha-monooxygenase, ferredoxin reductase component	P9WJ93	P9WJ93	hmp	2
Isoniazid-induced protein IniC	P9WJ95	P9WJ95	iniC	2
ESX-1 secretion-associated protein EspA	P9WJE1	P9WJE1	espA	2
CRISPR type III-associated RAMP protein Csm3	P9WJF9	P9WJF9	csm3	2
Nicotinate-nucleotide pyrophosphorylase [carboxylating]	P9WJJ7	P9WJJ7	nadC	2
Probable methylmalonyl-CoA mutase small subunit	P9WJK7	P9WJK7	mutA	2
UDP-N-acetylmuramoyl-tripeptide--D-alanyl-D-alanine ligase	P9WJL1	P9WJL1	murF	2
UDP-N-acetylgluc amine 1-carboxyvinyltransferase	P9WJM1	P9WJM1	murA	2
Putative 3-methyladenine DNA glycosylase	P9WJP7	P9WJP7	Rv1688	2
Nitrate reductase alpha subunit	P9WJQ3	P9WJQ3	narG	2
Cyclic pyranopterin monophosphate synthase 2	P9WJR7	P9WJR7	moaC2	2
Acyltrehalose exporter MmpL10	P9WJU1	P9WJU1	mmpL10	2
Probable transport protein MmpL6	P9WJU9	P9WJU9	mmpL6	2
Siderophore exporter MmpL5	P9WJV1	P9WJV1	mmpL5	2
Trehalose monomycolate exporter MmpL3	P9WJV5	P9WJV5	mmpL3	2
Probable transport protein MmpL1	P9WJV9	P9WJV9	mmpL1	2
Uncharacterized protein Rv1899c	P9WK29	P9WK29	Rv1899c	2
Putative diacylated glycolipid transporter LprF	P9WK47	P9WK47	lprF	2
Putative phthiocerol dimycocer ate transporter LppX	P9WK65	P9WK65	lppX	2
Putative diacyglycerol O-acyltransferase Rv3087	P9WKB1	P9WKB1	Rv3087	2
Probable diacyglycerol O-acyltransferase Tgs4	P9WKC3	P9WKC3	tgs4	2
Ribose-phosphate pyrophosphokinase	P9WKE3	P9WKE3	prs	2
Pyruvate kinase	P9WKE5	P9WKE5	pyk	2
Uncharacterized oxidoreductase Rv1843c	P9WKI3	P9WKI3	guaB1	2
Isocitrate lyase	P9WKK7	P9WKK7	icl	2
Uncharacterized protein Rv0560c	P9WKL5	P9WKL5	Rv0560c	2
Uncharacterized protein Rv0959	P9WKN1	P9WKN1	Rv0959	2
Uncharacterized protein Rv0942	P9WKN9	P9WKN9	Rv0942	2
Uncharacterized protein Rv0874c	P9WKR9	P9WKR9	Rv0874c	2
Uncharacterized protein Rv0501	P9WKT3	P9WKT3	Rv0501	2
Uncharacterized protein Rv3292	P9WL01	P9WL01	Rv3292	2
Uncharacterized protein Rv2716	P9WL43	P9WL43	Rv2716	2
Uncharacterized protein Rv2656c	P9WL49	P9WL49	Rv2656c	2
Putative uncharacterized protein Rv2628	P9WL65	P9WL65	Rv2628	2
Uncharacterized protein Rv2627c	P9WL67	P9WL67	Rv2627c	2
Uncharacterized protein Rv2567	P9WL97	P9WL97	Rv2567	2
Uncharacterized protein Rv2292c	P9WLE3	P9WLE3	Rv2292c	2
Uncharacterized protein Rv2077c	P9WLL1	P9WLL1	Rv2077c	2
Uncharacterized protein Rv2000	P9WLN7	P9WLN7	Rv2000	2
Uncharacterized protein Rv1995	P9WLP3	P9WLP3	Rv1995	2
Uncharacterized protein Rv1545	P9WLU9	P9WLU9	Rv1545	2
Uncharacterized protein Rv1520	P9WLV5	P9WLV5	Rv1520	2
Uncharacterized protein Rv1507c	P9WLW5	P9WLW5	Rv1507c	2
Uncharacterized protein Rv1424c	P9WLX7	P9WLX7	Rv1424c	2
Uncharacterized protein Rv1417	P9WLY1	P9WLY1	Rv1417	2
Putative antitoxin VapB10	P9WLZ1	P9WLZ1	vapB10	2
Uncharacterized protein Rv1362c	P9WM01	P9WM01	Rv1362c	2
Uncharacterized protein Rv1360	P9WM03	P9WM03	Rv1360	2
Uncharacterized protein Rv1303	P9WM31	P9WM31	Rv1303	2
Uncharacterized protein Rv1271c	P9WM43	P9WM43	Rv1271c	2
Uncharacterized protein Rv0102	P9WM63	P9WM63	Rv0102	2
Probable polyglutamine synthesis accessory protein Rv0574c	P9WM79	P9WM79	Rv0574c	2
Uncharacterized protein Rv0572c	P9WM81	P9WM81	Rv0572c	2
Uncharacterized HTH-type transcriptional regulator Rv2912c	P9WMC7	P9WMC7	Rv2912c	2
Uncharacterized HTH-type transcriptional regulator Rv1255c	P9WMD5	P9WMD5	Rv1255c	2
HTH-type transcriptional regulator Mce2R	P9WMG5	P9WMG5	mce2R	2
Transcriptional regulator BlaI	P9WMJ5	P9WMJ5	blaI	2
4-hydroxy-2-oxovalerate aldolase	P9WMK5	P9WMK5	Rv3534c	2
Transcription-repair-coupling factor	P9WMQ5	P9WMQ5	mfd	2
ATP-dependent DNA helicase RecG	P9WMQ7	P9WMQ7	recG	2
Probable helicase HelY	P9WMR1	P9WMR1	helY	2
Probable ATP-dependent helicase DinG homolog	P9WMR5	P9WMR5	dinG	2
Uncharacterized protein Rv0891c	P9WMV1	P9WMV1	Rv0891c	2
Glucosyl-3-phosphoglycerate synthase	P9WMW9	P9WMW9	gpgS	2
Uncharacterized glycosyltransferase Rv0539	P9WMY1	P9WMY1	Rv0539	2
Polyprenol-phosphate-mannose-dependent alpha-(1-2)-phosphatidylinositol mannoside mannosyltransferase	P9WMZ9	P9WMZ9	Rv2181	2
Bifunctional glutamine synthetase adenylyltransferase/adenylyl-removing enzyme	P9WN27	P9WN27	glnE	2
Nitrogen regulatory protein P-II	P9WN31	P9WN31	glnB	2
Putative asparagine synthetase [glutamine-hydrolyzing]	P9WN33	P9WN33	asnB	2
Phosphoglucosamine mutase	P9WN41	P9WN41	glmM	2
1,4-alpha-glucan branching enzyme GlgB	P9WN45	P9WN45	glgB	2
Glutamine--fructose-6-phosphate aminotransferase [isomerizing]	P9WN49	P9WN49	glmS	2
Aspartyl/glutamyl-tRNA(Asn/Gln) amidotransferase subunit B	P9WN61	P9WN61	gatB	2
Galactokinase	P9WN63	P9WN63	galK	2
Glycerol-3-phosphate dehydrogenase 1	P9WN81	P9WN81	glpD1	2
Fumarate reductase iron-sulfur subunit	P9WN89	P9WN89	frdB	2
Uncharacterized FtsW-like protein	P9WN99	P9WN99	rodA	2
ESX-5 secretion system protein EccC5	P9WNA5	P9WNA5	eccC5	2
2-amino-4-hydroxy-6-hydroxymethyldihydropteridine pyrophosphokinase	P9WNC7	P9WNC7	folK	2
ESAT-6-like protein EsxB	P9WNK5	P9WNK5	esxB	2
Elongation factor G	P9WNM7	P9WNM7	fusA	2
Probable enoyl-CoA hydratase echA8	P9WNN9	P9WNN9	echA8	2
ESX-2 secretion system ATPase EccB2	P9WNR5	P9WNR5	eccB2	2
DNA polymerase III subunit alpha	P9WNT7	P9WNT7	dnaE1	2
DNA polymerase III subunit gamma/tau	P9WNT9	P9WNT9	dnaX	2
DNA polymerase III subunit beta	P9WNU1	P9WNU1	dnaN	2
DNA ligase B	P9WNV5	P9WNV5	ligB	2
Coenzyme A biosynthesis bifunctional protein CoaBC	P9WNZ1	P9WNZ1	coaBC	2
F420H(2)-dependent quinone reductase Rv1261c	P9WP13	P9WP13	Rv1261c	2
Sulfur carrier protein CysO	P9WP33	P9WP33	cysO	2
Probable cutinase Rv1984c	P9WP43	P9WP43	Rv1984c	2
Copper-sensing transcriptional repressor CsoR	P9WP49	P9WP49	csoR	2
Type III pantothenate kinase	P9WPA1	P9WPA1	coaX	2
Cyclopropane mycolic acid synthase 3	P9WPB3	P9WPB3	pcaA	2
Uncharacterized protein Rv2325c	P9WPI7	P9WPI7	Rv2325c	2
Steroid C26-monooxygenase	P9WPL5	P9WPL5	cyp142	2
Putative cytochrome P450 135B1	P9WPM9	P9WPM9	cyp135B1	2
Putative cytochrome P450 135A1	P9WPN1	P9WPN1	cyp135A1	2
Methyl-branched lipid omega-hydroxylase	P9WPP3	P9WPP3	cyp124	2
Uncharacterized protein Rv2850c	P9WPR3	P9WPR3	Rv2850c	2
Uncharacterized protein Rv1488	P9WPR9	P9WPR9	Rv1488	2
ATP synthase subunit c	P9WPS1	P9WPS1	atpE	2
Probable cation-transporting ATPase E	P9WPT1	P9WPT1	ctpE	2
ATP synthase subunit b	P9WPV5	P9WPV5	atpF	2
3-phosphoshikimate 1-carboxyvinyltransferase	P9WPY5	P9WPY5	aroA	2
Arginine repressor	P9WPY9	P9WPY9	argR	2
N-acetyl-gamma-glutamyl-phosphate reductase	P9WPZ9	P9WPZ9	argC	2
Probable protein archease	P9WQ03	P9WQ03	Rv2630	2
Endonuclease III	P9WQ11	P9WQ11	nth	2
Malto-oligosyltrehalose trehalohydrolase	P9WQ23	P9WQ23	treZ	2
Uncharacterized protein Rv1318c	P9WQ33	P9WQ33	Rv1318c	2
3-oxoacyl-[acyl-carrier-protein] synthase 1	P9WQD9	P9WQD9	kasA	2
Probable acyl-CoA dehydrogenase fadE25	P9WQG1	P9WQG1	fadE25	2
Acyl-CoA dehydrogenase fadE12	P9WQG3	P9WQG3	fadE12	2
Probable propionyl-CoA carboxylase beta chain 6	P9WQH5	P9WQH5	accD6	2
Uncharacterized ABC transporter ATP-binding protein Rv1281c	P9WQJ5	P9WQJ5	Rv1281c	2
Sulfate/thiosulfate import ATP-binding protein CysA	P9WQM1	P9WQM1	cysA	2
Diacylglycerol acyltransferase/mycolyltransferase Ag85B	P9WQP1	P9WQP1	fbpB	2
Methyltransferase	Q10838	Q10838	erm(37)	2
Probable fatty-acid-CoA ligase FadD9 (Fatty-acid-CoA synthetase) (Fatty-acid-CoA synthase)	Q50631	Q50631	fadD9	2
Probable dehydrogenase. Possible 2-enoyl acyl-CoA hydratase	Q6MWW2	Q6MWW2	Rv3538	2
Probable transcriptional regulator WhiB7	Q6MX01	Q6MX01	whiB7	2
PPE family protein PPE6	Q6MX48	Q6MX48	PPE6	2
Uncharacterized protein	Q79FJ0	Q79FJ0	Rv1888A	2
Probable transcriptional regulatory protein Mce1R (Probably GntR-family)	Q79G00	Q79G00	mce1R	2
Conserved protein	Q93IG6	Q93IG6	Rv3365c	2
Universal stress protein Rv2028c	P9WFD9	P9WFD9	Rv2028c	1
Lipoprotein	I6X7X3	I6X7X3	lpqG	1
Uncharacterized HTH-type transcriptional regulator Rv1828	P9WME7	P9WME7	Rv1828	1
Uncharacterized HTH-type transcriptional regulator Rv0377	P9WMF7	P9WMF7	Rv0377	1
Uncharacterized protein	I6WY86	I6WY86	Rv0371c	1
Uncharacterized protein	I6WZ39	I6WZ39	Rv0689c	1
Conserved protein	I6WZD7	I6WZD7	Rv0760c	1
PE-PGRS family protein PE25	I6X486	I6X486	PE25	1
Uncharacterized protein	I6X4J0	I6X4J0	Rv2522c	1
ArsC family transcriptional regulator	I6X4W4	I6X4W4	arsC	1
Uncharacterized protein	I6X5B0	I6X5B0	Rv2762c	1
ABC transporter ATPase	I6X5H3	I6X5H3	ugpC	1
Acyl-CoA dehydrogenase	I6X654	I6X654	fadE22	1
Monooxygenase	I6X7W8	I6X7W8	Rv3618	1
ABC transporter substrate-binding protein	I6X811	I6X811	dppA	1
Uncharacterized protein	I6X824	I6X824	Rv3678A	1
Conserved hypothetical alanine rich protein	I6XF17	I6XF17	Rv2681	1
Conserved alanine and glycine and valine rich protein	I6XF31	I6XF31	Rv2696c	1
Conserved alanine and arginine rich protein	I6XF60	I6XF60	Rv2731	1
Acyl-CoA dehydrogenase	I6XFA9	I6XFA9	fadE21	1
Methyltransferase	I6XFS7	I6XFS7	Rv2966c	1
Probable resolvase	I6XFU1	I6XFU1	Rv2979c	1
Uncharacterized protein	I6XHD1	I6XHD1	Rv3491	1
2-keto-4-pentenoate hydratase	I6XHH5	I6XHH5	hsaE	1
Beta-hydroxyacyl-ACP dehydratase	I6XHI0	I6XHI0	Rv3541c	1
Steroid 3-ketoacyl-CoA thiolase	I6XHI4	I6XHI4	fadA5	1
Uncharacterized protein	I6XHX8	I6XHX8	Rv3672c	1
Molybdenum cofactor biosynthesis protein MoaD	I6XWG2	I6XWG2	moaD2	1
Methyltransferase	I6Y1G8	I6Y1G8	Rv2675c	1
Uncharacterized protein	I6Y1K7	I6Y1K7	Rv2735c	1
Glycerol-3-phosphate ABC transporter permease	I6Y1U3	I6Y1U3	ugpE	1
4-hydroxyacetophenone monooxygenase	I6Y2E2	I6Y2E2	Rv3049c	1
ABC transporter	I6Y2I9	I6Y2I9	Rv3092c	1
Lipoprotein LprN	I6Y3P1	I6Y3P1	lprN	1
Conserved protein	I6Y3Q7	I6Y3Q7	Rv3510c	1
Membrane protein	I6Y3V3	I6Y3V3	Rv0473	1
Probable conserved transmembrane protein	I6Y479	I6Y479	Rv3658c	1
Anion transporter	I6Y498	I6Y498	Rv3680	1
Uncharacterized protein	I6Y4G1	I6Y4G1	Rv0690c	1
Acyl-CoA dehydrogenase	I6Y4R2	I6Y4R2	fadE9	1
Phosphoribosylformylglycinamidine cyclo-ligase	I6Y4V6	I6Y4V6	purM	1
Possible transposase	I6Y560	I6Y560	Rv0922	1
Membrane protein	I6Y748	I6Y748	Rv0204c	1
Probable conserved exported protein	I6Y8R4	I6Y8R4	Rv0774c	1
Probable transposase	I6Y941	I6Y941	Rv0920c	1
Conserved protein	I6Y9E8	I6Y9E8	Rv2475c	1
Carboxylesterase	I6Y9F7	I6Y9F7	lipQ	1
Conserved alanine and leucine rich protein	I6YA29	I6YA29	Rv2714	1
P sible conserved transmembrane protein	I6YC44	I6YC44	Rv3434c	1
Probable oxidoreductase	I6YCF0	I6YCF0	Rv3559c	1
P sible cell filamentation protein Fic	I6YCN3	I6YCN3	fic	1
Uncharacterized protein	I6YCP0	I6YCP0	Rv3651	1
Probable short-chain type dehydrogenase/reductase	I6YEB6	I6YEB6	Rv2766c	1
Enoyl-CoA hydratase	I6YEH6	I6YEH6	echA16	1
Nickel/cobalt efflux system	I6YEJ7	I6YEJ7	nicT	1
Membrane protein	I6YG51	I6YG51	Rv3437	1
Epoxide hydrolase A	I6YGS0	I6YGS0	ephA	1
Possible membrane-anchored thioredoxin-like protein (Thiol-disulfide interchange related protein)	I6YGW6	I6YGW6	Rv3673c	1
Uncharacterized formamidopyrimidine-DNA glycoylase-like protein	L0T864	L0T864	fpg2	1
Uncharacterized protein (Fragment)	L0T9Q6	L0T9Q6	Rv1949c	1
Probable PhiRv1 phage related protein	L0TA08	L0TA08	Rv1574	1
Probable dipeptide-transport integral membrane protein ABC transporter DppC	L0TEV4	L0TEV4	dppC	1
N-acetylmuramoyl-L-alanine amidase CwlM	L7N653	L7N653	cwlM	1
Uncharacterized protein	L7N654	L7N654	Rv1087A	1
Uncharacterized protein	L7N686	L7N686	Rv0078A	1
Conserved protein	L7N692	L7N692	Rv1489	1
P sible transcriptional regulatory protein (P sibly TetR-family)	L7N6A2	L7N6A2	Rv0275c	1
Uncharacterized protein	L7N6B6	L7N6B6	Rv1507A	1
Outer membrane channel protein CpnT	O05442	O05442	cpnT	1
Probable para-aminobenzoate synthase component I PABD	O05591	O05591	pabB	1
Cell division ATP-binding protein FtsE	O05779	O05779	ftsE	1
FAD-linked oxidase	O05784	O05784	agpS	1
Uncharacterized protein	O05785	O05785	Rv3108	1
Uncharacterized protein	O05805	O05805	Rv2854	1
Possible SOJ/para-related protein	O05853	O05853	Rv3213c	1
Conserved alanine valine rich protein	O05854	O05854	Rv3212	1
Bacteriophage protein	O05872	O05872	Rv3226c	1
Conserved protein	O05876	O05876	Rv3231c	1
Hypothetical alanine arginine proline rich protein	O05880	O05880	Rv3235	1
Conserved protein	O05882	O05882	Rv3237c	1
Membrane protein	O05883	O05883	Rv3238c	1
Membrane protein	O05884	O05884	Rv3239c	1
Rib ome hibernation promotion factor	O05886	O05886	hpf	1
Phosphoribosyltransferase	O05887	O05887	Rv3242c	1
Conserved protein	O05899	O05899	Rv3256c	1
Probable acyl-CoA thioesterase II TesB1	O06135	O06135	tesB1	1
ABC transporter ATP-binding protein	O06138	O06138	cydD	1
Probable conserved membrane protein	O06141	O06141	Rv1624c	1
Probable conserved integral membrane leucine and alanine rich protein	O06171	O06171	Rv2508c	1
Putative monooxygenase Rv1533	O06179	O06179	Rv1533	1
Conserved protein	O06241	O06241	Rv2134c	1
Uncharacterized protein	O06242	O06242	Rv2133c	1
Probable lipoprotein LpqJ	O06295	O06295	lpqJ	1
Probable conserved membrane protein	O06298	O06298	Rv0347	1
Possible transcriptional regulatory protein	O06299	O06299	Rv0348	1
Uncharacterized protein	O06300	O06300	Rv0349	1
Probable 4-hydroxy-2-oxovalerate aldolase MhpE (HOA)	O06334	O06334	mhpE	1
Peroxidase	O06338	O06338	bpoA	1
Probable short-chain type dehydrogenase/reductase	O06348	O06348	Rv3485c	1
Possible DNA polymerase	O06363	O06363	Rv3644c	1
Probable transposase	O06367	O06367	Rv3640c	1
Conserved protein	O06389	O06389	Rv0523c	1
Possible conserved membrane protein	O06404	O06404	Rv0538	1
Conserved protein	O06409	O06409	Rv0543c	1
Conserved protein	O06412	O06412	Rv0546c	1
Geranylgeranyl pyrophosphate synthase	O06428	O06428	grcC1	1
Conserved protein	O06547	O06547	Rv1147	1
Possible peroxidase BpoB (Non-haem peroxidase)	O06575	O06575	bpoB	1
Conserved protein	O06578	O06578	Rv1126c	1
HTH-type transcriptional regulator PrpR	O06581	O06581	prpR	1
Probable PhiRv1 phage protein	O06612	O06612	Rv1578c	1
Probable hypothetical membrane protein	O06623	O06623	Rv1567c	1
Acetyltransferase	O06625	O06625	Rv1565c	1
Putative antitoxin VapB8	O06775	O06775	vapB8	1
Uncharacterized protein	O06797	O06797	Rv1762c	1
Conserved protein	O06799	O06799	Rv1766	1
Uncharacterized protein	O06815	O06815	Rv1444c	1
Molybdopterin oxidoreductase	O06817	O06817	bisC	1
FAD-dependent oxidoreductase	O06826	O06826	Rv1432	1
Maltokinase	O07177	O07177	mak	1
Enoyl-CoA hydratase	O07179	O07179	echA2	1
Uncharacterized protein	O07234	O07234	Rv0307c	1
Muconolactone delta-isomerase	O07243	O07243	Rv0316	1
Possible glycerophosphoryl diester phosphodiesterase GlpQ2 (Glycerophosphodiester phosphodiesterase)	O07244	O07244	glpQ2	1
Uncharacterized protein	O07250	O07250	Rv0325	1
Uncharacterized protein	O07254	O07254	Rv0330c	1
Mce-family protein Mce1B	O07414	O07414	mce1B	1
Mammalian cell entry protein	O07421	O07421	Rv0177	1
Beta-gluc idase	O07430	O07430	bglS	1
Probable sialic acid-transport integral membrane protein NanT	O07730	O07730	nanT	1
Cyclase	O07732	O07732	lipJ	1
Amidohydrolase	O07751	O07751	Rv1879	1
Conserved protein	O07754	O07754	Rv1875	1
Possible transposase	O07772	O07772	Rv0606	1
Mammalian cell entry protein	O07784	O07784	mce2F	1
Mce-family protein Mce2B	O07788	O07788	mce2B	1
Possible resolvase	O07795	O07795	Rv3828c	1
Possible molybdopterin biosynthesis protein MoeX	O33183	O33183	moeX	1
Uncharacterized protein	O33195	O33195	Rv1693	1
Probable transmembrane protein	O33223	O33223	Rv1227c	1
Glycosyl transferase	O33282	O33282	Rv2739c	1
Posible type I restriction/modification system DNA methylase HsdM (M protein) (DNA methyltransferase)	O33298	O33298	hsdM	1
AsnC family transcriptional regulator	O33321	O33321	Rv2779c	1
Aldehyde dehydrogenase	O33340	O33340	aldC	1
Possible membrane acyltransferase	O33362	O33362	Rv0517	1
Conserved protein	O50398	O50398	Rv3369	1
Type B diterpene cyclase	O50406	O50406	Rv3377c	1
Possible transposase	O50413	O50413	Rv3386	1
Probable conserved lipoprotein LpqD	O50416	O50416	lpqD	1
P sible multi-functional enzyme with acyl-CoA-reductase activity AcrA1	O50417	O50417	acrA1	1
Uncharacterized protein	O50466	O50466	Rv1251c	1
NADPH--quinone reductase	O53146	O53146	qor	1
Cysteine desulfurase	O53154	O53154	sufC	1
2-oxoglutarate oxidoreductase subunit KorA	O53182	O53182	korA	1
Probable transcriptional regulatory protein (LuxR-family)	O53213	O53213	Rv2488c	1
Uncharacterized protein	O53245	O53245	Rv2998	1
Uncharacterized protein	O53335	O53335	Rv3189	1
Conserved hypothetical alanine and proline-rich protein	O53338	O53338	Rv3192	1
Uncharacterized protein	O53401	O53401	Rv1053c	1
Integrase	O53403	O53403	Rv1055	1
Probable medium chain fatty-acid-CoA ligase FadD14 (Fatty-acid-CoA synthetase) (Fatty-acid-CoA synthase)	O53406	O53406	fadD14	1
Uncharacterized protein	O53408	O53408	Rv1060	1
Possible enoyl-CoA hydratase EchA9 (Enoyl hydrase) (Unsaturated acyl-CoA hydratase) (Crotonase)	O53419	O53419	echA9	1
Membrane protein	O53420	O53420	Rv1072	1
Transcriptional regulatory protein	O53463	O53463	Rv2017	1
Putative ribonuclease VapC45	O53465	O53465	vapC45	1
Putative antitoxin HigA2	O53467	O53467	higA2	1
Uncharacterized protein	O53491	O53491	Rv2049c	1
Cobalamin bi ynthesis protein CobN	O53498	O53498	cobN	1
Ribonuclease VapC37	O53501	O53501	vapC37	1
Conserved protein	O53506	O53506	Rv2172c	1
Probable geranylgeranyl pyrophosphate synthetase IdsA2 (Ggppsase) (GGPP synthetase) (Geranylgeranyl diphosphate synthase)	O53507	O53507	idsA2	1
Conserved protein TB16.3	O53519	O53519	Rv2185c	1
3-ketoacyl-ACP reductase	O53547	O53547	fabG	1
Possible enoyl-CoA hydratase EchA19 (Enoyl hydrase) (Unsaturated acyl-CoA hydratase) (Crotonase)	O53561	O53561	echA19	1
Galactofuranosyltransferase GlfT2	O53585	O53585	glfT2	1
Possible transcriptional regulatory protein (Possibly TetR-family)	O53612	O53612	Rv0067c	1
Probable transcriptional regulatory protein	O53623	O53623	Rv0078	1
Possible transcriptional regulatory protein (Probably TetR-family)	O53661	O53661	Rv0238	1
Heat shock protein Hsp (Heat-stress-induced ribosome-binding protein A)	O53673	O53673	hsp	1
Uncharacterized protein	O53702	O53702	Rv0367c	1
Carbon monoxide dehydrogenase	O53708	O53708	Rv0373c	1
Probable dehydrogenase/reductase	O53726	O53726	Rv0439c	1
Possible conserved transmembrane protein	O53731	O53731	Rv0446c	1
Conserved protein	O53740	O53740	Rv0455c	1
4-carboxymuconolactone decarboxylase	O53749	O53749	Rv0464c	1
Possible oxidoreductase	O53772	O53772	Rv0575c	1
Uncharacterized protein	O53776	O53776	Rv0579	1
Uncharacterized protein	O53837	O53837	Rv0826	1
Putative acyltransferase Rv0859	O53871	O53871	fadA	1
Conserved protein	O53874	O53874	Rv0862c	1
MFS transporter	O53919	O53919	Rv1672c	1
Conserved protein	O53931	O53931	Rv1780	1
Mycosin-5	O53945	O53945	mycP5	1
Membrane protein	O53962	O53962	Rv1920	1
Mammalian cell entry protein	O53970	O53970	mce3D	1
ABC transporter ATP-binding/permease protein Rv1747	O65934	O65934	Rv1747	1
Uncharacterized protein	O69624	O69624	Rv3656c	1
Probable lyase	O69652	O69652	Rv3684	1
Probable conserved membrane protein	O69658	O69658	Rv3690	1
Probable hercynylcysteine sulfoxide lyase	O69668	O69668	egtE	1
ATP-dependent DNA ligase	O69697	O69697	Rv3730c	1
HTH-type transcriptional regulator NmtR	O69711	O69711	nmtR	1
tRNA-specific adenosine deaminase	O69719	O69719	tadA	1
Possible osmoprotectant (Glycine betaine/carnitine/choline/L-proline) transport integral membrane protein ABC transporter ProZ	O69722	O69722	proZ	1
Ribosomal silencing factor RsfS	O86327	O86327	rsfS	1
Possible transcriptional regulatory protein	O86342	O86342	Rv0273c	1
Uncharacterized protein	O86351	O86351	Rv1111c	1
Carboxymethylenebutenolidase	O86353	O86353	Rv2054	1
Conserved protein	O86358	O86358	Rv3755c	1
Uncharacterized protein	O86371	O86371	Rv1669	1
Methoxy mycolic acid synthase MmaA3	P0CH91	P0CH91	mmaA3	1
Putative antitoxin VapB1	P0CW29	P0CW29	vapB1	1
Membrane protein	P71560	P71560	Rv0950c	1
Transcriptional regulator WhiB5	P71592	P71592	whiB5	1
Putative secreted protein P60-related protein	P71594	P71594	Rv0024	1
Bifunctional oligoribonuclease and PAP phosphatase NrnA	P71615	P71615	nrnA	1
CRISPR-associated protein Csm6	P71635	P71635	csm6	1
Probable transposase (Fragment)	P71641	P71641	Rv2810c	1
Uncharacterized protein	P71643	P71643	Rv2808	1
Probable transcriptional regulatory protein	P71672	P71672	Rv1404	1
Penicillin-binding protein 1A	P71707	P71707	ponA1	1
Bifunctional enzyme MbtA: salicyl-AMP ligase (SAL-AMP ligase) + salicyl-S-ArCP synthetase	P71716	P71716	mbtA	1
Polyketide synthetase MbtD (Polyketide synthase)	P71719	P71719	mbtD	1
Gamma-glutamyltransferase	P71750	P71750	ggtB	1
Membrane protein	P71754	P71754	Rv2390c	1
Conserved protein	P71757	P71757	Rv2387	1
Uncharacterized protein	P71763	P71763	Rv1482c	1
Esterase	P71778	P71778	lipL	1
GDP-L-fucose synthase	P71791	P71791	epiA	1
Uncharacterized protein	P71802	P71802	Rv1374c	1
TfuA-like protein	P71804	P71804	Rv1376	1
Uncharacterized protein	P71830	P71830	Rv0775	1
Uncharacterized protein	P71837	P71837	Rv0784	1
Possible electron transfer protein FdxB	P71846	P71846	fdxB	1
Conserved protein	P71885	P71885	Rv2327	1
Probable cationic amino acid transport integral membrane protein RocE	P71892	P71892	rocE	1
Integrase	P71903	P71903	Rv2309c	1
Ribokinase	P71913	P71913	rbsK	1
Possible secreted protease	P71969	P71969	Rv2672	1
Probable transcriptional regulatory protein	P71977	P71977	Rv1719	1
Possible dTDP-glucose 4,6-dehydratase	P72050	P72050	Rv3784	1
Possible 23S rRNA methyltransferase TsnR	P94978	P94978	tsnR	1
Adenylate cyclase (ATP pyrophosphate-lyase) (Adenylyl cyclase)	P94982	P94982	Rv1647	1
Antitermination protein NusB	P95021	P95021	Rv2532c	1
Uncharacterized protein	P95087	P95087	Rv3071	1
Conserved protein	P95137	P95137	Rv2955c	1
Conserved protein	P95144	P95144	Rv1871c	1
Uncharacterized protein	P95145	P95145	Rv1870c	1
Putative antitoxin Rv0268c	P95225	P95225	Rv0268c	1
DNA polymerase	P95226	P95226	Rv0269c	1
Uncharacterized protein	P95232	P95232	Rv2336	1
Alkane 1-monooxygenase	P95278	P95278	Rv1936	1
Acyl-CoA dehydrogenase	P95281	P95281	fadE18	1
Phthiocerol synthesis polyketide synthase type I PpsC	P96202	P96202	ppsC	1
Uncharacterized protein	P96214	P96214	Rv3863	1
Uncharacterized protein	P96233	P96233	Rv3845	1
Phosphoglycerate mutase	P96241	P96241	Rv3837c	1
Conserved protein	P96374	P96374	Rv1026	1
Possible conserved membrane protein	P96376	P96376	Rv1024	1
Methyltransferase	P96395	P96395	Rv0213c	1
Membrane protein	P96400	P96400	Rv0218	1
Probable transcriptional regulatory protein (Probably TetR/AcrR-family)	P96415	P96415	Rv0232	1
Probable transcriptional regulatory protein (P sibly TetR-family)	P96821	P96821	Rv0144	1
Probable acyl-CoA dehydrogenase FadE2	P96831	P96831	fadE2	1
3-[(3aS,4S,7aS)-7a-methyl-1,5-dioxo-octahydro-1H-inden-4-yl]propanoyl:CoA ligase	P96843	P96843	fadD3	1
Probable acyl-CoA dehydrogenase FadE32	P96845	P96845	fadE32	1
Acyl-CoA dehydrogenase FadE34	P96855	P96855	fadE34	1
Acyl-CoA transferase	P96877	P96877	Rv3272	1
Hydrolase	P96935	P96935	lipG	1
Putative antitoxin VapB49	P9WF15	P9WF15	vapB49	1
Antitoxin VapB35	P9WF17	P9WF17	vapB35	1
Transcriptional regulator WhiB4	P9WF39	P9WF39	whiB4	1
Redox- and pH-responsive transcriptional regulator WhiB3	P9WF41	P9WF41	whiB3	1
Ribonuclease VapC43	P9WF55	P9WF55	vapC43	1
Ribonuclease VapC24	P9WF87	P9WF87	vapC24	1
Ribonuclease VapC21	P9WF91	P9WF91	vapC21	1
Ribonuclease VapC10	P9WFA7	P9WFA7	vapC10	1
UvrABC system protein B	P9WFC7	P9WFC7	uvrB	1
Urease subunit alpha	P9WFF1	P9WFF1	ureC	1
UPF0678 fatty acid-binding protein-like protein Rv2717c	P9WFG7	P9WFG7	Rv2717c	1
Enhanced intracellular survival protein	P9WFK7	P9WFK7	eis	1
UPF0232 protein Rv0004	P9WFL1	P9WFL1	Rv0004	1
UPF0118 membrane protein Rv1101c	P9WFM3	P9WFM3	Rv1101c	1
UPF0098 protein Rv2140c	P9WFN1	P9WFN1	Rv2140c	1
UPF0051 protein Rv1462	P9WFP5	P9WFP5	Rv1462	1
UPF0051 protein Rv1461	P9WFP7	P9WFP7	Rv1461	1
UPF0047 protein Rv2556c	P9WFP9	P9WFP9	Rv2556c	1
Tyr ine--tRNA ligase	P9WFT1	P9WFT1	tyrS	1
Threonine--tRNA ligase	P9WFT5	P9WFT5	thrS	1
Serine--tRNA ligase	P9WFT7	P9WFT7	serS	1
Leucine--tRNA ligase	P9WFV1	P9WFV1	leuS	1
Glutamate--tRNA ligase	P9WFV9	P9WFV9	gltX	1
Alanine--tRNA ligase	P9WFW7	P9WFW7	alaS	1
Salicylate synthase	P9WFX1	P9WFX1	mbtI	1
Uncharacterized tRNA/rRNA methyltransferase Rv0881	P9WFY3	P9WFY3	Rv0881	1
Cell division protein FtsX	P9WG19	P9WG19	ftsX	1
Transaldolase	P9WG33	P9WG33	tal	1
Acetolactate synthase large subunit IlvG	P9WG39	P9WG39	ilvG	1
DNA topoisomerase 1	P9WG49	P9WG49	topA	1
Thiazole synthase	P9WG73	P9WG73	thiG	1
Bifunctional protein FolD	P9WG81	P9WG81	folD	1
Sec-independent protein translocase protein TatB	P9WG99	P9WG99	tatB	1
Uncharacterized SURF1-like protein Rv2235	P9WGA7	P9WGA7	Rv2235	1
Succinate--CoA ligase [ADP-forming] subunit beta	P9WGC5	P9WGC5	sucC	1
Signal recognition particle receptor FtsY	P9WGD9	P9WGD9	ftsY	1
Probable sulfate transporter Rv1739c	P9WGF7	P9WGF7	Rv1739c	1
RNA polymerase sigma factor SigB	P9WGI5	P9WGI5	sigB	1
Phosphoserine phosphatase SerB1	P9WGJ3	P9WGJ3	serB1	1
Protein Rv3402c	P9WGJ7	P9WGJ7	Rv3402c	1
Redox sensor histidine kinase response regulator DevS	P9WGK3	P9WGK3	devS	1
Protein translocase subunit SecF	P9WGN9	P9WGN9	secF	1
Protein translocase subunit SecD	P9WGP1	P9WGP1	secD	1
Uncharacterized oxidoreductase Rv0945	P9WGR7	P9WGR7	Rv0945	1
3-alpha-(or 20-beta)-hydroxysteroid dehydrogenase	P9WGT1	P9WGT1	fabG3	1
3-oxoacyl-[acyl-carrier-protein] reductase FabG1	P9WGT3	P9WGT3	fabG1	1
Holliday junction ATP-dependent DNA helicase RuvA	P9WGW3	P9WGW3	ruvA	1
Ribosomal RNA small subunit methyltransferase G	P9WGW9	P9WGW9	rsmG	1
DNA-directed RNA polymerase subunit omega	P9WGY5	P9WGY5	rpoZ	1
DNA-directed RNA polymerase subunit alpha	P9WGZ1	P9WGZ1	rpoA	1
Ribosomal RNA small subunit methyltransferase A	P9WH07	P9WH07	ksgA	1
30S ribosomal protein S7	P9WH29	P9WH29	rpsG	1
30S ribosomal protein S4	P9WH35	P9WH35	rpsD	1
30S ribosomal protein S3	P9WH37	P9WH37	rpsC	1
30S ribosomal protein S1	P9WH43	P9WH43	rpsA	1
30S ribosomal protein S17	P9WH51	P9WH51	rpsQ	1
R2-like ligand binding oxidase	P9WH69	P9WH69	nrdB	1
50S ribosomal protein L9	P9WH79	P9WH79	rplI	1
50S ribosomal protein L6	P9WH81	P9WH81	rplF	1
50S ribosomal protein L33 1	P9WH97	P9WH97	rpmG1	1
50S ribosomal protein L31	P9WHA1	P9WHA1	rpmE	1
50S ribosomal protein L28-1	P9WHB1	P9WHB1	rpmB1	1
50S ribosomal protein L17	P9WHD3	P9WHD3	rplQ	1
50S ribosomal protein L10	P9WHE7	P9WHE7	rplJ	1
Transcription termination factor Rho	P9WHF3	P9WHF3	rho	1
Recombination protein RecR	P9WHI3	P9WHI3	recR	1
RNA polymerase-binding protein RbpA	P9WHJ5	P9WHJ5	rbpA	1
DNA repair protein RadA	P9WHJ9	P9WHJ9	radA	1
Dihydroorotase	P9WHL3	P9WHL3	pyrC	1
Phosphoribosylaminoimidazole-succinocarboxamide synthase	P9WHN1	P9WHN1	purC	1
Phosphate acetyltransferase	P9WHP1	P9WHP1	pta	1
tRNA pseudouridine synthase B	P9WHP7	P9WHP7	truB	1
Putative zinc metalloprotease Rip3	P9WHR1	P9WHR1	rip3	1
[truncated: 241 more rows]

## Sheet: Table S3
Ample glycosylation in the membrane and cell envelope explains phenotypic diversity and virulence in the Mycobacterium tuberculosis complex
[truncated: 62 more rows]

[truncated: 3 more sheets: Table S4, Table S5, Table S6]
